# Supplementary material for: Finding genetically-supported drug targets for Parkinson’s disease using Mendelian randomization of the druggable genome
Source: Nat Commun. 2021 Dec 20;12:7342. doi: 10.1038/s41467-021-26280-1 (PMC8688480; doi:10.1038/s41467-021-26280-1)
Supplement: Supplementary file 4 — Supplementary Data 1 [file 41467_2021_26280_MOESM4_ESM.csv]

exposure	outcome	nsnp	method	beta	se	p	clump_thresh	fdr_qval	tissue_qtl_type	druggability_tier	or	or_lci95	or_uci95	beta_lci95	beta_uci95	chr_name	gene_start	gene_end
STK4	pd_progression_cont_HY	1	wald_ratio	0.280172616	0.088376597	0.001523274	0.001	0.003046547	brain_eqtl	1	1.323358226	1.112883602	1.573638961	0.106954486	0.453390747	20	43595115	43708600
ADAM32	pd_progression_cont_HY	1	wald_ratio	0.008841811	0.160920963	0.956182237	0.001	0.956182237	brain_eqtl	4	1.008881015	0.735971947	1.382988723	-0.306563276	0.324246899	8	38964509	39142430
STK4	pd_progression_cont_HY	2	ivw	0.320506827	0.077651906	3.67E-05	0.2	0.043277384	brain_eqtl	1	1.377825907	1.183302302	1.604327335	0.168309091	0.472704563	20	43595115	43708600
ADAM32	pd_progression_cont_HY	7	ivw	0.203756182	0.046021312	9.54E-06	0.2	0.022505447	brain_eqtl	4	1.225999196	1.120252841	1.341727486	0.113554411	0.293957952	8	38964509	39142430
ADAM32	pd_progression_cont_HY	7	mr_egger	0.08330153	0.134256686	0.534951911	0.2	NA	brain_eqtl	4	1.086869483	0.835402549	1.414031203	-0.179841575	0.346444635	8	38964509	39142430
ADAM32	pd_progression_cont_HY	7	maximum_likelihood	0.204743727	0.048737573	2.66E-05	0.2	NA	brain_eqtl	4	1.227210524	1.115405577	1.350222467	0.109218085	0.300269369	8	38964509	39142430
LMAN1	pd_progression_cont_UPDRS2_scaled	1	wald_ratio	-0.052935263	0.097986551	0.589038505	0.001	0.741196151	blood_eqtl	4	0.94844141	0.782713224	1.149260138	-0.244988903	0.139118377	18	56995055	57027194
IRAK3	pd_progression_cont_UPDRS2_scaled	2	ivw	0.047109434	0.142639266	0.741196151	0.001	0.741196151	blood_eqtl	1	1.048236716	0.792578656	1.386361094	-0.232463528	0.326682396	12	66582659	66648402
IRAK3	pd_progression_cont_UPDRS2_scaled	17	ivw	-0.233949455	0.047737054	9.55E-07	0.2	0.002426345	blood_eqtl	1	0.791401817	0.720713143	0.869023746	-0.327514081	-0.140384828	12	66582659	66648402
IRAK3	pd_progression_cont_UPDRS2_scaled	17	mr_egger	-0.105874476	0.065115556	0.103960826	0.2	NA	blood_eqtl	1	0.899537555	0.791756831	1.021990315	-0.233500966	0.021752015	12	66582659	66648402
IRAK3	pd_progression_cont_UPDRS2_scaled	17	maximum_likelihood	-0.234574196	0.049260197	1.92E-06	0.2	NA	blood_eqtl	1	0.79090755	0.718115987	0.871077603	-0.331124182	-0.138024209	12	66582659	66648402
LMAN1	pd_progression_cont_UPDRS2_scaled	8	ivw	-0.143845082	0.032525138	9.75E-06	0.2	0.012395862	blood_eqtl	4	0.8660219	0.812536574	0.923027905	-0.207594352	-0.080095812	18	56995055	57027194
LMAN1	pd_progression_cont_UPDRS2_scaled	8	mr_egger	-0.104609768	0.100476802	0.297813578	0.2	NA	blood_eqtl	4	0.900675927	0.739675059	1.096720939	-0.301544299	0.092324764	18	56995055	57027194
LMAN1	pd_progression_cont_UPDRS2_scaled	8	maximum_likelihood	-0.141013011	0.032585689	1.51E-05	0.2	NA	blood_eqtl	4	0.868478012	0.814744297	0.925755553	-0.204880961	-0.077145061	18	56995055	57027194
PYGL	pd_progression_cont_UPDRS4_scaled	1	wald_ratio	-1.564973629	0.474657479	0.00097703	0.001	0.00097703	brain_eqtl	2	0.209093527	0.082471518	0.530123665	-2.495302287	-0.63464497	14	51324609	51411454
PYGL	pd_progression_cont_UPDRS4_scaled	2	ivw	-1.415800197	0.326305497	1.43E-05	0.2	0.033253613	brain_eqtl	2	0.242731303	0.128046862	0.460132207	-2.05535897	-0.776241424	14	51324609	51411454
QDPR	pd_progression_cont_UPDRS4_scaled	3	mr_egger	0.030530777	0.345953788	0.943962827	0.001	NA	blood_eqtl	2	1.031001621	0.523332298	2.031146073	-0.647538647	0.708600202	4	17461884	17513857
QDPR	pd_progression_cont_UPDRS4_scaled	3	weighted_median	0.251508791	0.204936162	0.219727017	0.001	NA	blood_eqtl	2	1.285964205	0.860565036	1.921648996	-0.150166087	0.65318367	4	17461884	17513857
QDPR	pd_progression_cont_UPDRS4_scaled	3	ivw	0.25412614	0.206178828	0.217742931	0.001	0.435485863	blood_eqtl	2	1.289334431	0.860721435	1.931383612	-0.149984364	0.658236644	4	17461884	17513857
QDPR	pd_progression_cont_UPDRS4_scaled	3	simple_mode	0.836879653	0.439156824	0.196971232	0.001	NA	blood_eqtl	2	2.309150372	0.97641486	5.46097326	-0.023867722	1.697627027	4	17461884	17513857
QDPR	pd_progression_cont_UPDRS4_scaled	3	weighted_mode	0.199577511	0.204263401	0.431581295	0.001	NA	blood_eqtl	2	1.220886839	0.818093411	1.821998138	-0.200778754	0.599933777	4	17461884	17513857
IRAK3	pd_progression_cont_UPDRS4_scaled	2	ivw	-0.04903143	0.153506931	0.749416709	0.001	0.749416709	blood_eqtl	1	0.952151203	0.704755027	1.286392971	-0.349905016	0.251842155	12	66582659	66648402
IRAK3	pd_progression_cont_UPDRS4_scaled	14	ivw	-0.240309127	0.037861752	2.20E-10	0.2	5.17E-07	blood_eqtl	1	0.786384731	0.7301406	0.846961455	-0.31451816	-0.166100093	12	66582659	66648402
IRAK3	pd_progression_cont_UPDRS4_scaled	14	mr_egger	-0.149600785	0.055406086	0.006932311	0.2	NA	blood_eqtl	1	0.861051652	0.772443266	0.959824469	-0.258196714	-0.041004856	12	66582659	66648402
IRAK3	pd_progression_cont_UPDRS4_scaled	14	maximum_likelihood	-0.241904464	0.039527375	9.36E-10	0.2	NA	blood_eqtl	1	0.785131182	0.726600756	0.848376454	-0.319378119	-0.16443081	12	66582659	66648402
QDPR	pd_progression_cont_UPDRS4_scaled	22	ivw	-0.250479297	0.041984856	2.43E-09	0.2	2.86E-06	blood_eqtl	2	0.778427596	0.716935347	0.845194095	-0.332769614	-0.16818898	4	17461884	17513857
QDPR	pd_progression_cont_UPDRS4_scaled	22	mr_egger	-0.318440261	0.101206063	0.00165263	0.2	NA	blood_eqtl	2	0.727282524	0.596423589	0.886852699	-0.516804145	-0.120076377	4	17461884	17513857
QDPR	pd_progression_cont_UPDRS4_scaled	22	maximum_likelihood	-0.247613864	0.042779612	7.12E-09	0.2	NA	blood_eqtl	2	0.780661326	0.717873504	0.848940799	-0.331461903	-0.163765825	4	17461884	17513857
PAM	pd_risk_discovery	1	wald_ratio	-0.898199959	0.237362151	0.000154271	0.001	0.000280494	brain_eqtl	2	0.407302161	0.255781996	0.648579857	-1.363429775	-0.432970142	5	102089685	102366809
P2RY12	pd_risk_discovery	1	wald_ratio	0.839408683	0.235995371	0.000375277	0.001	0.00053883	brain_eqtl	1	2.314997675	1.457696947	3.676494106	0.376857757	1.301959609	3	151055168	151102600
MMRN1	pd_risk_discovery	1	wald_ratio	0.419156943	0.05215189	9.19E-16	0.001	9.19E-15	brain_eqtl	3	1.520678995	1.372919149	1.684341432	0.316939239	0.521374646	4	90800683	90875780
PIGF	pd_risk_discovery	1	wald_ratio	-0.322116231	0.146039835	0.027406851	0.001	0.027406851	brain_eqtl	1	0.724613963	0.544245794	0.964757837	-0.608354307	-0.035878155	2	46808076	46844258
CDC25A	pd_risk_discovery	1	wald_ratio	0.343907773	0.089426241	0.000120202	0.001	0.000267115	brain_eqtl	2	1.410448549	1.183684866	1.680654341	0.168632341	0.519183206	3	48198636	48229892
GRN	pd_risk_discovery	1	wald_ratio	-0.853084689	0.190178115	7.27E-06	0.001	2.42E-05	brain_eqtl	3	0.426098521	0.293512869	0.618575774	-1.225833795	-0.480335583	17	42422614	42430470
CHADL	pd_risk_discovery	1	wald_ratio	-0.678432243	0.168340437	5.57E-05	0.001	0.000159281	brain_eqtl	4	0.507411867	0.364809675	0.705756511	-1.0083795	-0.348484987	22	41625517	41636938
CD38	pd_risk_discovery	1	wald_ratio	-0.537282284	0.216467036	0.013062847	0.001	0.013750366	brain_eqtl	1	0.584334151	0.382296928	0.893144503	-0.961557675	-0.113006894	4	15779898	15854853
CTSB	pd_risk_discovery	2	ivw	-0.360617536	0.110695589	0.001123029	0.001	0.001497373	brain_eqtl	1	0.697245619	0.561254461	0.86618724	-0.577580891	-0.143654181	8	11700033	11726957
MAPT	pd_risk_discovery	1	wald_ratio	0.612640595	0.049306611	1.91E-35	0.001	3.82E-34	brain_eqtl	1	1.845297655	1.675312371	2.032530468	0.515999638	0.709281553	17	43971748	44105700
TPP1	pd_risk_discovery	1	wald_ratio	0.914154992	0.250679612	0.000265623	0.001	0.000442705	brain_eqtl	4	2.494666348	1.526264051	4.077512134	0.422822953	1.405487031	11	6634000	6640692
ACVR2A	pd_risk_discovery	1	wald_ratio	1.193504821	0.335673231	0.000377181	0.001	0.00053883	brain_eqtl	2	3.298622052	1.708447885	6.36888461	0.535585288	1.851424354	2	148602086	148688393
FGF5	pd_risk_discovery	1	wald_ratio	0.368140673	0.117660646	0.001755012	0.001	0.002193765	brain_eqtl	3	1.445045304	1.147431316	1.819852657	0.137525806	0.59875554	4	81187753	81257834
LGALS3	pd_risk_discovery	1	wald_ratio	0.727449638	0.191373439	0.000143994	0.001	0.000280494	brain_eqtl	3	2.069795143	1.422417228	3.011811056	0.352357698	1.102541578	14	55590828	55612126
CHRNB1	pd_risk_discovery	1	wald_ratio	0.44393439	0.096288417	4.02E-06	0.001	1.61E-05	brain_eqtl	1	1.558828207	1.290731474	1.882611084	0.255209091	0.632659688	17	7348380	7361026
GAK	pd_risk_discovery	1	wald_ratio	1.044185436	0.36134431	0.003855798	0.001	0.004536233	brain_eqtl	1	2.841083336	1.399269884	5.768547308	0.335950589	1.752420282	4	843064	926161
EP300	pd_risk_discovery	1	wald_ratio	1.866175847	0.472233522	7.76E-05	0.001	0.000193908	brain_eqtl	2	6.463531545	2.561513113	16.30959445	0.940598143	2.791753551	22	41487790	41576081
GPNMB	pd_risk_discovery	1	wald_ratio	0.205838877	0.03030303	1.10E-11	0.001	7.34E-11	brain_eqtl	1	1.228555239	1.157711182	1.303734471	0.146444937	0.265232816	7	23275586	23314727
NDUFAF2	pd_risk_discovery	1	wald_ratio	0.478201055	0.171450054	0.00528455	0.001	0.005871722	brain_eqtl	1	1.613169787	1.152759864	2.257466488	0.142158949	0.814243162	5	60240956	60448853
HSD3B7	pd_risk_discovery	1	wald_ratio	-0.589944528	0.108177461	4.94E-08	0.001	2.47E-07	brain_eqtl	4	0.554358035	0.448443603	0.68528758	-0.801972352	-0.377916703	16	30996519	31000473
ACVR2A	pd_risk_discovery	1	wald_ratio	1.193504821	0.335673231	0.000377181	0.2	0.043807227	brain_eqtl	2	3.298622052	1.708447885	6.36888461	0.535585288	1.851424354	2	148602086	148688393
HSD3B7	pd_risk_discovery	1	wald_ratio	-0.589944528	0.108177461	4.94E-08	0.2	3.81E-05	brain_eqtl	4	0.554358035	0.448443603	0.68528758	-0.801972352	-0.377916703	16	30996519	31000473
LGALS3	pd_risk_discovery	2	ivw	0.745649038	0.172292706	1.51E-05	0.2	0.004354323	brain_eqtl	3	2.107809039	1.503739994	2.954539324	0.407955335	1.083342742	14	55590828	55612126
MAPT	pd_risk_discovery	1	wald_ratio	0.612640595	0.049306611	1.91E-35	0.2	4.42E-32	brain_eqtl	1	1.845297655	1.675312371	2.032530468	0.515999638	0.709281553	17	43971748	44105700
MMRN1	pd_risk_discovery	1	wald_ratio	0.419156943	0.05215189	9.19E-16	0.2	1.06E-12	brain_eqtl	3	1.520678995	1.372919149	1.684341432	0.316939239	0.521374646	4	90800683	90875780
NDUFAF2	pd_risk_discovery	3	ivw	0.584837858	0.155312058	0.000166172	0.2	0.025623721	brain_eqtl	1	1.794699966	1.323693883	2.433302751	0.280426225	0.889249491	5	60240956	60448853
NDUFAF2	pd_risk_discovery	3	mr_egger	0.409173405	1.220547274	0.73744582	0.2	NA	brain_eqtl	1	1.505572772	0.137641988	16.46844395	-1.983099252	2.801446062	5	60240956	60448853
NDUFAF2	pd_risk_discovery	3	maximum_likelihood	0.654055811	0.179509244	0.000268875	0.2	NA	brain_eqtl	1	1.923325676	1.352855701	2.734350497	0.302217692	1.005893929	5	60240956	60448853
P2RY12	pd_risk_discovery	1	wald_ratio	0.839408683	0.235995371	0.000375277	0.2	0.043807227	brain_eqtl	1	2.314997675	1.457696947	3.676494106	0.376857757	1.301959609	3	151055168	151102600
PAM	pd_risk_discovery	1	wald_ratio	-0.898199959	0.237362151	0.000154271	0.2	0.025487844	brain_eqtl	2	0.407302161	0.255781996	0.648579857	-1.363429775	-0.432970142	5	102089685	102366809
PIGF	pd_risk_discovery	2	ivw	-0.316931888	0.085661985	0.000215773	0.2	0.031192638	brain_eqtl	1	0.728380365	0.615802256	0.861539481	-0.484829379	-0.149034396	2	46808076	46844258
TPP1	pd_risk_discovery	1	wald_ratio	0.914154992	0.250679612	0.000265623	0.2	0.036140344	brain_eqtl	4	2.494666348	1.526264051	4.077512134	0.422822953	1.405487031	11	6634000	6640692
CD38	pd_risk_discovery	3	ivw	-0.747857909	0.1713991	1.28E-05	0.2	0.004234167	brain_eqtl	1	0.473379489	0.338307463	0.66238013	-1.083800144	-0.411915673	4	15779898	15854853
CD38	pd_risk_discovery	3	mr_egger	-0.20526017	0.462134123	0.656928978	0.2	NA	brain_eqtl	1	0.814435397	0.329215393	2.014805595	-1.111043051	0.700522712	4	15779898	15854853
CD38	pd_risk_discovery	3	maximum_likelihood	-0.786230465	0.204764078	0.00012319	0.2	NA	brain_eqtl	1	0.455558808	0.304962013	0.680523535	-1.187568058	-0.384892872	4	15779898	15854853
CDC25A	pd_risk_discovery	1	wald_ratio	0.343907773	0.089426241	0.000120202	0.2	0.021386668	brain_eqtl	2	1.410448549	1.183684866	1.680654341	0.168632341	0.519183206	3	48198636	48229892
CHRNB1	pd_risk_discovery	1	wald_ratio	0.44393439	0.096288417	4.02E-06	0.2	0.001858584	brain_eqtl	1	1.558828207	1.290731474	1.882611084	0.255209091	0.632659688	17	7348380	7361026
CHADL	pd_risk_discovery	1	wald_ratio	-0.678432243	0.168340437	5.57E-05	0.2	0.012894575	brain_eqtl	4	0.507411867	0.364809675	0.705756511	-1.0083795	-0.348484987	22	41625517	41636938
CTSB	pd_risk_discovery	4	ivw	-0.403028064	0.104044952	0.000107241	0.2	0.020670767	brain_eqtl	1	0.668293344	0.545007256	0.819467977	-0.60695617	-0.199099957	8	11700033	11726957
CTSB	pd_risk_discovery	4	mr_egger	-0.225394422	0.153428207	0.141817965	0.2	NA	brain_eqtl	1	0.798201329	0.590896911	1.078234373	-0.526113708	0.075324864	8	11700033	11726957
CTSB	pd_risk_discovery	4	maximum_likelihood	-0.408957233	0.104792333	9.52E-05	0.2	NA	brain_eqtl	1	0.664342644	0.540992315	0.815817778	-0.614350206	-0.20356426	8	11700033	11726957
EP300	pd_risk_discovery	1	wald_ratio	1.866175847	0.472233522	7.76E-05	0.2	0.016309428	brain_eqtl	2	6.463531545	2.561513113	16.30959445	0.940598143	2.791753551	22	41487790	41576081
FGF5	pd_risk_discovery	2	ivw	0.381450247	0.107316688	0.000378791	0.2	0.043807227	brain_eqtl	3	1.464406801	1.186620721	1.807222174	0.171109537	0.591790956	4	81187753	81257834
GAK	pd_risk_discovery	2	ivw	1.069278178	0.25861451	3.56E-05	0.2	0.009136602	brain_eqtl	1	2.913275875	1.754868172	4.836361192	0.562393739	1.576162618	4	843064	926161
GRN	pd_risk_discovery	1	wald_ratio	-0.853084689	0.190178115	7.27E-06	0.2	0.002801431	brain_eqtl	3	0.426098521	0.293512869	0.618575774	-1.225833795	-0.480335583	17	42422614	42430470
GPNMB	pd_risk_discovery	4	ivw	0.192462491	0.03954066	1.13E-06	0.2	0.000653671	brain_eqtl	1	1.212231034	1.121831701	1.309914916	0.114962797	0.269962186	7	23275586	23314727
GPNMB	pd_risk_discovery	4	mr_egger	0.357557332	0.173514678	0.039334071	0.2	NA	brain_eqtl	1	1.42983254	1.017622032	2.00901811	0.017468564	0.6976461	7	23275586	23314727
GPNMB	pd_risk_discovery	4	maximum_likelihood	0.195059447	0.039655889	8.71E-07	0.2	NA	brain_eqtl	1	1.215383235	1.12449484	1.313617773	0.117333904	0.27278499	7	23275586	23314727
HSD3B7	pd_risk_discovery	1	wald_ratio	1.001101879	0.24242369	3.63E-05	0.001	0.000127213	blood_eqtl	4	2.721278698	1.692067995	4.376513106	0.525951446	1.476252313	16	30996519	31000473
NISCH	pd_risk_discovery	2	ivw	-0.607636191	0.177495211	0.000618442	0.001	0.000787108	blood_eqtl	1	0.544636766	0.384609477	0.771247784	-0.955526805	-0.259745577	3	52489134	52527087
MLX	pd_risk_discovery	1	wald_ratio	-0.482194777	0.123954025	0.000100199	0.001	0.000251955	blood_eqtl	2	0.617426789	0.484254509	0.787222077	-0.725144666	-0.239244889	17	40719086	40725257
WNK1	pd_risk_discovery	1	wald_ratio	0.877704844	0.286092927	0.002155679	0.001	0.0023215	blood_eqtl	3	2.405372661	1.37295137	4.214146083	0.316962707	1.438446981	12	861759	1020618
VKORC1	pd_risk_discovery	1	wald_ratio	0.594869245	0.153636713	0.000107981	0.001	0.000251955	blood_eqtl	1	1.812793897	1.341436811	2.449777498	0.293741287	0.895997203	16	31102163	31107301
ITIH3	pd_risk_discovery	1	wald_ratio	0.725626842	0.19027023	0.000136921	0.001	0.000265153	blood_eqtl	3	2.066025765	1.42290021	2.999832619	0.35269719	1.098556493	3	52828784	52843025
WNT3	pd_risk_discovery	1	wald_ratio	-1.545184598	0.13879313	8.67E-29	0.001	1.21E-27	blood_eqtl	2	0.213272498	0.16247695	0.279948376	-1.817219133	-1.273150064	17	44839872	44910520
EHMT2	pd_risk_discovery	1	wald_ratio	0.638169831	0.194563973	0.001038071	0.001	0.001211083	blood_eqtl	2	1.893013173	1.292818145	2.771850695	0.256824444	1.019515218	6	31847536	31865464
ACVR2A	pd_risk_discovery	1	wald_ratio	0.269857837	0.072899984	0.000214114	0.001	0.000333066	blood_eqtl	2	1.309778235	1.135387347	1.510954856	0.126973867	0.412741806	2	148602086	148688393
GPNMB	pd_risk_discovery	1	wald_ratio	0.2814662	0.041104592	7.51E-12	0.001	5.26E-11	blood_eqtl	1	1.325071208	1.222503982	1.436243752	0.2009012	0.3620312	7	23275586	23314727
MAP3K14	pd_risk_discovery	1	wald_ratio	1.020952484	0.228761138	8.08E-06	0.001	3.77E-05	blood_eqtl	2	2.775837446	1.772836231	4.346297415	0.572580655	1.469324314	17	43340488	43394414
BST1	pd_risk_discovery	2	ivw	-0.147352209	0.042188388	0.000478128	0.001	0.00066938	blood_eqtl	3	0.862989971	0.79450067	0.937383338	-0.23004145	-0.064662968	4	15704573	15739936
MAP3K12	pd_risk_discovery	1	wald_ratio	-0.360863798	0.13115094	0.005932028	0.001	0.005932028	blood_eqtl	1	0.697073935	0.53906472	0.901398389	-0.617919641	-0.103807956	12	53874274	53893847
IMPG2	pd_risk_discovery	1	wald_ratio	0.42500761	0.112181496	0.000151516	0.001	0.000265153	blood_eqtl	4	1.52960206	1.227686959	1.905764694	0.205131878	0.644883342	3	100941390	101039404
ACVR2A	pd_risk_discovery	7	ivw	0.272164802	0.069372426	8.74E-05	0.2	0.024034214	blood_eqtl	2	1.312803337	1.14590515	1.504009822	0.136194848	0.408134756	2	148602086	148688393
ACVR2A	pd_risk_discovery	7	mr_egger	0.394698671	0.213546024	0.064557904	0.2	NA	blood_eqtl	2	1.48393697	0.976430663	2.255223043	-0.023851537	0.813248879	2	148602086	148688393
ACVR2A	pd_risk_discovery	7	maximum_likelihood	0.273266662	0.070212942	9.94E-05	0.2	NA	blood_eqtl	2	1.314250659	1.145280169	1.508150445	0.135649296	0.410884029	2	148602086	148688393
HSD3B7	pd_risk_discovery	2	ivw	1.170583178	0.179509168	6.98E-11	0.2	6.40E-08	blood_eqtl	4	3.223872182	2.267652623	4.583308635	0.81874521	1.522421147	16	30996519	31000473
IMPG2	pd_risk_discovery	6	ivw	0.394419422	0.098057827	5.76E-05	0.2	0.017615275	blood_eqtl	4	1.48352264	1.224124727	1.797888218	0.20222608	0.586612764	3	100941390	101039404
IMPG2	pd_risk_discovery	6	mr_egger	0.563482219	0.649502027	0.38563505	0.2	NA	blood_eqtl	4	1.756779351	0.491869543	6.27457775	-0.709541755	1.836506192	3	100941390	101039404
IMPG2	pd_risk_discovery	6	maximum_likelihood	0.396652368	0.10218078	0.000103657	0.2	NA	blood_eqtl	4	1.486838967	1.216986888	1.816527471	0.19637804	0.596926696	3	100941390	101039404
ITIH3	pd_risk_discovery	2	ivw	0.78048544	0.150842976	2.29E-07	0.2	0.000125963	blood_eqtl	3	2.182531496	1.623904129	2.933328172	0.484833206	1.076137673	3	52828784	52843025
MAP3K14	pd_risk_discovery	1	wald_ratio	1.020952484	0.228761138	8.08E-06	0.2	0.003176777	blood_eqtl	2	2.775837446	1.772836231	4.346297415	0.572580655	1.469324314	17	43340488	43394414
MAP3K12	pd_risk_discovery	6	ivw	-0.345318115	0.093761253	0.000230549	0.2	0.048787793	blood_eqtl	1	0.707995094	0.589140743	0.850827343	-0.529090171	-0.161546058	12	53874274	53893847
MAP3K12	pd_risk_discovery	6	mr_egger	-0.103724387	0.267351896	0.698038589	0.2	NA	blood_eqtl	1	0.901473721	0.533799967	1.522395877	-0.627734103	0.420285329	12	53874274	53893847
MAP3K12	pd_risk_discovery	6	maximum_likelihood	-0.349878749	0.095599482	0.000252373	0.2	NA	blood_eqtl	1	0.704773539	0.584350834	0.850012891	-0.537253733	-0.162503764	12	53874274	53893847
MLX	pd_risk_discovery	2	ivw	-0.442226602	0.117649039	0.000170687	0.2	0.042687359	blood_eqtl	2	0.642604004	0.510268247	0.80926044	-0.672818718	-0.211634485	17	40719086	40725257
NISCH	pd_risk_discovery	3	ivw	-0.576325942	0.155086863	0.000202282	0.2	0.046373163	blood_eqtl	1	0.561959249	0.414660074	0.761583326	-0.880296194	-0.27235569	3	52489134	52527087
NISCH	pd_risk_discovery	3	mr_egger	-0.764039567	0.716843546	0.28649658	0.2	NA	blood_eqtl	1	0.465781068	0.114285804	1.898328541	-2.169052917	0.640973784	3	52489134	52527087
NISCH	pd_risk_discovery	3	maximum_likelihood	-0.578524318	0.162263999	0.000363402	0.2	NA	blood_eqtl	1	0.560725209	0.407969951	0.770676268	-0.896561756	-0.260486879	3	52489134	52527087
BST1	pd_risk_discovery	15	ivw	-0.205260708	0.045772004	7.31E-06	0.2	0.003176777	blood_eqtl	3	0.814434959	0.744551067	0.890878184	-0.294973837	-0.11554758	4	15704573	15739936
BST1	pd_risk_discovery	15	mr_egger	0.024999579	0.098426949	0.799502355	0.2	NA	blood_eqtl	3	1.025314689	0.845423798	1.243483108	-0.167917242	0.2179164	4	15704573	15739936
BST1	pd_risk_discovery	15	maximum_likelihood	-0.205219408	0.045934494	7.91E-06	0.2	NA	blood_eqtl	3	0.814468596	0.744344721	0.891198762	-0.295251017	-0.115187799	4	15704573	15739936
VKORC1	pd_risk_discovery	3	ivw	0.642367733	0.149002853	1.62E-05	0.2	0.005585798	blood_eqtl	1	1.900976559	1.41952476	2.545719511	0.35032214	0.934413325	16	31102163	31107301
VKORC1	pd_risk_discovery	3	mr_egger	0.362462747	0.329836499	0.27180452	0.2	NA	blood_eqtl	1	1.436863693	0.752754005	2.742698486	-0.284016791	1.008942285	16	31102163	31107301
VKORC1	pd_risk_discovery	3	maximum_likelihood	0.671674898	0.163005242	3.78E-05	0.2	NA	blood_eqtl	1	1.957513212	1.422171066	2.694372054	0.352184623	0.991165173	16	31102163	31107301
WNK1	pd_risk_discovery	2	ivw	0.84411605	0.230673909	0.000252858	0.2	0.0496866	blood_eqtl	3	2.325920909	1.479930591	3.655514728	0.391995189	1.296236912	12	861759	1020618
WNT3	pd_risk_discovery	3	ivw	-1.189648059	0.132307086	2.44E-19	0.2	6.71E-16	blood_eqtl	2	0.304328351	0.234812032	0.39442504	-1.448969948	-0.93032617	17	44839872	44910520
WNT3	pd_risk_discovery	3	mr_egger	-0.373314734	0.873648233	0.669156795	0.2	NA	blood_eqtl	2	0.68844852	0.12422445	3.81536297	-2.085665272	1.339035803	17	44839872	44910520
WNT3	pd_risk_discovery	3	maximum_likelihood	-1.406738306	0.168581811	7.15E-17	0.2	NA	blood_eqtl	2	0.244940904	0.176019824	0.340848236	-1.737158656	-1.076317956	17	44839872	44910520
EHMT2	pd_risk_discovery	2	ivw	0.758526214	0.136627383	2.83E-08	0.2	1.94E-05	blood_eqtl	2	2.13512718	1.633518935	2.790765371	0.490736543	1.026315885	6	31847536	31865464
GPNMB	pd_risk_discovery	10	ivw	0.271749719	0.040079501	1.20E-11	0.2	1.65E-08	blood_eqtl	1	1.312258526	1.213117991	1.419501196	0.193193897	0.35030554	7	23275586	23314727
GPNMB	pd_risk_discovery	10	mr_egger	0.209943644	0.080190836	0.008843376	0.2	NA	blood_eqtl	1	1.233608537	1.054186738	1.443567793	0.052769605	0.367117683	7	23275586	23314727
GPNMB	pd_risk_discovery	10	maximum_likelihood	0.277904823	0.040574464	7.42E-12	0.2	NA	blood_eqtl	1	1.320360524	1.219424313	1.429651594	0.198378873	0.357430774	7	23275586	23314727
MMRN1	pd_age_at_onset	1	wald_ratio	-0.961342412	0.359376452	0.00747228	0.001	0.022416839	brain_eqtl	3	0.382379231	0.189054441	0.773395618	-1.665720258	-0.256964566	4	90800683	90875780
CD38	pd_age_at_onset	1	wald_ratio	3.465137706	1.626833032	0.033172458	0.001	0.049758688	brain_eqtl	1	31.98086344	1.31856624	775.6725416	0.276544964	6.653730449	4	15779898	15854853
CTSB	pd_age_at_onset	2	ivw	1.145063414	1.017542432	0.26045239	0.001	0.26045239	brain_eqtl	1	3.142640637	0.427705779	23.09108424	-0.849319752	3.139446579	8	11700033	11726957
MMRN1	pd_age_at_onset	1	wald_ratio	-0.961342412	0.359376452	0.00747228	0.2	0.11815263	brain_eqtl	3	0.382379231	0.189054441	0.773395618	-1.665720258	-0.256964566	4	90800683	90875780
CD38	pd_age_at_onset	3	ivw	3.137223644	1.246109722	0.011815263	0.2	0.11815263	brain_eqtl	1	23.03981127	2.003405712	264.9652539	0.694848588	5.5795987	4	15779898	15854853
CD38	pd_age_at_onset	3	mr_egger	3.461060223	2.679834027	0.196523298	0.2	NA	brain_eqtl	1	31.8507275	0.166724177	6084.713467	-1.791414469	8.713534916	4	15779898	15854853
CD38	pd_age_at_onset	3	maximum_likelihood	3.213562969	1.363507301	0.018431389	0.2	NA	brain_eqtl	1	24.86753082	1.717876026	359.9759699	0.541088659	5.886037279	4	15779898	15854853
CTSB	pd_age_at_onset	4	ivw	1.197370061	0.578742015	0.038553735	0.2	0.257024902	brain_eqtl	1	3.31139669	1.065064874	10.2954743	0.063035712	2.33170441	8	11700033	11726957
CTSB	pd_age_at_onset	4	mr_egger	0.393707866	1.08442186	0.716561672	0.2	NA	brain_eqtl	1	1.482467407	0.176972845	12.41834371	-1.731758979	2.519174711	8	11700033	11726957
CTSB	pd_age_at_onset	4	maximum_likelihood	1.213922403	0.581207282	0.03674175	0.2	NA	brain_eqtl	1	3.366664203	1.07762132	10.51800632	0.074756131	2.353088676	8	11700033	11726957
BST1	pd_age_at_onset	2	ivw	0.353489753	0.304317477	0.245405231	0.001	0.245405231	blood_eqtl	3	1.424028395	0.78429308	2.585585567	-0.242972501	0.949952007	4	15704573	15739936
BST1	pd_age_at_onset	13	ivw	0.77581603	0.222545629	0.00049012	0.2	0.006861681	blood_eqtl	3	2.172364119	1.404423079	3.360216687	0.339626598	1.212005462	4	15704573	15739936
BST1	pd_age_at_onset	13	mr_egger	0.153424087	0.662393549	0.816832594	0.2	NA	blood_eqtl	3	1.165819282	0.318266159	4.270433918	-1.144867269	1.451715442	4	15704573	15739936
BST1	pd_age_at_onset	13	maximum_likelihood	0.811284447	0.223164553	0.000277588	0.2	NA	blood_eqtl	3	2.250797161	1.453365533	3.485763042	0.373881924	1.248686971	4	15704573	15739936
CTSB	pd_risk_replication	2	ivw	-0.204378251	0.053537455	0.000134821	0.001	0.000370757	brain_eqtl	1	0.81515398	0.733951988	0.905339888	-0.309311664	-0.099444839	8	11700033	11726957
MMRN1	pd_risk_replication	1	wald_ratio	0.216392819	0.041241246	1.55E-07	0.001	8.50E-07	brain_eqtl	3	1.241590004	1.145177878	1.346119033	0.135559977	0.297225662	4	90800683	90875780
CHRNB1	pd_risk_replication	1	wald_ratio	0.175167055	0.070291756	0.012702604	0.001	0.01746608	brain_eqtl	1	1.191445237	1.038103213	1.367437972	0.037395214	0.312938896	17	7348380	7361026
MAPT	pd_risk_replication	1	wald_ratio	0.247439445	0.035383876	2.69E-12	0.001	2.96E-11	brain_eqtl	1	1.280741805	1.194929333	1.372716801	0.178087048	0.316791843	17	43971748	44105700
LGALS3	pd_risk_replication	1	wald_ratio	0.360686175	0.141445559	0.010772292	0.001	0.016927887	brain_eqtl	3	1.434313267	1.087033993	1.892539297	0.08345288	0.63791947	14	55590828	55612126
ACVR2A	pd_risk_replication	1	wald_ratio	0.529419617	0.253432081	0.036707723	0.001	0.040378495	brain_eqtl	2	1.697946564	1.033233018	2.790292688	0.032692738	1.026146496	2	148602086	148688393
NDUFAF2	pd_risk_replication	1	wald_ratio	0.290348494	0.128757647	0.024133329	0.001	0.029496291	brain_eqtl	1	1.336893306	1.0387141	1.720669538	0.037983506	0.542713481	5	60240956	60448853
HSD3B7	pd_risk_replication	1	wald_ratio	-0.360866069	0.079538477	5.71E-06	0.001	2.09E-05	brain_eqtl	4	0.697072352	0.596449034	0.814671223	-0.516761483	-0.204970654	16	30996519	31000473
PIGF	pd_risk_replication	1	wald_ratio	-0.180276522	0.121562052	0.138074411	0.001	0.138074411	brain_eqtl	1	0.835039272	0.65800803	1.059699205	-0.418538143	0.057985099	2	46808076	46844258
CD38	pd_risk_replication	1	wald_ratio	-0.564822613	0.161377889	0.000465258	0.001	0.000885538	brain_eqtl	1	0.568460975	0.414317257	0.779952741	-0.881123276	-0.24852195	4	15779898	15854853
GPNMB	pd_risk_replication	1	wald_ratio	0.079021566	0.022642283	0.000483021	0.001	0.000885538	brain_eqtl	1	1.082227662	1.03524974	1.131337364	0.034642692	0.12340044	7	23275586	23314727
CHRNB1	pd_risk_replication	1	wald_ratio	0.175167055	0.070291756	0.012702604	0.2	0.025405207	brain_eqtl	1	1.191445237	1.038103213	1.367437972	0.037395214	0.312938896	17	7348380	7361026
MAPT	pd_risk_replication	1	wald_ratio	0.247439445	0.035383876	2.69E-12	0.2	5.38E-11	brain_eqtl	1	1.280741805	1.194929333	1.372716801	0.178087048	0.316791843	17	43971748	44105700
ACVR2A	pd_risk_replication	1	wald_ratio	0.529419617	0.253432081	0.036707723	0.2	0.066741315	brain_eqtl	2	1.697946564	1.033233018	2.790292688	0.032692738	1.026146496	2	148602086	148688393
LGALS3	pd_risk_replication	2	ivw	0.377971747	0.125228265	0.002542288	0.2	0.00726368	brain_eqtl	3	1.459321712	1.141706812	1.865294869	0.132524346	0.623419147	14	55590828	55612126
HSD3B7	pd_risk_replication	1	wald_ratio	-0.360866069	0.079538477	5.71E-06	0.2	3.42E-05	brain_eqtl	4	0.697072352	0.596449034	0.814671223	-0.516761483	-0.204970654	16	30996519	31000473
MMRN1	pd_risk_replication	1	wald_ratio	0.216392819	0.041241246	1.55E-07	0.2	1.55E-06	brain_eqtl	3	1.241590004	1.145177878	1.346119033	0.135559977	0.297225662	4	90800683	90875780
PIGF	pd_risk_replication	2	ivw	-0.206613834	0.071191459	0.00370519	0.2	0.009262974	brain_eqtl	1	0.813333671	0.707407009	0.935121722	-0.346149094	-0.067078574	2	46808076	46844258
CD38	pd_risk_replication	3	ivw	-0.569992877	0.126697811	6.83E-06	0.2	3.42E-05	brain_eqtl	1	0.565529467	0.441171943	0.724940883	-0.818320587	-0.321665168	4	15779898	15854853
CD38	pd_risk_replication	3	mr_egger	-0.552727727	1.954193127	0.777298022	0.2	NA	brain_eqtl	1	0.575378193	0.01248851	26.50917242	-4.382946257	3.277490802	4	15779898	15854853
CD38	pd_risk_replication	3	maximum_likelihood	-0.569351354	0.152777369	0.000194024	0.2	NA	brain_eqtl	1	0.565892383	0.419456691	0.763449949	-0.868794997	-0.269907712	4	15779898	15854853
CTSB	pd_risk_replication	4	ivw	-0.183277947	0.051523048	0.000374824	0.2	0.001499297	brain_eqtl	1	0.832536722	0.752568602	0.921002274	-0.284263121	-0.082292773	8	11700033	11726957
CTSB	pd_risk_replication	4	mr_egger	-0.273565405	0.124692803	0.028241524	0.2	NA	brain_eqtl	1	0.760662584	0.595732643	0.971253755	-0.517963299	-0.029167511	8	11700033	11726957
CTSB	pd_risk_replication	4	maximum_likelihood	-0.184918976	0.053026525	0.000487938	0.2	NA	brain_eqtl	1	0.831171626	0.749123842	0.922205692	-0.288850966	-0.080986987	8	11700033	11726957
GPNMB	pd_risk_replication	4	ivw	0.068157413	0.021663644	0.001654262	0.2	0.005514208	brain_eqtl	1	1.070533812	1.026029678	1.116968317	0.025696672	0.110618155	7	23275586	23314727
GPNMB	pd_risk_replication	4	mr_egger	0.203273068	0.141431555	0.150645837	0.2	NA	brain_eqtl	1	1.225407041	0.92873412	1.616848552	-0.073932781	0.480478916	7	23275586	23314727
GPNMB	pd_risk_replication	4	maximum_likelihood	0.068856507	0.022063384	0.0018033	0.2	NA	brain_eqtl	1	1.071282477	1.025943088	1.118625545	0.025612275	0.112100739	7	23275586	23314727
NDUFAF2	pd_risk_replication	3	ivw	0.331611866	0.115767148	0.004177038	0.2	0.009282307	brain_eqtl	1	1.393211991	1.110386614	1.748075515	0.104708256	0.558515477	5	60240956	60448853
NDUFAF2	pd_risk_replication	3	mr_egger	0.253122165	0.620456996	0.683302416	0.2	NA	brain_eqtl	1	1.288040621	0.381756027	4.345834833	-0.962973547	1.469217877	5	60240956	60448853
NDUFAF2	pd_risk_replication	3	maximum_likelihood	0.340402071	0.122953795	0.005630868	0.2	NA	brain_eqtl	1	1.405512592	1.104521967	1.788525449	0.099412632	0.581391509	5	60240956	60448853
MAP3K12	pd_risk_replication	1	wald_ratio	-0.175416284	0.095542638	0.066357657	0.001	0.066357657	blood_eqtl	1	0.839107641	0.695809158	1.011917744	-0.362679854	0.011847287	12	53874274	53893847
WNT3	pd_risk_replication	1	wald_ratio	-0.60807333	0.096336079	2.75E-10	0.001	1.65E-09	blood_eqtl	2	0.544398736	0.450727631	0.657536755	-0.796892044	-0.419254615	17	44839872	44910520
HSD3B7	pd_risk_replication	1	wald_ratio	0.33281409	0.133338978	0.01256026	0.001	0.015072312	blood_eqtl	4	1.39488795	1.074085597	1.811505898	0.071469692	0.594158487	16	30996519	31000473
BST1	pd_risk_replication	2	ivw	-0.131669493	0.04110198	0.001357761	0.001	0.002036641	blood_eqtl	3	0.87663068	0.808779164	0.950174515	-0.212229374	-0.051109611	4	15704573	15739936
VKORC1	pd_risk_replication	1	wald_ratio	0.348096863	0.100489857	0.000532207	0.001	0.001064413	blood_eqtl	1	1.416369437	1.163155702	1.724706657	0.151136744	0.545056982	16	31102163	31107301
GPNMB	pd_risk_replication	1	wald_ratio	0.115840656	0.030661899	0.000158093	0.001	0.000474279	blood_eqtl	1	1.122816944	1.057326268	1.192364105	0.055743333	0.175937979	7	23275586	23314727
BST1	pd_risk_replication	15	ivw	-0.124193556	0.029360223	2.34E-05	0.2	0.000327177	blood_eqtl	3	0.883208874	0.833818445	0.935524899	-0.181739593	-0.066647518	4	15704573	15739936
BST1	pd_risk_replication	15	mr_egger	-0.105176102	0.063713846	0.098788122	0.2	NA	blood_eqtl	3	0.900165987	0.794489713	1.019898421	-0.23005524	0.019703036	4	15704573	15739936
BST1	pd_risk_replication	15	maximum_likelihood	-0.125059263	0.029434443	2.15E-05	0.2	NA	blood_eqtl	3	0.882444604	0.832975731	0.934851342	-0.182750772	-0.067367755	4	15704573	15739936
GPNMB	pd_risk_replication	10	ivw	0.116091754	0.029103592	6.64E-05	0.2	0.000464634	blood_eqtl	1	1.123098916	1.060826916	1.189026369	0.059048713	0.173134795	7	23275586	23314727
GPNMB	pd_risk_replication	10	mr_egger	0.16839799	0.079857937	0.034968798	0.2	NA	blood_eqtl	1	1.183407501	1.011947239	1.383919299	0.011876434	0.324919546	7	23275586	23314727
GPNMB	pd_risk_replication	10	maximum_likelihood	0.11563367	0.02922201	7.59E-05	0.2	NA	blood_eqtl	1	1.12258456	1.060095004	1.188757696	0.05835853	0.172908809	7	23275586	23314727
HSD3B7	pd_risk_replication	3	ivw	0.2042017	0.08971295	0.022835987	0.2	0.063940765	blood_eqtl	4	1.226545523	1.028770415	1.46234174	0.028364317	0.380039082	16	30996519	31000473
HSD3B7	pd_risk_replication	3	mr_egger	-0.515946005	0.451513351	0.253161607	0.2	NA	blood_eqtl	4	0.596935623	0.246372127	1.446316764	-1.400912173	0.369020162	16	30996519	31000473
HSD3B7	pd_risk_replication	3	maximum_likelihood	0.217206087	0.0953755	0.022763649	0.2	NA	blood_eqtl	4	1.24260016	1.030732905	1.49801675	0.030270108	0.404142066	16	30996519	31000473
MAP3K12	pd_risk_replication	6	ivw	-0.161947966	0.076192086	0.033543067	0.2	0.078267156	blood_eqtl	1	0.850485457	0.732505482	0.987467713	-0.311284454	-0.012611479	12	53874274	53893847
MAP3K12	pd_risk_replication	6	mr_egger	-0.198131419	0.165366898	0.230865523	0.2	NA	blood_eqtl	1	0.820262048	0.59318406	1.134268218	-0.52225054	0.125987702	12	53874274	53893847
MAP3K12	pd_risk_replication	6	maximum_likelihood	-0.163971373	0.076686972	0.032501266	0.2	NA	blood_eqtl	1	0.848766319	0.73031609	0.986428033	-0.314277839	-0.013664908	12	53874274	53893847
VKORC1	pd_risk_replication	5	ivw	0.343889046	0.113886139	0.0025312	0.2	0.0088592	blood_eqtl	1	1.410422134	1.128255025	1.763156868	0.120672214	0.567105877	16	31102163	31107301
VKORC1	pd_risk_replication	5	mr_egger	0.201071785	0.127288753	0.114186851	0.2	NA	blood_eqtl	1	1.222712541	0.952739108	1.569187142	-0.048414171	0.450557741	16	31102163	31107301
VKORC1	pd_risk_replication	5	maximum_likelihood	0.355557055	0.11716692	0.002408391	0.2	NA	blood_eqtl	1	1.426975337	1.134179966	1.795357592	0.125909893	0.585204218	16	31102163	31107301
WNT3	pd_risk_replication	4	ivw	-0.499416129	0.150945474	0.000937683	0.2	0.004375853	blood_eqtl	2	0.606884899	0.451459659	0.815818807	-0.795269259	-0.203562999	17	44839872	44910520
WNT3	pd_risk_replication	4	mr_egger	-0.471977148	0.2533678	0.062488405	0.2	NA	blood_eqtl	2	0.623767767	0.379622464	1.024929409	-0.968578037	0.024623741	17	44839872	44910520
WNT3	pd_risk_replication	4	maximum_likelihood	-0.510500339	0.153061547	0.000852191	0.2	NA	blood_eqtl	2	0.600195203	0.444635261	0.810179292	-0.810500971	-0.210499708	17	44839872	44910520
CD177	pd_progression_surv_DEPR	1	wald_ratio	-1.977458912	0.749153686	0.008300627	0.001	0.008300627	brain_eqtl	4	0.13842053	0.031879244	0.601025638	-3.445800137	-0.509117686	19	43857811	43867480
CD177	pd_progression_surv_DEPR	2	ivw	-2.051242208	0.479557209	1.89E-05	0.2	0.044120956	brain_eqtl	4	0.128575087	0.050228417	0.329127496	-2.991174337	-1.111310078	19	43857811	43867480
IRAK3	pd_progression_surv_DEPR	2	ivw	0.356234043	0.395252785	0.367438641	0.001	0.367438641	blood_eqtl	1	1.427941709	0.65805852	3.098535256	-0.418461416	1.130929502	12	66582659	66648402
IRAK3	pd_progression_surv_DEPR	17	ivw	-1.662741527	0.365848257	5.50E-06	0.2	0.013185605	blood_eqtl	1	0.189618423	0.092568709	0.38841577	-2.379804111	-0.945678942	12	66582659	66648402
IRAK3	pd_progression_surv_DEPR	17	mr_egger	-0.486266388	0.200926887	0.015515554	0.2	NA	blood_eqtl	1	0.614917979	0.41474845	0.911695078	-0.880083086	-0.092449689	12	66582659	66648402
IRAK3	pd_progression_surv_DEPR	17	maximum_likelihood	-1.29915005	0.433957424	0.002755924	0.2	NA	blood_eqtl	1	0.27276353	0.116518339	0.638525608	-2.149706601	-0.448593499	12	66582659	66648402
RHD	pd_progression_surv_DYSKINESIAS	1	wald_ratio	0.783607904	0.209752239	0.000187064	0.001	0.000187064	brain_eqtl	1	2.189357023	1.451349068	3.302640473	0.372493516	1.194722292	1	25598884	25656936
RHD	pd_progression_surv_DYSKINESIAS	3	ivw	0.830033555	0.183508804	6.09E-06	0.2	0.014392319	brain_eqtl	1	2.293395693	1.600564372	3.286130753	0.4703563	1.18971081	1	25598884	25656936
RHD	pd_progression_surv_DYSKINESIAS	3	mr_egger	-3.135831246	8.29469767	0.705391589	0.2	NA	brain_eqtl	1	0.04346361	3.78E-09	499706.4914	-19.39343868	13.12177619	1	25598884	25656936
RHD	pd_progression_surv_DYSKINESIAS	3	maximum_likelihood	0.836820629	0.196163252	1.99E-05	0.2	NA	brain_eqtl	1	2.309014082	1.571987361	3.391595989	0.452340654	1.221300604	1	25598884	25656936
IRAK3	pd_progression_surv_DYSKINESIAS	2	ivw	-0.614422375	0.596323433	0.302845322	0.001	0.325967094	blood_eqtl	1	0.540953273	0.168096627	1.740846614	-1.783216304	0.554371555	12	66582659	66648402
LMAN1	pd_progression_surv_DYSKINESIAS	1	wald_ratio	-0.187188101	0.190566947	0.325967094	0.001	0.325967094	blood_eqtl	4	0.829287732	0.570809747	1.204811491	-0.560699318	0.186323116	18	56995055	57027194
IRAK3	pd_progression_surv_DYSKINESIAS	17	ivw	-0.486878539	0.116320986	2.84E-05	0.2	0.036553895	blood_eqtl	1	0.614541671	0.48925685	0.771908386	-0.714867671	-0.258889407	12	66582659	66648402
IRAK3	pd_progression_surv_DYSKINESIAS	17	mr_egger	-0.433926866	0.149666493	0.003740064	0.2	NA	blood_eqtl	1	0.647959642	0.483224856	0.868853685	-0.727273193	-0.140580539	12	66582659	66648402
IRAK3	pd_progression_surv_DYSKINESIAS	17	maximum_likelihood	-0.461170971	0.116987841	8.08E-05	0.2	NA	blood_eqtl	1	0.630544863	0.501341818	0.793045404	-0.690467139	-0.231874803	12	66582659	66648402
LMAN1	pd_progression_surv_DYSKINESIAS	9	ivw	-0.618755001	0.117190966	1.29E-07	0.2	0.000332338	blood_eqtl	4	0.538614595	0.428078241	0.677693128	-0.848449295	-0.389060707	18	56995055	57027194
LMAN1	pd_progression_surv_DYSKINESIAS	9	mr_egger	-0.341781096	0.134877961	0.011276791	0.2	NA	blood_eqtl	4	0.71050372	0.545451221	0.92550079	-0.606141899	-0.077420293	18	56995055	57027194
LMAN1	pd_progression_surv_DYSKINESIAS	9	maximum_likelihood	-0.61996719	0.12001539	2.40E-07	0.2	NA	blood_eqtl	4	0.537962088	0.425199268	0.680629601	-0.855197354	-0.384737026	18	56995055	57027194
