# Supplementary material for: Finding genetically-supported drug targets for Parkinson’s disease using Mendelian randomization of the druggable genome
Source: Nat Commun. 2021 Dec 20;12:7342. doi: 10.1038/s41467-021-26280-1 (PMC8688480; doi:10.1038/s41467-021-26280-1)
Supplement: Supplementary file 5 — Supplementary Data 2 [file 41467_2021_26280_MOESM5_ESM.csv]

exposure	outcome	nsnp	egger_intercept	egger_intercept_95_ci	egger_intercept_pvalue	cochrans_q	cochrans_q_pval	i2	tissue_qtl_type
ADAM32	pd_progression_cont_HY	7	0.011617644	-0.0119, 0.0352	0.33336853	4.202963334	0.520579681	0	brain_eqtl
IRAK3	pd_progression_cont_UPDRS2_scaled	17	0.043194414	0.0139, 0.0725	0.003860511	10.73129082	0.77139972	0	blood_eqtl
LMAN1	pd_progression_cont_UPDRS2_scaled	8	0.023539782	-0.0659, 0.113	0.605857926	1.471401353	0.961371583	0	blood_eqtl
QDPR	pd_progression_cont_UPDRS4_scaled	4	0.157429363	-0.2418, 0.5566	0.439570854	0.568424183	0.752607006	0	brain_eqtl
IRAK3	pd_progression_cont_UPDRS4_scaled	14	0.043931731	0.0098, 0.078	0.011584754	7.016851945	0.856497896	0	blood_eqtl
QDPR	pd_progression_cont_UPDRS4_scaled	22	0.031330545	-0.0549, 0.1176	0.476513118	52.02631118	0.000112857	0.596358083	blood_eqtl
NDUFAF2	pd_risk_discovery	3	0.018525248	-0.2274, 0.2645	0.882634848	9.380585859	0.002192955	0.7867937	brain_eqtl
CD38	pd_risk_discovery	3	-0.055966934	-0.1376, 0.0257	0.179023253	2.957645513	0.08547232	0.32378644	brain_eqtl
CTSB	pd_risk_discovery	4	-0.033929549	-0.082, 0.0141	0.166123652	3.553864925	0.169156245	0.155848614	brain_eqtl
GPNMB	pd_risk_discovery	4	-0.08745703	-0.2639, 0.089	0.331285608	4.116587124	0.127671648	0.27124098	brain_eqtl
IMPG2	pd_risk_discovery	4	-0.045816493	-0.147, 0.0554	0.37490276	16.77303576	0.00022792	0.821141501	brain_eqtl
WNT3	pd_risk_discovery	9	-0.106652766	-0.2052, -0.0081	0.033950137	92.71440569	3.42E-17	0.913713517	brain_eqtl
ACVR2A	pd_risk_discovery	7	-0.030362024	-0.11, 0.0493	0.454808619	1.28505906	0.936461556	0	blood_eqtl
IMPG2	pd_risk_discovery	6	-0.023400569	-0.1919, 0.1451	0.785488195	1.067868004	0.899336218	0	blood_eqtl
MAP3K12	pd_risk_discovery	6	-0.03673853	-0.1081, 0.0346	0.312821903	2.479479674	0.648314007	0	blood_eqtl
NISCH	pd_risk_discovery	3	0.020327878	-0.1198, 0.1604	0.776122921	0.30779081	0.579039007	0	blood_eqtl
BST1	pd_risk_discovery	15	-0.082875402	-0.1475, -0.0182	0.011988962	20.81024145	0.076767606	0.327254322	blood_eqtl
VKORC1	pd_risk_discovery	3	0.028800615	-0.0208, 0.0784	0.25487764	4.74385818	0.02940306	0.578402236	blood_eqtl
WNT3	pd_risk_discovery	3	-0.120659355	-0.3484, 0.1071	0.299112388	68.76764321	1.11E-16	0.970916555	blood_eqtl
GPNMB	pd_risk_discovery	10	0.025595154	-0.0299, 0.0811	0.366225726	7.336345015	0.500816075	0	blood_eqtl
CD38	pd_age_at_onset	3	-0.032456497	-0.4962, 0.4312	0.890884442	0.96496225	0.325939801	0	brain_eqtl
CTSB	pd_age_at_onset	4	0.142312869	-0.1779, 0.4625	0.383748948	2.729852063	0.255399567	0	brain_eqtl
BST1	pd_age_at_onset	13	0.22744525	-0.2083, 0.6631	0.306241556	7.927986123	0.719739859	0	blood_eqtl
CD38	pd_risk_replication	3	-0.001777826	-0.3472, 0.3437	0.991952545	0.018062176	0.893089763	0	brain_eqtl
CTSB	pd_risk_replication	4	0.016241667	-0.0211, 0.0536	0.394069547	1.227497088	0.541317907	0	brain_eqtl
GPNMB	pd_risk_replication	4	-0.069971912	-0.21, 0.0701	0.32753038	0.978816008	0.612989174	0	brain_eqtl
NDUFAF2	pd_risk_replication	3	0.008292438	-0.1169, 0.1335	0.896685515	2.135913647	0.143884712	0.063632557	brain_eqtl
BST1	pd_risk_replication	15	-0.007015167	-0.049, 0.035	0.743206537	23.25990584	0.038660997	0.398105904	blood_eqtl
GPNMB	pd_risk_replication	10	-0.021555165	-0.0732, 0.0301	0.413329744	2.9604039	0.936817762	0	blood_eqtl
HSD3B7	pd_risk_replication	3	0.081207943	-0.0116, 0.174	0.086378879	0.29265735	0.588522649	0	blood_eqtl
MAP3K12	pd_risk_replication	6	0.005676979	-0.0396, 0.051	0.805926476	6.430276864	0.169236861	0.222428504	blood_eqtl
VKORC1	pd_risk_replication	5	0.019870897	-0.0038, 0.0436	0.100469167	3.640355475	0.303009507	0	blood_eqtl
WNT3	pd_risk_replication	4	-0.003550222	-0.0593, 0.0522	0.900633279	9.170475674	0.010201323	0.672863207	blood_eqtl
IRAK3	pd_progression_surv_DEPR	17	0.221035911	0.1722, 0.2698	0	15.10286394	0.444033416	0	blood_eqtl
RHD	pd_progression_surv_DYSKINESIAS	3	1.446368333	-4.4797, 7.3724	0.632390278	0.478439213	0.489130141	0	brain_eqtl
IRAK3	pd_progression_surv_DYSKINESIAS	17	0.024736779	-0.0334, 0.0829	0.404641815	11.05274561	0.748846435	0	blood_eqtl
LMAN1	pd_progression_surv_DYSKINESIAS	9	0.098834206	0.0248, 0.1729	0.00890344	11.31251344	0.125556337	0.29281852	blood_eqtl
