# Supplementary material for: Finding genetically-supported drug targets for Parkinson’s disease using Mendelian randomization of the druggable genome
Source: Nat Commun. 2021 Dec 20;12:7342. doi: 10.1038/s41467-021-26280-1 (PMC8688480; doi:10.1038/s41467-021-26280-1)
Supplement: Supplementary file 6 — Supplementary Data 3 [file 41467_2021_26280_MOESM6_ESM.csv]

exposure	outcome	nsnp	method	beta	se	p	clump_thresh	fdr_qval	tissue_qtl_type	druggability_tier	or	or_lci95	or_uci95	beta_lci95	beta_uci95
A1BG	pd_risk_discovery	2	ivw	0.308685367	0.191518393	0.107009991	0.2	0.812645274	brain_eqtl	4	1.361633889	0.935484517	1.981910777	-0.066690683	0.684061418
A1BG	pd_progression_surv_HY3	2	ivw	-1.146587297	0.656831233	0.080874474	0.2	0.851185074	brain_eqtl	4	0.317719203	0.087687448	1.151196597	-2.433976514	0.14080192
A1BG	pd_progression_surv_DYSKINESIAS	2	ivw	0.484870634	0.612705259	0.428733754	0.2	0.990412112	brain_eqtl	4	1.62396491	0.488687685	5.396620597	-0.716031674	1.685772942
A1BG	pd_progression_surv_DEPR	1	wald_ratio	1.882298159	1.02502567	0.066307024	0.2	0.889435469	brain_eqtl	4	6.568583177	0.880951985	48.97688602	-0.126752155	3.891348473
A1BG	pd_progression_surv_DEMENTIA	2	ivw	-0.632382578	0.909077507	0.48665989	0.2	0.997928375	brain_eqtl	4	0.53132437	0.089441143	3.156328031	-2.414174492	1.149409337
A1BG	pd_progression_cont_UPDRS4_scaled	2	ivw	0.21357278	0.256346515	0.404765239	0.2	0.996322849	brain_eqtl	4	1.238093603	0.749112288	2.046256342	-0.288866389	0.716011949
A1BG	pd_progression_cont_UPDRS3_scaled	2	ivw	0.133158424	0.249385441	0.593378714	0.2	0.989330111	brain_eqtl	4	1.142430972	0.700726909	1.86256373	-0.355637041	0.621953888
A1BG	pd_progression_cont_UPDRS2_scaled	2	ivw	0.525117331	0.286035193	0.066380039	0.2	0.865206544	brain_eqtl	4	1.690657204	0.965111494	2.961649299	-0.035511646	1.085746309
A1BG	pd_progression_cont_UPDRS1_scaled	2	ivw	0.286883634	0.281583019	0.308286367	0.2	0.981716814	brain_eqtl	4	1.332269173	0.76719131	2.313557424	-0.265019083	0.83878635
A1BG	pd_progression_cont_UPDRS_scaled	2	ivw	0.20029263	0.240690132	0.405318802	0.2	0.989780633	brain_eqtl	4	1.22176023	0.762265752	1.958238392	-0.271460028	0.672045289
A1BG	pd_progression_cont_SEADL	2	ivw	-2.439649537	2.39649507	0.308674475	0.2	0.99299078	brain_eqtl	4	0.087191403	0.000795309	9.558977823	-7.136779874	2.257480799
A1BG	pd_progression_cont_MOCA	2	ivw	-0.623765194	1.224927265	0.610593602	0.2	0.995073329	brain_eqtl	4	0.535922781	0.048576149	5.912638893	-3.024622634	1.777092245
A1BG	pd_progression_cont_MMSE	2	ivw	0.098866342	0.451076164	0.826510752	0.2	0.999131312	brain_eqtl	4	1.103918742	0.456008906	2.672396467	-0.785242938	0.982975623
A1BG	pd_progression_cont_HY	2	ivw	0.118310629	0.115316102	0.304906676	0.2	0.990827253	brain_eqtl	4	1.125593699	0.897888906	1.411044469	-0.107708931	0.344330188
A2M	pd_progression_cont_UPDRS3_scaled	1	wald_ratio	0.045858487	0.594522531	0.938516161	0.2	0.994042354	brain_eqtl	4	1.046926247	0.326473769	3.357251551	-1.119405674	1.211122649
A2M	pd_progression_cont_MMSE	1	wald_ratio	1.43471553	0.941736792	0.127639095	0.2	0.986229694	brain_eqtl	4	4.198450506	0.662928205	26.58958618	-0.411088582	3.280519642
AADAT	pd_risk_discovery	3	ivw	-0.20107599	0.064148944	0.00172137	0.2	0.142197429	brain_eqtl	2	0.817850281	0.721222262	0.927424342	-0.32680792	-0.07534406
AADAT	pd_risk_discovery	3	mr_egger	-0.192053076	1.000109439	0.847717092	0.2	NA	brain_eqtl	2	0.825263065	0.11622032	5.86006927	-2.152267577	1.768161424
AADAT	pd_risk_discovery	3	maximum_likelihood	-0.201029764	0.06563905	0.002193828	0.2	NA	brain_eqtl	2	0.817888087	0.719152171	0.93017994	-0.329682302	-0.072377227
AADAT	pd_progression_surv_HY3	3	ivw	0.112221396	0.296313932	0.704892333	0.2	0.997578268	brain_eqtl	2	1.118760522	0.625906731	1.999699067	-0.468553912	0.692996703
AADAT	pd_progression_surv_HY3	3	mr_egger	-0.715523002	0.637361154	0.261593169	0.2	NA	brain_eqtl	2	0.48893633	0.140190809	1.705238289	-1.964750863	0.53370486
AADAT	pd_progression_surv_HY3	3	maximum_likelihood	0.115339559	0.300244147	0.700865375	0.2	NA	brain_eqtl	2	1.122254444	0.623043481	2.021456086	-0.473138969	0.703818086
AADAT	pd_progression_surv_DYSKINESIAS	3	ivw	-0.238474643	0.404960615	0.555939396	0.2	0.990412112	brain_eqtl	2	0.787828665	0.356223318	1.742373322	-1.032197447	0.555248162
AADAT	pd_progression_surv_DYSKINESIAS	3	mr_egger	-1.02460945	2.813441711	0.715720881	0.2	NA	brain_eqtl	2	0.358936621	0.001445998	89.09794797	-6.538955203	4.489736304
AADAT	pd_progression_surv_DYSKINESIAS	3	maximum_likelihood	-0.24050425	0.407106565	0.554677988	0.2	NA	brain_eqtl	2	0.786231304	0.354008938	1.74616965	-1.038433117	0.557424618
AADAT	pd_progression_surv_DEPR	3	ivw	0.462821676	0.5383304	0.389934942	0.2	0.974403284	brain_eqtl	2	1.588550041	0.55305053	4.562858356	-0.592305907	1.517949259
AADAT	pd_progression_surv_DEPR	3	mr_egger	-0.45336268	1.218810846	0.709914203	0.2	NA	brain_eqtl	2	0.635487613	0.058295409	6.927552522	-2.842231939	1.935506579
AADAT	pd_progression_surv_DEPR	3	maximum_likelihood	0.467099115	0.541596553	0.388440781	0.2	NA	brain_eqtl	2	1.59535952	0.551876975	4.611846686	-0.594430129	1.528628359
AADAT	pd_progression_surv_DEMENTIA	3	ivw	0.050508676	0.420396371	0.904367995	0.2	0.997928375	brain_eqtl	2	1.051805989	0.461410023	2.39764154	-0.77346821	0.874485563
AADAT	pd_progression_surv_DEMENTIA	3	mr_egger	-0.033679336	387.6003884	0.99993067	0.2	NA	brain_eqtl	2	0.966881499	0	Inf	-759.7304405	759.6630819
AADAT	pd_progression_surv_DEMENTIA	3	maximum_likelihood	0.050508092	0.420423174	0.904375163	0.2	NA	brain_eqtl	2	1.051805375	0.461385514	2.397766103	-0.773521329	0.874537513
AADAT	pd_progression_cont_UPDRS4_scaled	3	ivw	0.018715623	0.308330523	0.951598234	0.2	0.996322849	brain_eqtl	2	1.018891858	0.556764905	1.864594213	-0.585612203	0.623043449
AADAT	pd_progression_cont_UPDRS4_scaled	3	mr_egger	0.136303285	1.358465999	0.920077437	0.2	NA	brain_eqtl	2	1.146029415	0.079955098	16.42651246	-2.526290072	2.798896643
AADAT	pd_progression_cont_UPDRS4_scaled	3	maximum_likelihood	0.018750343	0.308558445	0.951544328	0.2	NA	brain_eqtl	2	1.018927235	0.556535561	1.865492131	-0.58602421	0.623524896
AADAT	pd_progression_cont_UPDRS3_scaled	3	ivw	-0.003266835	0.157954625	0.983499238	0.2	0.998845563	brain_eqtl	2	0.996738495	0.73135383	1.358422676	-0.3128579	0.30632423
AADAT	pd_progression_cont_UPDRS3_scaled	3	mr_egger	0.017116864	4.553111431	0.997000458	0.2	NA	brain_eqtl	2	1.017264197	0.00013544	7640.476644	-8.90698154	8.941215268
AADAT	pd_progression_cont_UPDRS3_scaled	3	maximum_likelihood	-0.003270404	0.157958742	0.983481645	0.2	NA	brain_eqtl	2	0.996734938	0.731345318	1.35842879	-0.312869539	0.30632873
AADAT	pd_progression_cont_UPDRS2_scaled	3	ivw	-0.02219919	0.264002564	0.93298724	0.2	0.993774809	brain_eqtl	2	0.978045398	0.582955621	1.640901582	-0.539644217	0.495245836
AADAT	pd_progression_cont_UPDRS2_scaled	3	mr_egger	0.098700291	0.532256965	0.85288606	0.2	NA	brain_eqtl	2	1.10373545	0.388864875	3.132789878	-0.944523361	1.141923942
AADAT	pd_progression_cont_UPDRS2_scaled	3	maximum_likelihood	-0.022404996	0.265349103	0.932709849	0.2	NA	brain_eqtl	2	0.977844132	0.581299458	1.644899429	-0.542489237	0.497679245
AADAT	pd_progression_cont_UPDRS1_scaled	3	ivw	-0.100505546	0.243371311	0.679627103	0.2	0.981716814	brain_eqtl	2	0.904380097	0.561292389	1.457178781	-0.577513316	0.376502224
AADAT	pd_progression_cont_UPDRS1_scaled	3	mr_egger	0.473763256	42.97288419	0.991203738	0.2	NA	brain_eqtl	2	1.606026725	4.23E-37	6.10E+36	-83.75308976	84.70061627
AADAT	pd_progression_cont_UPDRS1_scaled	3	maximum_likelihood	-0.101798115	0.244930652	0.677687977	0.2	NA	brain_eqtl	2	0.903211878	0.558856698	1.459751131	-0.581862193	0.378265963
AADAT	pd_progression_cont_UPDRS_scaled	3	ivw	-0.179492048	0.14555049	0.217503246	0.2	0.989780633	brain_eqtl	2	0.835694596	0.628278959	1.111584985	-0.464771008	0.105786912
AADAT	pd_progression_cont_UPDRS_scaled	3	mr_egger	-0.038949737	0.848937118	0.963405423	0.2	NA	brain_eqtl	2	0.96179905	0.182160614	5.078251519	-1.702866488	1.624967013
AADAT	pd_progression_cont_UPDRS_scaled	3	maximum_likelihood	-0.179969303	0.146285376	0.218599103	0.2	NA	brain_eqtl	2	0.835295852	0.627075306	1.112656094	-0.46668864	0.106750034
AADAT	pd_progression_cont_SEADL	3	ivw	0.89109831	1.320432606	0.499768969	0.2	0.99299078	brain_eqtl	2	2.437805648	0.183241633	32.43202036	-1.696949597	3.479146217
AADAT	pd_progression_cont_SEADL	3	mr_egger	-2.238864128	3.39694132	0.509842878	0.2	NA	brain_eqtl	2	0.106579496	0.000136817	83.02492468	-8.896869115	4.41914086
AADAT	pd_progression_cont_SEADL	3	maximum_likelihood	0.903675246	1.330251499	0.496930938	0.2	NA	brain_eqtl	2	2.468659388	0.182023825	33.48066754	-1.703617693	3.510968184
AADAT	pd_progression_cont_MMSE	3	ivw	0.10853575	0.207428336	0.600804069	0.2	0.999131312	brain_eqtl	2	1.114644757	0.742283682	1.673797988	-0.298023788	0.515095289
AADAT	pd_progression_cont_MMSE	3	mr_egger	0.249792765	0.928152539	0.787830414	0.2	NA	brain_eqtl	2	1.28375935	0.208172918	7.916678534	-1.56938621	2.068971741
AADAT	pd_progression_cont_MMSE	3	maximum_likelihood	0.108736926	0.207731292	0.600661199	0.2	NA	brain_eqtl	2	1.114869019	0.741992305	1.675129137	-0.298416406	0.515890259
AADAT	pd_progression_cont_HY	3	ivw	0.040907562	0.044158137	0.354244448	0.2	0.990827253	brain_eqtl	2	1.041755804	0.955383559	1.135936603	-0.045642386	0.127457511
AADAT	pd_progression_cont_HY	3	mr_egger	0.028474039	0.239538242	0.905377926	0.2	NA	brain_eqtl	2	1.0288833	0.64337925	1.645376104	-0.441020914	0.497968993
AADAT	pd_progression_cont_HY	3	maximum_likelihood	0.040948098	0.044280007	0.355094064	0.2	NA	brain_eqtl	2	1.041798033	0.955194098	1.136254029	-0.045840716	0.127736912
AAK1	pd_risk_discovery	1	wald_ratio	1.301070881	0.410594361	0.00153096	0.2	0.131152257	brain_eqtl	1	3.673228154	1.642642021	8.213965612	0.496305934	2.105835829
AAK1	pd_risk_discovery	1	wald_ratio	0.512494	0.452669798	0.257567766	0.2	0.887720796	blood_eqtl	1	1.669449614	0.68746882	4.05409225	-0.374738803	1.399726803
AAK1	pd_progression_surv_HY3	1	wald_ratio	1.329299244	1.644943659	0.419025923	0.2	0.968230658	brain_eqtl	1	3.778394726	0.150349856	94.95364403	-1.894790327	4.553388815
AAK1	pd_progression_surv_HY3	1	wald_ratio	-0.731849408	1.710972186	0.668841205	0.2	0.997962306	blood_eqtl	1	0.481018567	0.01681717	13.75848984	-4.085354893	2.621656077
AAK1	pd_progression_surv_DYSKINESIAS	1	wald_ratio	0.238657972	1.591053149	0.880764615	0.2	0.995459438	brain_eqtl	1	1.269544243	0.056145643	28.70645884	-2.879806199	3.357122144
AAK1	pd_progression_surv_DYSKINESIAS	1	wald_ratio	0.181466747	1.56141168	0.90747845	0.2	0.999363476	blood_eqtl	1	1.198974667	0.056196537	25.58058437	-2.878900147	3.241833641
AAK1	pd_progression_surv_DEPR	1	wald_ratio	4.632017635	2.024743443	0.022154651	0.2	0.853984644	brain_eqtl	1	102.7211089	1.94161575	5434.456435	0.663520487	8.600514783
AAK1	pd_progression_surv_DEPR	1	wald_ratio	-0.546394381	2.169624404	0.801166102	0.2	0.997149387	blood_eqtl	1	0.579033826	0.008239149	40.69354379	-4.798858213	3.706069451
AAK1	pd_progression_surv_DEMENTIA	1	wald_ratio	-2.245437912	1.981117792	0.25703805	0.2	0.985627798	brain_eqtl	1	0.105881164	0.002180004	5.14257003	-6.128428784	1.63755296
AAK1	pd_progression_surv_DEMENTIA	1	wald_ratio	-1.348038692	2.008099058	0.502028865	0.2	0.999245002	blood_eqtl	1	0.25974921	0.005072544	13.30095	-5.283912845	2.587835461
AAK1	pd_progression_cont_UPDRS4_scaled	1	wald_ratio	-0.143708026	0.692877984	0.835691698	0.2	0.996322849	brain_eqtl	1	0.866140601	0.222740274	3.36804623	-1.501748875	1.214332823
AAK1	pd_progression_cont_UPDRS4_scaled	1	wald_ratio	-0.193431587	0.697949027	0.781670415	0.2	0.998111955	blood_eqtl	1	0.824126215	0.209839636	3.23668127	-1.56141168	1.174548505
AAK1	pd_progression_cont_UPDRS3_scaled	1	wald_ratio	-1.249746586	0.659517192	0.058100135	0.2	0.892019602	brain_eqtl	1	0.28657741	0.078677325	1.043840929	-2.542400283	0.042907111
AAK1	pd_progression_cont_UPDRS2_scaled	1	wald_ratio	0.402895717	0.769864427	0.600742308	0.2	0.991550157	brain_eqtl	1	1.49615086	0.330867078	6.765458221	-1.10603856	1.911829993
AAK1	pd_progression_cont_UPDRS1_scaled	1	wald_ratio	0.785261715	0.757033353	0.299601593	0.2	0.981716814	brain_eqtl	1	2.192980803	0.497318976	9.670181585	-0.698523657	2.269047087
AAK1	pd_progression_cont_UPDRS_scaled	1	wald_ratio	-0.585096964	0.628722615	0.352054178	0.2	0.989780633	brain_eqtl	1	0.557051845	0.162448656	1.910183597	-1.81739329	0.647199362
AAK1	pd_progression_cont_SEADL	1	wald_ratio	-8.332499314	6.243600502	0.182018308	0.2	0.962353565	brain_eqtl	1	0.00024057	1.17E-09	49.64797828	-20.5699563	3.90495767
AAK1	pd_progression_cont_SEADL	1	wald_ratio	1.996134217	6.46300799	0.757431607	0.2	0.999115337	blood_eqtl	1	7.360546754	2.32E-05	2335250.86	-10.67136144	14.66362988
AAK1	pd_progression_cont_MOCA	1	wald_ratio	0.564567246	3.248827881	0.862041765	0.2	0.997585529	brain_eqtl	1	1.75868654	0.003018077	1024.817569	-5.803135401	6.932269894
AAK1	pd_progression_cont_MMSE	1	wald_ratio	0.47474973	1.175326358	0.686264099	0.2	0.999131312	brain_eqtl	1	1.60761181	0.160591737	16.09308042	-1.828889932	2.778389392
AAK1	pd_progression_cont_HY	1	wald_ratio	-0.133443167	0.233525543	0.567709166	0.2	0.990827253	brain_eqtl	1	0.875077201	0.553688386	1.38301638	-0.591153231	0.324266897
AATK	pd_risk_discovery	20	ivw	-0.056998875	0.036122879	0.114584865	0.2	0.786749706	blood_eqtl	3	0.944595132	0.880029617	1.013897654	-0.127799717	0.013801967
AATK	pd_risk_discovery	20	mr_egger	-0.100098144	0.057859353	0.083625759	0.2	NA	blood_eqtl	3	0.904748618	0.80775016	1.01339511	-0.213502477	0.013306189
AATK	pd_risk_discovery	20	maximum_likelihood	-0.039303854	0.036686844	0.284019387	0.2	NA	blood_eqtl	3	0.961458522	0.894750771	1.033139639	-0.111210067	0.032602359
AATK	pd_progression_surv_HY3	1	wald_ratio	-2.708642594	3.22273846	0.400640115	0.2	0.968230658	brain_eqtl	3	0.066627185	0.000120338	36.88941995	-9.025209976	3.607924788
AATK	pd_progression_surv_HY3	22	ivw	-0.120084083	0.124820846	0.336023733	0.2	0.997962306	blood_eqtl	3	0.886845865	0.694382066	1.132655387	-0.364732942	0.124564776
AATK	pd_progression_surv_HY3	22	mr_egger	-0.012259488	0.196481672	0.950248221	0.2	NA	blood_eqtl	3	0.987815354	0.672089634	1.451858687	-0.397363564	0.372844589
AATK	pd_progression_surv_HY3	22	maximum_likelihood	-0.113596445	0.125268167	0.364498756	0.2	NA	blood_eqtl	3	0.892618104	0.698289119	1.141027487	-0.359122052	0.131929161
AATK	pd_progression_surv_DYSKINESIAS	1	wald_ratio	-0.138163264	5.153811057	0.978612888	0.2	0.997829469	brain_eqtl	3	0.870956484	3.57E-05	21232.88435	-10.23963294	9.963306408
AATK	pd_progression_surv_DYSKINESIAS	21	ivw	0.032497767	0.170327111	0.848685259	0.2	0.999363476	blood_eqtl	3	1.033031586	0.739823696	1.44244401	-0.30134337	0.366338904
AATK	pd_progression_surv_DYSKINESIAS	21	mr_egger	0.270136249	0.277632991	0.330554468	0.2	NA	blood_eqtl	3	1.310142945	0.760313513	2.25758783	-0.274024413	0.814296912
AATK	pd_progression_surv_DYSKINESIAS	21	maximum_likelihood	0.033444117	0.171185793	0.845105364	0.2	NA	blood_eqtl	3	1.034009659	0.739278892	1.446241717	-0.302080038	0.368968272
AATK	pd_progression_surv_DEPR	1	wald_ratio	0.549439957	6.339444648	0.930933787	0.2	0.993770114	brain_eqtl	3	1.732282593	6.96E-06	431382.9401	-11.87587155	12.97475147
AATK	pd_progression_surv_DEPR	20	ivw	0.295979961	0.282475948	0.294728051	0.2	0.997149387	blood_eqtl	3	1.344443215	0.772847991	2.338787938	-0.257672898	0.84963282
AATK	pd_progression_surv_DEPR	20	mr_egger	0.926237612	0.435386864	0.033387702	0.2	NA	blood_eqtl	3	2.524991288	1.075600767	5.927460447	0.072879359	1.779595866
AATK	pd_progression_surv_DEPR	20	maximum_likelihood	0.401027018	0.286338988	0.16135396	0.2	NA	blood_eqtl	3	1.493357616	0.851975594	2.617583161	-0.160197398	0.962251434
AATK	pd_progression_surv_DEMENTIA	1	wald_ratio	1.131010905	4.418011349	0.797950837	0.2	0.997928375	brain_eqtl	3	3.098787498	0.000537656	17859.89809	-7.528291338	9.790313149
AATK	pd_progression_surv_DEMENTIA	23	ivw	0.014786325	0.221590706	0.946798169	0.2	0.999245002	blood_eqtl	3	1.014896184	0.657354746	1.566907777	-0.419531458	0.449104109
AATK	pd_progression_surv_DEMENTIA	23	mr_egger	0.084807284	0.302366161	0.779110223	0.2	NA	blood_eqtl	3	1.088507274	0.601799834	1.968840831	-0.507830391	0.677444959
AATK	pd_progression_surv_DEMENTIA	23	maximum_likelihood	0.015518635	0.22444913	0.944877396	0.2	NA	blood_eqtl	3	1.015639674	0.654161079	1.576865362	-0.424401659	0.455438928
AATK	pd_progression_cont_UPDRS4_scaled	19	ivw	0.040839843	0.093126819	0.660994818	0.2	0.998111955	blood_eqtl	3	1.041685259	0.86789137	1.250281104	-0.141688722	0.223368409
AATK	pd_progression_cont_UPDRS4_scaled	19	mr_egger	-0.17627664	0.166321278	0.289210019	0.2	NA	blood_eqtl	3	0.83838602	0.605157609	1.16150092	-0.502266344	0.149713065
AATK	pd_progression_cont_UPDRS4_scaled	19	maximum_likelihood	0.043026227	0.093473215	0.645297017	0.2	NA	blood_eqtl	3	1.043965274	0.869200657	1.253868695	-0.140181275	0.226233728
AATK	pd_progression_cont_UPDRS3_scaled	1	wald_ratio	1.114945409	1.712581854	0.515025898	0.2	0.989330111	brain_eqtl	3	3.049401706	0.106276082	87.49711686	-2.241715024	4.471605843
AATK	pd_progression_cont_UPDRS3_scaled	23	ivw	-0.02884393	0.06192795	0.641383048	0.2	0.996441044	blood_eqtl	3	0.971568085	0.860516307	1.096951373	-0.150222712	0.092534853
AATK	pd_progression_cont_UPDRS3_scaled	23	mr_egger	0.152384778	0.139434902	0.274449129	0.2	NA	blood_eqtl	3	1.164608265	0.886115807	1.530626586	-0.12090763	0.425677185
AATK	pd_progression_cont_UPDRS3_scaled	23	maximum_likelihood	-0.025516148	0.06217314	0.681509112	0.2	NA	blood_eqtl	3	0.974806638	0.86296987	1.101136916	-0.147375501	0.096343206
AATK	pd_progression_cont_UPDRS2_scaled	21	ivw	-0.036385451	0.091872445	0.692073211	0.2	0.996733361	blood_eqtl	3	0.964268544	0.805368419	1.154519848	-0.216455443	0.143684542
AATK	pd_progression_cont_UPDRS2_scaled	21	mr_egger	0.003228399	0.162144717	0.984114689	0.2	NA	blood_eqtl	3	1.003233616	0.730098921	1.378549753	-0.314575246	0.321032043
AATK	pd_progression_cont_UPDRS2_scaled	21	maximum_likelihood	-0.018048679	0.092389646	0.845115896	0.2	NA	blood_eqtl	3	0.982113223	0.819441405	1.177077919	-0.199132384	0.163035027
AATK	pd_progression_cont_UPDRS1_scaled	1	wald_ratio	2.853232056	2.625102016	0.277079546	0.2	0.981716814	brain_eqtl	3	17.34374732	0.101067376	2976.28753	-2.291967895	7.998432008
AATK	pd_progression_cont_UPDRS1_scaled	21	ivw	-0.030105576	0.085771669	0.725590798	0.2	0.995067733	blood_eqtl	3	0.970343083	0.820190993	1.147983467	-0.198218048	0.138006896
AATK	pd_progression_cont_UPDRS1_scaled	21	mr_egger	-0.072194895	0.15837758	0.64850477	0.2	NA	blood_eqtl	3	0.930349558	0.682075481	1.26899489	-0.382614952	0.238225162
AATK	pd_progression_cont_UPDRS1_scaled	21	maximum_likelihood	0.013153486	0.08601894	0.878466223	0.2	NA	blood_eqtl	3	1.013240374	0.856035325	1.199315058	-0.155443637	0.181750609
AATK	pd_progression_cont_UPDRS_scaled	1	wald_ratio	1.307731359	1.632254375	0.42302681	0.2	0.989780633	brain_eqtl	3	3.697775265	0.1508473	90.64492341	-1.891487215	4.506949933
AATK	pd_progression_cont_UPDRS_scaled	22	ivw	0.051595354	0.059154138	0.383089	0.2	0.998770091	blood_eqtl	3	1.052949585	0.937679796	1.182389588	-0.064346757	0.167537466
AATK	pd_progression_cont_UPDRS_scaled	22	mr_egger	0.047643055	0.101511144	0.638827936	0.2	NA	blood_eqtl	3	1.048796226	0.859573633	1.279673411	-0.151318788	0.246604897
AATK	pd_progression_cont_UPDRS_scaled	22	maximum_likelihood	0.051535715	0.059463549	0.386118781	0.2	NA	blood_eqtl	3	1.052886789	0.937055431	1.183036302	-0.065012841	0.168084271
AATK	pd_progression_cont_SEADL	1	wald_ratio	13.67816314	14.42360214	0.342967534	0.2	0.99299078	brain_eqtl	3	871667.3367	4.60E-07	1.65E+18	-14.59209706	41.94842333
AATK	pd_progression_cont_SEADL	22	ivw	-0.295103717	0.572969962	0.606523523	0.2	0.999115337	blood_eqtl	3	0.744454371	0.242167694	2.288547664	-1.418124841	0.827917408
AATK	pd_progression_cont_SEADL	22	mr_egger	-0.545279367	1.023387425	0.594159487	0.2	NA	blood_eqtl	3	0.579679817	0.077994363	4.308371482	-2.55111872	1.460559986
AATK	pd_progression_cont_SEADL	22	maximum_likelihood	-0.301081682	0.575768817	0.601029138	0.2	NA	blood_eqtl	3	0.740017324	0.239407403	2.287421498	-1.429588564	0.8274252
AATK	pd_progression_cont_MOCA	12	ivw	-0.075226834	0.343262524	0.826531269	0.2	0.997630686	blood_eqtl	3	0.927533066	0.473302112	1.817692269	-0.748021381	0.597567712
AATK	pd_progression_cont_MOCA	12	mr_egger	0.042939759	0.554848716	0.938313272	0.2	NA	blood_eqtl	3	1.043875009	0.351845287	3.097028933	-1.044563725	1.130443243
AATK	pd_progression_cont_MOCA	12	maximum_likelihood	-0.006408943	0.34590504	0.985217606	0.2	NA	blood_eqtl	3	0.99361155	0.504401439	1.957297968	-0.684382821	0.671564935
AATK	pd_progression_cont_MMSE	1	wald_ratio	-1.837892721	2.26523491	0.417166129	0.2	0.999131312	brain_eqtl	3	0.159152452	0.001877615	13.49025674	-6.277753144	2.601967702
AATK	pd_progression_cont_MMSE	23	ivw	-0.074577044	0.093108912	0.423151506	0.2	0.994101162	blood_eqtl	3	0.928135964	0.773313684	1.113954641	-0.257070512	0.107916423
AATK	pd_progression_cont_MMSE	23	mr_egger	-0.079948784	0.227041231	0.724738275	0.2	NA	blood_eqtl	3	0.923163626	0.591585181	1.440588958	-0.524949597	0.365052029
AATK	pd_progression_cont_MMSE	23	maximum_likelihood	-0.07489434	0.093327537	0.422270036	0.2	NA	blood_eqtl	3	0.927841516	0.77273716	1.11407853	-0.257816314	0.108027633
AATK	pd_progression_cont_HY	1	wald_ratio	0.3823588	0.510882767	0.454202236	0.2	0.990827253	brain_eqtl	3	1.465737898	0.53849804	3.989592213	-0.618971423	1.383689023
AATK	pd_progression_cont_HY	23	ivw	-0.007562164	0.019087717	0.691972532	0.2	0.997354819	blood_eqtl	3	0.992466357	0.956022252	1.030299731	-0.04497409	0.029849761
AATK	pd_progression_cont_HY	23	mr_egger	0.013576801	0.030262671	0.653697179	0.2	NA	blood_eqtl	3	1.013669385	0.955292183	1.075613974	-0.045738034	0.072891637
AATK	pd_progression_cont_HY	23	maximum_likelihood	-0.009134806	0.019184152	0.633957406	0.2	NA	blood_eqtl	3	0.990906789	0.954339554	1.028875164	-0.046735744	0.028466132
ABAT	pd_risk_discovery	4	ivw	0.014955714	0.149051178	0.920074834	0.2	0.998446132	brain_eqtl	1	1.01506811	0.757914577	1.359471502	-0.277184595	0.307096023
ABAT	pd_risk_discovery	4	mr_egger	-1.353531485	1.2622499	0.283577866	0.2	NA	brain_eqtl	1	0.258326372	0.021763059	3.066320535	-3.827541289	1.12047832
ABAT	pd_risk_discovery	4	maximum_likelihood	0.015875967	0.153716625	0.91774016	0.2	NA	brain_eqtl	1	1.01600266	0.75170703	1.373223029	-0.285408619	0.317160553
ABAT	pd_risk_discovery	35	ivw	0.02058068	0.04013451	0.608096404	0.2	0.955278604	blood_eqtl	1	1.020793922	0.943571666	1.104336078	-0.05808296	0.09924432
ABAT	pd_risk_discovery	35	mr_egger	0.011080169	0.065971606	0.866619779	0.2	NA	blood_eqtl	1	1.011141781	0.888496849	1.150716183	-0.118224178	0.140384516
ABAT	pd_risk_discovery	35	maximum_likelihood	0.026258717	0.040254647	0.51419787	0.2	NA	blood_eqtl	1	1.026606515	0.94872112	1.110885921	-0.05264039	0.105157824
ABAT	pd_progression_surv_HY3	4	ivw	-0.465545754	0.672866356	0.489009911	0.2	0.978593956	brain_eqtl	1	0.627792392	0.167903845	2.347315429	-1.784363812	0.853272305
ABAT	pd_progression_surv_HY3	4	mr_egger	-1.850684306	4.718338039	0.694886623	0.2	NA	brain_eqtl	1	0.157129605	1.51E-05	1631.505113	-11.09862686	7.39725825
ABAT	pd_progression_surv_HY3	4	maximum_likelihood	-0.483314948	0.693055851	0.485572545	0.2	NA	brain_eqtl	1	0.616735553	0.158546966	2.399054068	-1.841704417	0.875074521
ABAT	pd_progression_surv_HY3	36	ivw	0.255426389	0.194488662	0.189074207	0.2	0.997962306	blood_eqtl	1	1.291011977	0.881816417	1.89008947	-0.125771388	0.636624167
ABAT	pd_progression_surv_HY3	36	mr_egger	0.259802968	0.234550754	0.268007796	0.2	NA	blood_eqtl	1	1.296674575	0.818799112	2.053452342	-0.19991651	0.719522446
ABAT	pd_progression_surv_HY3	36	maximum_likelihood	0.320502851	0.196851353	0.103493814	0.2	NA	blood_eqtl	1	1.377820429	0.936762217	2.026543237	-0.0653258	0.706331503
ABAT	pd_progression_surv_DYSKINESIAS	4	ivw	-0.046977391	0.727282468	0.948498021	0.2	0.995459438	brain_eqtl	1	0.954108969	0.229362621	3.968928852	-1.472451029	1.378496248
ABAT	pd_progression_surv_DYSKINESIAS	4	mr_egger	-1.243910006	6.684597806	0.852377328	0.2	NA	brain_eqtl	1	0.288254933	5.88E-07	141195.6357	-14.34572171	11.85790169
ABAT	pd_progression_surv_DYSKINESIAS	4	maximum_likelihood	-0.04738571	0.730596622	0.948286327	0.2	NA	brain_eqtl	1	0.953719468	0.227784542	3.993163079	-1.479355088	1.384583669
ABAT	pd_progression_surv_DYSKINESIAS	37	ivw	-0.268427511	0.241851865	0.267049023	0.2	0.999363476	blood_eqtl	1	0.764580845	0.475943007	1.228264434	-0.742457165	0.205602144
ABAT	pd_progression_surv_DYSKINESIAS	37	mr_egger	-0.178535015	0.304060766	0.557090301	0.2	NA	blood_eqtl	1	0.836494767	0.460936902	1.51804616	-0.774494116	0.417424087
ABAT	pd_progression_surv_DYSKINESIAS	37	maximum_likelihood	-0.271936772	0.243530737	0.264147211	0.2	NA	blood_eqtl	1	0.761902433	0.472717644	1.227995878	-0.749257016	0.205383473
ABAT	pd_progression_surv_DEPR	4	ivw	-0.923110447	0.943317072	0.32778795	0.2	0.967716825	brain_eqtl	1	0.397281394	0.062536061	2.523863882	-2.772011909	0.925791014
ABAT	pd_progression_surv_DEPR	4	mr_egger	-2.866951528	7.129849513	0.687606403	0.2	NA	brain_eqtl	1	0.056872035	4.85E-08	66672.8776	-16.84145657	11.10755352
ABAT	pd_progression_surv_DEPR	4	maximum_likelihood	-0.940652096	0.953960382	0.324108855	0.2	NA	brain_eqtl	1	0.390373192	0.060180046	2.532255107	-2.810414444	0.929110252
ABAT	pd_progression_surv_DEPR	34	ivw	-0.013462778	0.318535483	0.966287756	0.2	0.997149387	blood_eqtl	1	0.98662744	0.5284578	1.84202732	-0.637792326	0.610866769
ABAT	pd_progression_surv_DEPR	34	mr_egger	0.482709706	0.409923773	0.238972193	0.2	NA	blood_eqtl	1	1.620459428	0.725611241	3.618864497	-0.320740889	1.286160302
ABAT	pd_progression_surv_DEPR	34	maximum_likelihood	0.265356185	0.324546704	0.413573661	0.2	NA	blood_eqtl	1	1.303895321	0.690212777	2.463215784	-0.370755356	0.901467726
ABAT	pd_progression_surv_DEMENTIA	4	ivw	0.36976006	0.817714397	0.651134062	0.2	0.997928375	brain_eqtl	1	1.447387287	0.291428624	7.188483839	-1.232960159	1.972480279
ABAT	pd_progression_surv_DEMENTIA	4	mr_egger	1.852102968	6.95313488	0.789954663	0.2	NA	brain_eqtl	1	6.373208094	7.69E-06	5284282.108	-11.7760414	15.48024733
ABAT	pd_progression_surv_DEMENTIA	4	maximum_likelihood	0.375368075	0.825077396	0.649145983	0.2	NA	brain_eqtl	1	1.45552706	0.288868527	7.333990475	-1.24178362	1.992519771
ABAT	pd_progression_surv_DEMENTIA	36	ivw	-0.065278196	0.242836026	0.788071323	0.2	0.999245002	blood_eqtl	1	0.936806812	0.582027951	1.507843395	-0.541236806	0.410680415
ABAT	pd_progression_surv_DEMENTIA	36	mr_egger	0.203819454	0.295285914	0.490040495	0.2	NA	blood_eqtl	1	1.22607677	0.687329872	2.187107395	-0.374940938	0.782579846
ABAT	pd_progression_surv_DEMENTIA	36	maximum_likelihood	-0.073842186	0.244621558	0.762756538	0.2	NA	blood_eqtl	1	0.928818263	0.575048761	1.500226458	-0.553300441	0.405616069
ABAT	pd_progression_cont_UPDRS4_scaled	4	ivw	-0.512471643	0.402275677	0.202687705	0.2	0.996322849	brain_eqtl	1	0.599013201	0.27227792	1.31783295	-1.300931969	0.275988683
ABAT	pd_progression_cont_UPDRS4_scaled	4	mr_egger	-2.3226666	2.948335307	0.430820042	0.2	NA	brain_eqtl	1	0.098011878	0.000303113	31.69220026	-8.101403803	3.456070602
ABAT	pd_progression_cont_UPDRS4_scaled	4	maximum_likelihood	-0.525336756	0.430404685	0.222250886	0.2	NA	brain_eqtl	1	0.591356188	0.254379015	1.374728732	-1.368929938	0.318256426
ABAT	pd_progression_cont_UPDRS4_scaled	34	ivw	-0.034247614	0.126658926	0.786858369	0.2	0.998111955	blood_eqtl	1	0.966332198	0.753897313	1.238627463	-0.28249911	0.214003882
ABAT	pd_progression_cont_UPDRS4_scaled	34	mr_egger	-0.02831756	0.206126754	0.890730951	0.2	NA	blood_eqtl	1	0.972079624	0.64899777	1.455996983	-0.432325998	0.375690878
ABAT	pd_progression_cont_UPDRS4_scaled	34	maximum_likelihood	-0.036326357	0.127101238	0.775026348	0.2	NA	blood_eqtl	1	0.964325528	0.751679845	1.237127388	-0.285444784	0.21279207
ABAT	pd_progression_cont_UPDRS3_scaled	4	ivw	0.254856348	0.299871431	0.39538881	0.2	0.986245303	brain_eqtl	1	1.290276256	0.716847855	2.322407475	-0.332891657	0.842604353
ABAT	pd_progression_cont_UPDRS3_scaled	4	mr_egger	2.363121452	2.581956279	0.360063254	0.2	NA	brain_eqtl	1	10.62406225	0.067372871	1675.313783	-2.697512855	7.42375576
ABAT	pd_progression_cont_UPDRS3_scaled	4	maximum_likelihood	0.267783001	0.314274634	0.394176985	0.2	NA	brain_eqtl	1	1.307063477	0.705961001	2.41998486	-0.348195283	0.883761284
ABAT	pd_progression_cont_UPDRS3_scaled	36	ivw	0.015168184	0.085093591	0.858524326	0.2	0.996441044	blood_eqtl	1	1.015283805	0.859318836	1.199556161	-0.151615255	0.181951623
ABAT	pd_progression_cont_UPDRS3_scaled	36	mr_egger	0.091249701	0.10941775	0.404305203	0.2	NA	blood_eqtl	1	1.095542529	0.884078792	1.3575865	-0.123209089	0.305708491
ABAT	pd_progression_cont_UPDRS3_scaled	36	maximum_likelihood	0.015083934	0.085539714	0.860028116	0.2	NA	blood_eqtl	1	1.015198271	0.858495445	1.200504365	-0.152573905	0.182741773
ABAT	pd_progression_cont_UPDRS2_scaled	3	ivw	0.003599565	0.696197767	0.9958747	0.2	0.998973389	brain_eqtl	1	1.003606051	0.256417563	3.928065982	-1.360948059	1.368147188
ABAT	pd_progression_cont_UPDRS2_scaled	3	mr_egger	-5.0511903	19.61109913	0.796740379	0.2	NA	brain_eqtl	1	0.006401709	1.30E-19	3.16E+14	-43.48894459	33.38656399
ABAT	pd_progression_cont_UPDRS2_scaled	3	maximum_likelihood	0.003767234	0.714746117	0.995794585	0.2	NA	brain_eqtl	1	1.003774339	0.247304439	4.074180507	-1.397135156	1.404669624
ABAT	pd_progression_cont_UPDRS2_scaled	39	ivw	-0.200103453	0.149651107	0.181179184	0.2	0.996733361	blood_eqtl	1	0.818646057	0.610535021	1.097695208	-0.493419623	0.093212717
ABAT	pd_progression_cont_UPDRS2_scaled	39	mr_egger	-0.028778372	0.182664006	0.874812884	0.2	NA	blood_eqtl	1	0.971631782	0.679227046	1.389915676	-0.386799824	0.329243081
ABAT	pd_progression_cont_UPDRS2_scaled	39	maximum_likelihood	-0.203780272	0.150855944	0.176750879	0.2	NA	blood_eqtl	1	0.815641571	0.606859536	1.096252317	-0.499457922	0.091897378
ABAT	pd_progression_cont_UPDRS1_scaled	4	ivw	-0.093012194	0.535411077	0.862084665	0.2	0.995906702	brain_eqtl	1	0.911182389	0.319046664	2.6022944	-1.142417905	0.956393518
ABAT	pd_progression_cont_UPDRS1_scaled	4	mr_egger	-3.193053685	3.764050019	0.396269431	0.2	NA	brain_eqtl	1	0.041046337	2.57E-05	65.659635	-10.57059172	4.184484353
ABAT	pd_progression_cont_UPDRS1_scaled	4	maximum_likelihood	-0.099616748	0.56045695	0.858925587	0.2	NA	brain_eqtl	1	0.905184265	0.301763292	2.715236001	-1.19811237	0.998878874
ABAT	pd_progression_cont_UPDRS1_scaled	36	ivw	-0.165235546	0.160154255	0.3021998	0.2	0.995067733	blood_eqtl	1	0.847694009	0.619317083	1.160286311	-0.479137887	0.148666794
ABAT	pd_progression_cont_UPDRS1_scaled	36	mr_egger	-0.090200762	0.186147905	0.627984937	0.2	NA	blood_eqtl	1	0.913747721	0.63441583	1.316068827	-0.455050656	0.274649132
ABAT	pd_progression_cont_UPDRS1_scaled	36	maximum_likelihood	-0.1066353	0.162568782	0.511862993	0.2	NA	blood_eqtl	1	0.898853425	0.653593218	1.236147282	-0.425270112	0.211999512
ABAT	pd_progression_cont_UPDRS_scaled	4	ivw	-0.125012502	0.354816587	0.724590847	0.2	0.989780633	brain_eqtl	1	0.882485869	0.440232178	1.769024048	-0.820453014	0.570428009
ABAT	pd_progression_cont_UPDRS_scaled	4	mr_egger	2.126334625	2.178579295	0.329055085	0.2	NA	brain_eqtl	1	8.384079625	0.117222576	599.6523333	-2.143680793	6.396350043
ABAT	pd_progression_cont_UPDRS_scaled	4	maximum_likelihood	-0.131202335	0.362815711	0.717634127	0.2	NA	brain_eqtl	1	0.8770403	0.43070963	1.785889229	-0.842321129	0.579916459
ABAT	pd_progression_cont_UPDRS_scaled	33	ivw	0.02911965	0.079439917	0.713945807	0.2	0.998770091	blood_eqtl	1	1.029547772	0.881101379	1.20300415	-0.126582588	0.184821887
ABAT	pd_progression_cont_UPDRS_scaled	33	mr_egger	-0.008131483	0.108849659	0.940450387	0.2	NA	blood_eqtl	1	0.991901488	0.801334501	1.227787599	-0.221476815	0.20521385
ABAT	pd_progression_cont_UPDRS_scaled	33	maximum_likelihood	0.047796346	0.08004346	0.550420635	0.2	NA	blood_eqtl	1	1.048957009	0.89665076	1.227134193	-0.109088835	0.204681527
ABAT	pd_progression_cont_SEADL	4	ivw	-4.707691001	2.91608345	0.106443228	0.2	0.884849622	brain_eqtl	1	0.009025594	2.97E-05	2.739656534	-10.42321456	1.00783256
ABAT	pd_progression_cont_SEADL	4	mr_egger	-14.44721075	22.27249934	0.516560158	0.2	NA	brain_eqtl	1	5.32E-07	5.85E-26	4.83E+12	-58.10130946	29.20688796
ABAT	pd_progression_cont_SEADL	4	maximum_likelihood	-4.831459416	3.010584622	0.108532472	0.2	NA	brain_eqtl	1	0.007974874	2.18E-05	2.913299954	-10.73220528	1.069286444
ABAT	pd_progression_cont_SEADL	37	ivw	0.268952485	0.742779029	0.717285152	0.2	0.999115337	blood_eqtl	1	1.308592961	0.305167519	5.611395165	-1.186894412	1.724799381
ABAT	pd_progression_cont_SEADL	37	mr_egger	0.464189494	0.955000487	0.626923173	0.2	NA	blood_eqtl	1	1.590724375	0.244727126	10.33969579	-1.40761146	2.335990448
ABAT	pd_progression_cont_SEADL	37	maximum_likelihood	0.275940453	0.747365245	0.711965487	0.2	NA	blood_eqtl	1	1.317769393	0.304557485	5.701768174	-1.188895426	1.740776333
ABAT	pd_progression_cont_MOCA	1	wald_ratio	0.18009765	1.847773525	0.922355235	0.2	0.997585529	brain_eqtl	1	1.197334277	0.032015393	44.77875279	-3.441538459	3.801733759
ABAT	pd_progression_cont_MOCA	7	ivw	0.2192058	0.760712221	0.773225306	0.2	0.997630686	blood_eqtl	1	1.24508749	0.28032934	5.530077073	-1.271790152	1.710201753
ABAT	pd_progression_cont_MOCA	7	mr_egger	0.398621277	1.681831355	0.812644222	0.2	NA	blood_eqtl	1	1.489769302	0.055146159	40.24600454	-2.897768179	3.695010733
ABAT	pd_progression_cont_MOCA	7	maximum_likelihood	0.22018026	0.762444022	0.772748057	0.2	NA	blood_eqtl	1	1.246301369	0.279651799	5.554289677	-1.274210024	1.714570544
ABAT	pd_progression_cont_MMSE	4	ivw	0.620965381	0.523331243	0.23540012	0.2	0.999131312	brain_eqtl	1	1.860723483	0.667134332	5.189797186	-0.404763856	1.646694619
ABAT	pd_progression_cont_MMSE	4	mr_egger	2.280585704	3.357660889	0.496999368	0.2	NA	brain_eqtl	1	9.782408326	0.013562731	7055.770319	-4.300429638	8.861601046
ABAT	pd_progression_cont_MMSE	4	maximum_likelihood	0.64835828	0.535491477	0.22598266	0.2	NA	brain_eqtl	1	1.912398628	0.669512788	5.462582014	-0.401205014	1.697921574
ABAT	pd_progression_cont_MMSE	37	ivw	-0.0836672	0.112172015	0.455738091	0.2	0.994101162	blood_eqtl	1	0.919737293	0.738211913	1.145899537	-0.303524351	0.13618995
ABAT	pd_progression_cont_MMSE	37	mr_egger	-0.140374314	0.157727476	0.373476572	0.2	NA	blood_eqtl	1	0.869032883	0.63793418	1.183849643	-0.449520166	0.168771538
ABAT	pd_progression_cont_MMSE	37	maximum_likelihood	-0.084063818	0.112664024	0.455579189	0.2	NA	blood_eqtl	1	0.919372582	0.737207924	1.146550271	-0.304885305	0.13675767
ABAT	pd_progression_cont_HY	4	ivw	-0.027161478	0.093653088	0.771799224	0.2	0.990827253	brain_eqtl	1	0.973204077	0.809999595	1.16929216	-0.210721531	0.156398574
ABAT	pd_progression_cont_HY	4	mr_egger	0.171161275	0.769986021	0.824087042	0.2	NA	brain_eqtl	1	1.186682116	0.262366912	5.367347703	-1.338011326	1.680333877
ABAT	pd_progression_cont_HY	4	maximum_likelihood	-0.027591208	0.094431125	0.770146394	0.2	NA	brain_eqtl	1	0.972785952	0.80841785	1.170573496	-0.212676213	0.157493796
ABAT	pd_progression_cont_HY	38	ivw	-0.002293908	0.030704231	0.940445573	0.2	0.997354819	blood_eqtl	1	0.997708721	0.939437299	1.059594602	-0.062474201	0.057886384
ABAT	pd_progression_cont_HY	38	mr_egger	-0.050771191	0.034887774	0.14559405	0.2	NA	blood_eqtl	1	0.950496128	0.887673551	1.017764795	-0.119151227	0.017608846
ABAT	pd_progression_cont_HY	38	maximum_likelihood	0.001206316	0.031011838	0.968971261	0.2	NA	blood_eqtl	1	1.001207044	0.942163091	1.063951193	-0.059576887	0.061989519
ABCA1	pd_risk_discovery	1	wald_ratio	-0.192035425	0.189023104	0.309659743	0.2	0.931006672	brain_eqtl	1	0.825277633	0.569771025	1.195362946	-0.56252071	0.17844986
ABCA1	pd_risk_discovery	15	ivw	0.087722449	0.11535668	0.446988435	0.2	0.934027978	blood_eqtl	1	1.091685082	0.870770659	1.36864547	-0.138376645	0.313821543
ABCA1	pd_risk_discovery	15	mr_egger	-0.080097085	0.150109138	0.593623616	0.2	NA	blood_eqtl	1	0.92302673	0.687762987	1.238767367	-0.374310996	0.214116826
ABCA1	pd_risk_discovery	15	maximum_likelihood	0.101856264	0.119069457	0.392309989	0.2	NA	blood_eqtl	1	1.107224312	0.876761852	1.398265304	-0.131519872	0.3352324
ABCA1	pd_progression_surv_HY3	1	wald_ratio	0.258306473	0.707895292	0.715190819	0.2	0.997578268	brain_eqtl	1	1.29473556	0.323302035	5.185059128	-1.129168298	1.645781245
ABCA1	pd_progression_surv_HY3	16	ivw	0.05354412	0.375057354	0.886477767	0.2	0.999203316	blood_eqtl	1	1.055003537	0.505823091	2.200438223	-0.681568294	0.788656533
ABCA1	pd_progression_surv_HY3	16	mr_egger	-0.131942805	0.70286001	0.851094005	0.2	NA	blood_eqtl	1	0.876391119	0.221009758	3.475237476	-1.509548426	1.245662815
ABCA1	pd_progression_surv_HY3	16	maximum_likelihood	0.049165232	0.378830539	0.896739223	0.2	NA	blood_eqtl	1	1.050393896	0.499902288	2.207085988	-0.693342623	0.791673088
ABCA1	pd_progression_surv_DYSKINESIAS	1	wald_ratio	-0.779437901	0.663463566	0.240074195	0.2	0.990412112	brain_eqtl	1	0.458663753	0.124951891	1.683627494	-2.07982649	0.520950688
ABCA1	pd_progression_surv_DYSKINESIAS	16	ivw	0.068990853	0.413494304	0.867489353	0.2	0.999363476	blood_eqtl	1	1.071426409	0.476418799	2.409549231	-0.741457982	0.879439689
ABCA1	pd_progression_surv_DYSKINESIAS	16	mr_egger	-0.783860395	0.775102699	0.311873461	0.2	NA	blood_eqtl	1	0.456639795	0.099952352	2.086193044	-2.303061684	0.735340895
ABCA1	pd_progression_surv_DYSKINESIAS	16	maximum_likelihood	0.173395261	0.41777848	0.67811178	0.2	NA	blood_eqtl	1	1.18933611	0.524426203	2.697272512	-0.645450561	0.992241082
ABCA1	pd_progression_surv_DEPR	1	wald_ratio	0.039160165	0.891646836	0.964969035	0.2	0.993770114	brain_eqtl	1	1.039937032	0.181143158	5.970244986	-1.708467633	1.786787963
ABCA1	pd_progression_surv_DEPR	16	ivw	0.45659132	0.54857567	0.405227503	0.2	0.997149387	blood_eqtl	1	1.578683576	0.538688933	4.626495333	-0.618616994	1.531799634
ABCA1	pd_progression_surv_DEPR	16	mr_egger	0.21066177	0.937012531	0.822117137	0.2	NA	blood_eqtl	1	1.234494742	0.19673792	7.746230446	-1.625882791	2.047206331
ABCA1	pd_progression_surv_DEPR	16	maximum_likelihood	0.46544946	0.555922108	0.402448343	0.2	NA	blood_eqtl	1	1.592729897	0.535712377	4.735355451	-0.624157872	1.555056793
ABCA1	pd_progression_surv_DEMENTIA	1	wald_ratio	2.190628759	1.09531438	0.045500264	0.2	0.829713615	brain_eqtl	1	8.940832981	1.044786518	76.51179742	0.043812575	4.337444944
ABCA1	pd_progression_surv_DEMENTIA	15	ivw	0.562695513	0.497973123	0.258488169	0.2	0.999245002	blood_eqtl	1	1.755397826	0.661442774	4.658636619	-0.413331808	1.538722834
ABCA1	pd_progression_surv_DEMENTIA	15	mr_egger	0.721301323	1.086523648	0.506778898	0.2	NA	blood_eqtl	1	2.057108433	0.244562341	17.30313457	-1.408285028	2.850887674
ABCA1	pd_progression_surv_DEMENTIA	15	maximum_likelihood	0.551209956	0.502802724	0.272958534	0.2	NA	blood_eqtl	1	1.735351447	0.647728674	4.649237811	-0.434283383	1.536703295
ABCA1	pd_progression_cont_UPDRS4_scaled	1	wald_ratio	0.367503088	0.280898876	0.190767848	0.2	0.996322849	brain_eqtl	1	1.444124257	0.832719265	2.504439321	-0.18305871	0.918064885
ABCA1	pd_progression_cont_UPDRS4_scaled	16	ivw	0.361837011	0.196792859	0.065963825	0.2	0.998111955	blood_eqtl	1	1.435964876	0.976405807	2.111821858	-0.023876993	0.747551015
ABCA1	pd_progression_cont_UPDRS4_scaled	16	mr_egger	-0.206077506	0.459644806	0.653907281	0.2	NA	blood_eqtl	1	0.813770002	0.330555295	2.003361086	-1.106981326	0.694826313
ABCA1	pd_progression_cont_UPDRS4_scaled	16	maximum_likelihood	0.402500427	0.199247313	0.043372532	0.2	NA	blood_eqtl	1	1.495559563	1.012047688	2.210072147	0.011975692	0.793025161
ABCA1	pd_progression_cont_UPDRS3_scaled	1	wald_ratio	-0.045937886	0.275627316	0.867632335	0.2	0.989330111	brain_eqtl	1	0.955101286	0.556455862	1.639336608	-0.586167425	0.494291653
ABCA1	pd_progression_cont_UPDRS3_scaled	14	ivw	0.265399107	0.166440241	0.110810454	0.2	0.996441044	blood_eqtl	1	1.303951288	0.940989059	1.806916822	-0.060823766	0.59162198
ABCA1	pd_progression_cont_UPDRS3_scaled	14	mr_egger	-0.007395316	0.341276004	0.982711511	0.2	NA	blood_eqtl	1	0.992631962	0.508496837	1.937707654	-0.676296284	0.661505653
ABCA1	pd_progression_cont_UPDRS3_scaled	14	maximum_likelihood	0.282982698	0.168815525	0.093682654	0.2	NA	blood_eqtl	1	1.327082201	0.953233174	1.847551276	-0.047895731	0.613861127
ABCA1	pd_progression_cont_UPDRS2_scaled	1	wald_ratio	-0.091122692	0.319305961	0.775355052	0.2	0.991550157	brain_eqtl	1	0.912905698	0.488233074	1.70696509	-0.716962376	0.534716992
ABCA1	pd_progression_cont_UPDRS2_scaled	16	ivw	-0.021007804	0.263085359	0.936355233	0.2	0.996733361	blood_eqtl	1	0.979211323	0.584700746	1.639906947	-0.536655108	0.4946395
ABCA1	pd_progression_cont_UPDRS2_scaled	16	mr_egger	-0.674711985	0.402015723	0.093284182	0.2	NA	blood_eqtl	1	0.509303086	0.231618698	1.11989937	-1.462662803	0.113238833
ABCA1	pd_progression_cont_UPDRS2_scaled	16	maximum_likelihood	-0.020910423	0.267755404	0.937752293	0.2	NA	blood_eqtl	1	0.979306684	0.579429654	1.655147566	-0.545711014	0.503890169
ABCA1	pd_progression_cont_UPDRS1_scaled	1	wald_ratio	-0.180739223	0.314787481	0.565857721	0.2	0.981716814	brain_eqtl	1	0.834652988	0.450353393	1.546886559	-0.797722686	0.436244239
ABCA1	pd_progression_cont_UPDRS1_scaled	16	ivw	0.166277755	0.216741374	0.442979694	0.2	0.995067733	blood_eqtl	1	1.180901057	0.772181742	1.805957368	-0.258535339	0.591090849
ABCA1	pd_progression_cont_UPDRS1_scaled	16	mr_egger	-0.087218627	0.371621641	0.814443618	0.2	NA	blood_eqtl	1	0.916476707	0.442375131	1.898681674	-0.815597044	0.641159789
ABCA1	pd_progression_cont_UPDRS1_scaled	16	maximum_likelihood	0.163473702	0.219037509	0.455469643	0.2	NA	blood_eqtl	1	1.177594386	0.766561909	1.809023539	-0.265839815	0.592787218
ABCA1	pd_progression_cont_UPDRS_scaled	1	wald_ratio	0.164171461	0.261318794	0.529845371	0.2	0.989780633	brain_eqtl	1	1.178416351	0.706089432	1.966698596	-0.348013375	0.676356297
ABCA1	pd_progression_cont_UPDRS_scaled	15	ivw	0.150273492	0.209414274	0.473010409	0.2	0.998770091	blood_eqtl	1	1.162152039	0.770913978	1.75194302	-0.260178484	0.560725469
ABCA1	pd_progression_cont_UPDRS_scaled	15	mr_egger	-0.446677659	0.288802776	0.12194696	0.2	NA	blood_eqtl	1	0.639750093	0.363225618	1.126793268	-1.012731101	0.119375783
ABCA1	pd_progression_cont_UPDRS_scaled	15	maximum_likelihood	0.228678595	0.215484643	0.288585754	0.2	NA	blood_eqtl	1	1.256937988	0.82392868	1.917511968	-0.193671306	0.651028496
ABCA1	pd_progression_cont_SEADL	1	wald_ratio	-0.662710486	2.648582703	0.802422439	0.2	0.99299078	brain_eqtl	1	0.515452313	0.002868596	92.62060309	-5.853932584	4.528511612
ABCA1	pd_progression_cont_SEADL	16	ivw	-1.413292325	1.738907919	0.416363085	0.2	0.999115337	blood_eqtl	1	0.243340806	0.008054278	7.351961855	-4.821551847	1.994967197
ABCA1	pd_progression_cont_SEADL	16	mr_egger	-2.352764491	2.669418242	0.378113671	0.2	NA	blood_eqtl	1	0.095105879	0.000508104	17.80172324	-7.584824246	2.879295264
ABCA1	pd_progression_cont_SEADL	16	maximum_likelihood	-1.45281552	1.770614489	0.411922655	0.2	NA	blood_eqtl	1	0.23391078	0.007275666	7.520171013	-4.923219918	2.017588879
ABCA1	pd_progression_cont_MOCA	1	wald_ratio	-1.055818297	1.412025183	0.454621021	0.2	0.975791545	brain_eqtl	1	0.347907619	0.021853643	5.538651513	-3.823387656	1.711751062
ABCA1	pd_progression_cont_MOCA	8	ivw	-1.755254879	0.972732004	0.071159404	0.2	0.997630686	blood_eqtl	1	0.172863178	0.025685989	1.163345434	-3.661809606	0.151299849
ABCA1	pd_progression_cont_MOCA	8	mr_egger	-4.729286133	2.68733765	0.078434822	0.2	NA	blood_eqtl	1	0.008832774	4.56E-05	1.712399598	-9.996467927	0.53789566
ABCA1	pd_progression_cont_MOCA	8	maximum_likelihood	-1.744524757	0.987002131	0.077144785	0.2	NA	blood_eqtl	1	0.174728008	0.025246975	1.209248896	-3.679048934	0.18999942
ABCA1	pd_progression_cont_MMSE	1	wald_ratio	-0.469921981	0.497032864	0.344426866	0.2	0.999131312	brain_eqtl	1	0.625051032	0.235956835	1.655763834	-1.444106395	0.504262433
ABCA1	pd_progression_cont_MMSE	16	ivw	-0.337662278	0.333066136	0.31067844	0.2	0.994101162	blood_eqtl	1	0.71343619	0.371401384	1.370461231	-0.990471904	0.315147348
ABCA1	pd_progression_cont_MMSE	16	mr_egger	0.144572916	0.464188121	0.75545605	0.2	NA	blood_eqtl	1	1.15554595	0.465224217	2.87019977	-0.765235802	1.054381634
ABCA1	pd_progression_cont_MMSE	16	maximum_likelihood	-0.394183758	0.340794994	0.247411514	0.2	NA	blood_eqtl	1	0.67423015	0.345714515	1.314918164	-1.062141947	0.273774431
ABCA1	pd_progression_cont_HY	1	wald_ratio	0.169443022	0.097900413	0.083492932	0.2	0.912237589	brain_eqtl	1	1.184644846	0.977808157	1.435233898	-0.022441787	0.361327831
ABCA1	pd_progression_cont_HY	16	ivw	0.058562203	0.063257169	0.354560475	0.2	0.997354819	blood_eqtl	1	1.060310938	0.936672247	1.200269667	-0.065421847	0.182546254
ABCA1	pd_progression_cont_HY	16	mr_egger	0.040319551	0.09461398	0.67000006	0.2	NA	blood_eqtl	1	1.04114342	0.864915167	1.253278544	-0.14512385	0.225762952
ABCA1	pd_progression_cont_HY	16	maximum_likelihood	0.058651806	0.064791045	0.36533531	0.2	NA	blood_eqtl	1	1.060405949	0.933944147	1.203991461	-0.068338642	0.185642254
ABCA13	pd_risk_discovery	4	ivw	-0.138132988	0.170391639	0.417549819	0.2	0.939724212	brain_eqtl	4	0.870982854	0.623690766	1.216325739	-0.472100601	0.195834625
ABCA13	pd_risk_discovery	4	mr_egger	0.396501258	0.339580185	0.242959316	0.2	NA	brain_eqtl	4	1.486614308	0.764085256	2.892376319	-0.269075904	1.06207842
ABCA13	pd_risk_discovery	4	maximum_likelihood	-0.186258699	0.200717319	0.353425593	0.2	NA	brain_eqtl	4	0.830058832	0.560086163	1.230163697	-0.579664645	0.207147247
ABCA13	pd_risk_discovery	6	ivw	0.112717233	0.21034974	0.592057868	0.2	0.955278604	blood_eqtl	4	1.119315383	0.741138133	1.690463454	-0.299568257	0.525002724
ABCA13	pd_risk_discovery	6	mr_egger	-0.265694453	0.459303779	0.562945382	0.2	NA	blood_eqtl	4	0.766673347	0.311632753	1.886156109	-1.165929859	0.634540953
ABCA13	pd_risk_discovery	6	maximum_likelihood	0.119212974	0.216319805	0.581567884	0.2	NA	blood_eqtl	4	1.126609831	0.737290098	1.721506521	-0.304773844	0.543199792
ABCA13	pd_progression_surv_HY3	4	ivw	-0.264102291	0.329001355	0.422125478	0.2	0.968230658	brain_eqtl	4	0.767894987	0.402949133	1.463367613	-0.908944946	0.380740364
ABCA13	pd_progression_surv_HY3	4	mr_egger	-0.869937461	1.015288946	0.391534797	0.2	NA	brain_eqtl	4	0.418977751	0.05727427	3.064942697	-2.859903795	1.120028873
ABCA13	pd_progression_surv_HY3	4	maximum_likelihood	-0.278433807	0.34110555	0.414346432	0.2	NA	brain_eqtl	4	0.756968372	0.387902723	1.477177349	-0.947000684	0.39013307
ABCA13	pd_progression_surv_HY3	7	ivw	-0.464815725	0.849153668	0.584112847	0.2	0.997962306	blood_eqtl	4	0.628250865	0.118937526	3.318541784	-2.129156915	1.199525465
ABCA13	pd_progression_surv_HY3	7	mr_egger	2.912156438	3.129107618	0.352025971	0.2	NA	blood_eqtl	4	18.39642658	0.039919335	8477.809391	-3.220894493	9.045207369
ABCA13	pd_progression_surv_HY3	7	maximum_likelihood	-0.541885467	0.876738792	0.536529556	0.2	NA	blood_eqtl	4	0.581650535	0.104319862	3.243076983	-2.260293499	1.176522565
ABCA13	pd_progression_surv_DYSKINESIAS	4	ivw	0.641465188	0.467311249	0.169854257	0.2	0.990412112	brain_eqtl	4	1.899261617	0.759978709	4.746441771	-0.274464861	1.557395236
ABCA13	pd_progression_surv_DYSKINESIAS	4	mr_egger	2.268013871	1.092690944	0.037928882	0.2	NA	brain_eqtl	4	9.660195359	1.13466746	82.24380944	0.126339621	4.409688122
ABCA13	pd_progression_surv_DYSKINESIAS	4	maximum_likelihood	0.729539855	0.506615523	0.149859859	0.2	NA	brain_eqtl	4	2.074125989	0.768414045	5.598542406	-0.263426569	1.722506279
ABCA13	pd_progression_surv_DYSKINESIAS	7	ivw	0.946276835	0.897921088	0.291950222	0.2	0.999363476	blood_eqtl	4	2.576100536	0.44323796	14.97230509	-0.813648497	2.706202167
ABCA13	pd_progression_surv_DYSKINESIAS	7	mr_egger	2.365156206	1.629900183	0.146750641	0.2	NA	blood_eqtl	4	10.64570161	0.436289986	259.7606329	-0.829448152	5.559760564
ABCA13	pd_progression_surv_DYSKINESIAS	7	maximum_likelihood	0.98293283	0.926617893	0.288792297	0.2	NA	blood_eqtl	4	2.672282109	0.434639537	16.42991733	-0.833238241	2.7991039
ABCA13	pd_progression_surv_DEPR	4	ivw	-0.814773142	0.415526369	0.04989982	0.2	0.889435469	brain_eqtl	4	0.442739755	0.196085434	0.9996586	-1.629204826	-0.000341458
ABCA13	pd_progression_surv_DEPR	4	mr_egger	-0.638049485	9.938934388	0.948813389	0.2	NA	brain_eqtl	4	0.528321919	1.83E-09	152436994.2	-20.11836089	18.84226192
ABCA13	pd_progression_surv_DEPR	4	maximum_likelihood	-0.81497042	0.432573148	0.05956416	0.2	NA	brain_eqtl	4	0.442652421	0.189604721	1.033419235	-1.662813789	0.03287295
ABCA13	pd_progression_surv_DEPR	7	ivw	0.944689669	0.891410988	0.289249735	0.2	0.997149387	blood_eqtl	4	2.572015078	0.448217861	14.75903158	-0.802475869	2.691855206
ABCA13	pd_progression_surv_DEPR	7	mr_egger	1.952785105	2.223836406	0.37988107	0.2	NA	blood_eqtl	4	7.048290497	0.090181204	550.8730921	-2.40593425	6.31150446
ABCA13	pd_progression_surv_DEPR	7	maximum_likelihood	1.021630828	0.90359307	0.258210205	0.2	NA	blood_eqtl	4	2.777721058	0.47264458	16.32460119	-0.749411589	2.792673245
ABCA13	pd_progression_surv_DEMENTIA	4	ivw	-0.709368737	0.614698406	0.248495649	0.2	0.982628861	brain_eqtl	4	0.491954652	0.147463054	1.641220445	-1.914177613	0.495440139
ABCA13	pd_progression_surv_DEMENTIA	4	mr_egger	-3.783230386	7.079430376	0.5930665	0.2	NA	brain_eqtl	4	0.022749084	2.14E-08	24159.9879	-17.65891392	10.09245315
ABCA13	pd_progression_surv_DEMENTIA	4	maximum_likelihood	-0.817090541	0.672189728	0.224150541	0.2	NA	brain_eqtl	4	0.441714938	0.118293979	1.649383078	-2.134582408	0.500401326
ABCA13	pd_progression_surv_DEMENTIA	6	ivw	0.387064929	0.902454697	0.667994299	0.2	0.999245002	blood_eqtl	4	1.472652106	0.25113961	8.635452695	-1.381746278	2.155876136
ABCA13	pd_progression_surv_DEMENTIA	6	mr_egger	2.931985203	3.735108622	0.432465352	0.2	NA	blood_eqtl	4	18.76484557	0.012415275	28361.79019	-4.388827697	10.2527981
ABCA13	pd_progression_surv_DEMENTIA	6	maximum_likelihood	0.394630134	0.911845338	0.665173243	0.2	NA	blood_eqtl	4	1.483835269	0.248431847	8.862660444	-1.392586728	2.181846995
ABCA13	pd_progression_cont_UPDRS4_scaled	4	ivw	0.303695285	0.150122266	0.043074562	0.2	0.874698652	brain_eqtl	4	1.354856148	1.00950049	1.818359873	0.009455644	0.597934926
ABCA13	pd_progression_cont_UPDRS4_scaled	4	mr_egger	0.485301758	0.480099638	0.312095169	0.2	NA	brain_eqtl	4	1.62466519	0.63400811	4.163254286	-0.455693533	1.426297049
ABCA13	pd_progression_cont_UPDRS4_scaled	4	maximum_likelihood	0.331354908	0.160312858	0.038741072	0.2	NA	brain_eqtl	4	1.39285404	1.017289469	1.907070145	0.017141707	0.645568109
ABCA13	pd_progression_cont_UPDRS4_scaled	7	ivw	-0.330186704	0.453801575	0.466857565	0.2	0.998111955	blood_eqtl	4	0.71878952	0.295337121	1.749385148	-1.219637791	0.559264382
ABCA13	pd_progression_cont_UPDRS4_scaled	7	mr_egger	-0.669361071	0.765134096	0.381667258	0.2	NA	blood_eqtl	4	0.512035628	0.11428912	2.29401087	-2.1690239	0.830301757
ABCA13	pd_progression_cont_UPDRS4_scaled	7	maximum_likelihood	-0.357892019	0.475030279	0.451204263	0.2	NA	blood_eqtl	4	0.699148566	0.275559593	1.773876611	-1.288951365	0.573167327
ABCA13	pd_progression_cont_UPDRS3_scaled	4	ivw	-0.101312846	0.129634442	0.43449247	0.2	0.989330111	brain_eqtl	4	0.903650286	0.700895588	1.165057754	-0.355396351	0.15277066
ABCA13	pd_progression_cont_UPDRS3_scaled	4	mr_egger	-0.372527882	0.542286945	0.492109746	0.2	NA	brain_eqtl	4	0.688990441	0.238017687	1.994422493	-1.435410295	0.690354531
ABCA13	pd_progression_cont_UPDRS3_scaled	4	maximum_likelihood	-0.104532351	0.132594416	0.430485203	0.2	NA	brain_eqtl	4	0.900745657	0.694601203	1.168069872	-0.364417407	0.155352704
ABCA13	pd_progression_cont_UPDRS3_scaled	7	ivw	0.317685275	0.29409878	0.280053472	0.2	0.996441044	blood_eqtl	4	1.373943778	0.772017289	2.445180351	-0.258748334	0.894118883
ABCA13	pd_progression_cont_UPDRS3_scaled	7	mr_egger	0.396012226	0.776814847	0.610198786	0.2	NA	blood_eqtl	4	1.485887484	0.324151307	6.811206885	-1.126544875	1.918569327
ABCA13	pd_progression_cont_UPDRS3_scaled	7	maximum_likelihood	0.324508836	0.297983797	0.276147254	0.2	NA	blood_eqtl	4	1.383351027	0.771406809	2.480740435	-0.259539406	0.908557078
ABCA13	pd_progression_cont_UPDRS2_scaled	4	ivw	-0.044405685	0.196136028	0.820888392	0.2	0.991550157	brain_eqtl	4	0.956565814	0.651269137	1.404976997	-0.428832301	0.34002093
ABCA13	pd_progression_cont_UPDRS2_scaled	4	mr_egger	-0.444409528	0.558727658	0.426383411	0.2	NA	brain_eqtl	4	0.641202776	0.214484943	1.916875816	-1.539515738	0.650696681
ABCA13	pd_progression_cont_UPDRS2_scaled	4	maximum_likelihood	-0.048985204	0.205541395	0.811630725	0.2	NA	brain_eqtl	4	0.952195218	0.63645196	1.424578428	-0.451846339	0.35387593
ABCA13	pd_progression_cont_UPDRS2_scaled	7	ivw	-0.074770075	0.388350174	0.847325023	0.2	0.996733361	blood_eqtl	4	0.927956823	0.433468385	1.986543643	-0.835936415	0.686396266
ABCA13	pd_progression_cont_UPDRS2_scaled	7	mr_egger	0.48723956	0.745055514	0.513134934	0.2	NA	blood_eqtl	4	1.627816523	0.377921322	7.01147693	-0.973069247	1.947548368
ABCA13	pd_progression_cont_UPDRS2_scaled	7	maximum_likelihood	-0.078696975	0.399098265	0.843681232	0.2	NA	blood_eqtl	4	0.924319974	0.422768904	2.020885184	-0.860929575	0.703535625
ABCA13	pd_progression_cont_UPDRS1_scaled	3	ivw	0.235147979	0.154832668	0.128832161	0.2	0.892661786	brain_eqtl	4	1.265095963	0.933957775	1.71364042	-0.06832405	0.538620008
ABCA13	pd_progression_cont_UPDRS1_scaled	3	mr_egger	0.195984994	0.452371815	0.664841339	0.2	NA	brain_eqtl	4	1.216508651	0.501243252	2.952445326	-0.690663762	1.082633751
ABCA13	pd_progression_cont_UPDRS1_scaled	3	maximum_likelihood	0.241117836	0.162254279	0.137266117	0.2	NA	brain_eqtl	4	1.272670993	0.925981937	1.749160962	-0.076900551	0.559136223
ABCA13	pd_progression_cont_UPDRS1_scaled	7	ivw	-0.123098056	0.366446562	0.736928463	0.2	0.995067733	blood_eqtl	4	0.884176959	0.4311353	1.813279719	-0.841333318	0.595137205
ABCA13	pd_progression_cont_UPDRS1_scaled	7	mr_egger	-0.298065522	0.737790508	0.686214557	0.2	NA	blood_eqtl	4	0.742252704	0.174796137	3.151895047	-1.744134918	1.148003874
ABCA13	pd_progression_cont_UPDRS1_scaled	7	maximum_likelihood	-0.133381762	0.375649376	0.722537274	0.2	NA	blood_eqtl	4	0.875130937	0.419096306	1.827394194	-0.869654538	0.602891014
ABCA13	pd_progression_cont_UPDRS_scaled	4	ivw	-0.097150236	0.186334759	0.602105748	0.2	0.989780633	brain_eqtl	4	0.907419669	0.629791565	1.307433287	-0.462366363	0.268065892
ABCA13	pd_progression_cont_UPDRS_scaled	4	mr_egger	-0.939941949	0.552483288	0.088885944	0.2	NA	brain_eqtl	4	0.390650512	0.132283333	1.153643615	-2.022809193	0.142925295
ABCA13	pd_progression_cont_UPDRS_scaled	4	maximum_likelihood	-0.111264937	0.199398204	0.576841854	0.2	NA	brain_eqtl	4	0.894701678	0.605267108	1.32254187	-0.502085417	0.279555544
ABCA13	pd_progression_cont_UPDRS_scaled	7	ivw	-0.217537464	0.297895341	0.465238634	0.2	0.998770091	blood_eqtl	4	0.804497465	0.448694811	1.442441846	-0.801412332	0.366337404
ABCA13	pd_progression_cont_UPDRS_scaled	7	mr_egger	0.543522683	0.568570431	0.33909947	0.2	NA	blood_eqtl	4	1.722062469	0.565030615	5.248386668	-0.570875363	1.657920728
ABCA13	pd_progression_cont_UPDRS_scaled	7	maximum_likelihood	-0.228468815	0.305910143	0.455154455	0.2	NA	blood_eqtl	4	0.795751112	0.436899235	1.449349832	-0.828052694	0.371115064
ABCA13	pd_progression_cont_SEADL	4	ivw	0.520766268	1.323898056	0.694054876	0.2	0.99299078	brain_eqtl	4	1.683317027	0.125672756	22.54710005	-2.074073921	3.115606457
ABCA13	pd_progression_cont_SEADL	4	mr_egger	5.337185083	4.224032468	0.206399339	0.2	NA	brain_eqtl	4	207.9265896	0.0527644	819368.1064	-2.941918555	13.61628872
ABCA13	pd_progression_cont_SEADL	4	maximum_likelihood	0.556605163	1.367706275	0.684035532	0.2	NA	brain_eqtl	4	1.744739328	0.11954061	25.46511461	-2.124099136	3.237309461
ABCA13	pd_progression_cont_SEADL	7	ivw	2.049909131	2.669700932	0.442580919	0.2	0.999115337	blood_eqtl	4	7.767195274	0.041473331	1454.653428	-3.182704696	7.282522958
ABCA13	pd_progression_cont_SEADL	7	mr_egger	5.028310024	7.069773063	0.476935119	0.2	NA	blood_eqtl	4	152.6747778	0.000146506	159103457.9	-8.82844518	18.88506523
ABCA13	pd_progression_cont_SEADL	7	maximum_likelihood	2.094615889	2.706171793	0.438922286	0.2	NA	blood_eqtl	4	8.122320501	0.040377571	1633.879625	-3.209480825	7.398712604
ABCA13	pd_progression_cont_MOCA	7	ivw	-2.162897297	1.459275569	0.138294551	0.2	0.997630686	blood_eqtl	4	0.114991473	0.006584233	2.008288402	-5.023077413	0.697282818
ABCA13	pd_progression_cont_MOCA	7	mr_egger	-2.726007363	5.086528279	0.592009068	0.2	NA	blood_eqtl	4	0.065480207	3.06E-06	1399.105055	-12.69560279	7.243588065
ABCA13	pd_progression_cont_MOCA	7	maximum_likelihood	-2.186853154	1.482060608	0.140064986	0.2	NA	blood_eqtl	4	0.112269488	0.00614761	2.050299003	-5.091691945	0.717985638
ABCA13	pd_progression_cont_MMSE	4	ivw	0.183816685	0.371496912	0.620741279	0.2	0.999131312	brain_eqtl	4	1.201795496	0.580237799	2.489173262	-0.544317262	0.911950632
ABCA13	pd_progression_cont_MMSE	4	mr_egger	1.718574909	0.675391643	0.010941535	0.2	NA	brain_eqtl	4	5.576575671	1.484098161	20.95427177	0.394807289	3.042342529
ABCA13	pd_progression_cont_MMSE	4	maximum_likelihood	0.217630878	0.404235602	0.590317268	0.2	NA	brain_eqtl	4	1.243128117	0.562890085	2.745416124	-0.574670901	1.009932657
ABCA13	pd_progression_cont_MMSE	6	ivw	-0.257583211	0.509804474	0.613377057	0.2	0.994101162	blood_eqtl	4	0.772917309	0.284563179	2.099362143	-1.256799979	0.741633557
ABCA13	pd_progression_cont_MMSE	6	mr_egger	0.828697679	1.819831605	0.648842694	0.2	NA	blood_eqtl	4	2.290334047	0.064688472	81.09064679	-2.738172268	4.395567625
ABCA13	pd_progression_cont_MMSE	6	maximum_likelihood	-0.262295005	0.515048604	0.61056815	0.2	NA	blood_eqtl	4	0.769284048	0.280329308	2.111081252	-1.271790268	0.747200258
ABCA13	pd_progression_cont_HY	4	ivw	-0.003263244	0.057578889	0.954804636	0.2	0.994412595	brain_eqtl	4	0.996742075	0.890370273	1.115822028	-0.116117866	0.109591378
ABCA13	pd_progression_cont_HY	4	mr_egger	-0.130505735	0.159923453	0.414470818	0.2	NA	brain_eqtl	4	0.877651459	0.641493836	1.200747443	-0.443955703	0.182944232
ABCA13	pd_progression_cont_HY	4	maximum_likelihood	-0.003511773	0.060485693	0.953701186	0.2	NA	brain_eqtl	4	0.996494386	0.885091959	1.121918522	-0.122063731	0.115040186
ABCA13	pd_progression_cont_HY	7	ivw	-0.014458462	0.104115655	0.88955348	0.2	0.997354819	blood_eqtl	4	0.98564556	0.80370327	1.208775932	-0.218525145	0.189608221
ABCA13	pd_progression_cont_HY	7	mr_egger	-0.106109352	0.225275218	0.637625759	0.2	NA	blood_eqtl	4	0.8993263	0.578307943	1.398541734	-0.547648779	0.335430075
ABCA13	pd_progression_cont_HY	7	maximum_likelihood	-0.015031041	0.105944886	0.887177916	0.2	NA	blood_eqtl	4	0.985081361	0.800368511	1.21242312	-0.222683019	0.192620936
ABCA2	pd_risk_discovery	3	ivw	0.015941349	0.059549022	0.788929264	0.2	0.980906862	blood_eqtl	3	1.016069091	0.904136682	1.141858767	-0.100774733	0.132657432
ABCA2	pd_risk_discovery	3	mr_egger	0.006446961	0.156183017	0.967074074	0.2	NA	blood_eqtl	3	1.006467788	0.741061433	1.366927711	-0.299671752	0.312565675
ABCA2	pd_risk_discovery	3	maximum_likelihood	0.015958277	0.059589997	0.788852293	0.2	NA	blood_eqtl	3	1.01608629	0.904079376	1.141969805	-0.100838117	0.132754671
ABCA2	pd_progression_surv_HY3	7	ivw	0.27561259	0.220344988	0.210999043	0.2	0.997962306	blood_eqtl	3	1.317337416	0.855333707	2.02888984	-0.156263586	0.707488766
ABCA2	pd_progression_surv_HY3	7	mr_egger	-0.277035834	0.944456771	0.769271277	0.2	NA	blood_eqtl	3	0.758027334	0.119054834	4.826393196	-2.128171106	1.574099438
ABCA2	pd_progression_surv_HY3	7	maximum_likelihood	0.277375984	0.220888299	0.20921401	0.2	NA	blood_eqtl	3	1.319662449	0.855931369	2.034636237	-0.155565082	0.71031705
ABCA2	pd_progression_surv_DYSKINESIAS	7	ivw	0.290017108	0.293558769	0.323184273	0.2	0.999363476	blood_eqtl	3	1.336450352	0.751745022	2.375937972	-0.285358079	0.865392295
ABCA2	pd_progression_surv_DYSKINESIAS	7	mr_egger	0.273602601	0.84102209	0.744937731	0.2	NA	blood_eqtl	3	1.314692241	0.252889993	6.834654348	-1.374800697	1.922005898
ABCA2	pd_progression_surv_DYSKINESIAS	7	maximum_likelihood	0.294121672	0.295903534	0.320233465	0.2	NA	blood_eqtl	3	1.341947171	0.751375874	2.39669954	-0.285849255	0.874092599
ABCA2	pd_progression_surv_DEPR	6	ivw	0.150619105	0.288455524	0.60156094	0.2	0.997149387	blood_eqtl	3	1.162553763	0.660502928	2.046215384	-0.414753722	0.715991933
ABCA2	pd_progression_surv_DEPR	6	mr_egger	0.072265413	0.942349618	0.938873013	0.2	NA	blood_eqtl	3	1.074940609	0.169527548	6.815985511	-1.774739838	1.919270664
ABCA2	pd_progression_surv_DEPR	6	maximum_likelihood	0.15174128	0.289651609	0.600365379	0.2	NA	blood_eqtl	3	1.163859084	0.659696187	2.053320898	-0.415975873	0.719458433
ABCA2	pd_progression_surv_DEMENTIA	7	ivw	0.631296884	0.326110301	0.052887481	0.2	0.892349923	blood_eqtl	3	1.880047202	0.992151653	3.56253751	-0.007879307	1.270473075
ABCA2	pd_progression_surv_DEMENTIA	7	mr_egger	0.350044274	0.984920639	0.722287303	0.2	NA	blood_eqtl	3	1.419130378	0.205892688	9.781459708	-1.580400179	2.280488727
ABCA2	pd_progression_surv_DEMENTIA	7	maximum_likelihood	0.642649159	0.328984251	0.050768141	0.2	NA	blood_eqtl	3	1.901511619	0.997842358	3.62356479	-0.002159973	1.28745829
ABCA2	pd_progression_cont_UPDRS4_scaled	7	ivw	0.125955458	0.091233309	0.167406191	0.2	0.998111955	blood_eqtl	3	1.134231646	0.948511062	1.356316736	-0.052861827	0.304772743
ABCA2	pd_progression_cont_UPDRS4_scaled	7	mr_egger	0.152992775	1.032069361	0.882154272	0.2	NA	blood_eqtl	3	1.16531656	0.154144752	8.809658902	-1.869863171	2.175848722
ABCA2	pd_progression_cont_UPDRS4_scaled	7	maximum_likelihood	0.125965514	0.09134829	0.167907504	0.2	NA	blood_eqtl	3	1.134243052	0.948306863	1.356636075	-0.053077134	0.305008162
ABCA2	pd_progression_cont_UPDRS3_scaled	7	ivw	0.122062156	0.10944376	0.264723725	0.2	0.996441044	blood_eqtl	3	1.129824325	0.91169697	1.400139572	-0.092447614	0.336571926
ABCA2	pd_progression_cont_UPDRS3_scaled	7	mr_egger	0.420633368	0.313361276	0.179489923	0.2	NA	blood_eqtl	3	1.522925823	0.824024734	2.814603694	-0.193554732	1.034821468
ABCA2	pd_progression_cont_UPDRS3_scaled	7	maximum_likelihood	0.123787876	0.110169929	0.261179119	0.2	NA	blood_eqtl	3	1.131775769	0.911972736	1.404555577	-0.092145184	0.339720937
ABCA2	pd_progression_cont_UPDRS2_scaled	7	ivw	0.242556381	0.101465511	0.01682406	0.2	0.749197411	blood_eqtl	3	1.274503104	1.04465217	1.554927286	0.043683978	0.441428783
ABCA2	pd_progression_cont_UPDRS2_scaled	7	mr_egger	0.684598305	0.394274361	0.08250196	0.2	NA	blood_eqtl	3	1.982975124	0.915596564	4.294675729	-0.088179443	1.457376053
ABCA2	pd_progression_cont_UPDRS2_scaled	7	maximum_likelihood	0.246265048	0.102385979	0.016160899	0.2	NA	blood_eqtl	3	1.279238588	1.046643659	1.563522934	0.045588529	0.446941566
ABCA2	pd_progression_cont_UPDRS1_scaled	7	ivw	0.016986659	0.118056469	0.885590588	0.2	0.995067733	blood_eqtl	3	1.017131752	0.807022266	1.281943567	-0.214404021	0.248377338
ABCA2	pd_progression_cont_UPDRS1_scaled	7	mr_egger	0.806181235	0.549358338	0.142241141	0.2	NA	blood_eqtl	3	2.239340123	0.762951276	6.572692573	-0.270561108	1.882923577
ABCA2	pd_progression_cont_UPDRS1_scaled	7	maximum_likelihood	0.017292941	0.118989545	0.884449066	0.2	NA	blood_eqtl	3	1.01744333	0.805794471	1.284683583	-0.215926567	0.250512449
ABCA2	pd_progression_cont_UPDRS_scaled	7	ivw	0.155006309	0.111851413	0.165800825	0.2	0.998770091	blood_eqtl	3	1.167665328	0.937796354	1.453878886	-0.06422246	0.374235079
ABCA2	pd_progression_cont_UPDRS_scaled	7	mr_egger	0.65193311	0.293279487	0.026222052	0.2	NA	blood_eqtl	3	1.919247362	1.080155829	3.410165772	0.077105316	1.226760904
ABCA2	pd_progression_cont_UPDRS_scaled	7	maximum_likelihood	0.15831463	0.112948411	0.161018493	0.2	NA	blood_eqtl	3	1.171534737	0.938883143	1.461836491	-0.063064256	0.379693516
ABCA2	pd_progression_cont_SEADL	7	ivw	-1.447434545	0.847513065	0.08766213	0.2	0.999115337	blood_eqtl	3	0.23517284	0.04466522	1.238240057	-3.108560153	0.213691063
ABCA2	pd_progression_cont_SEADL	7	mr_egger	-5.806718335	4.622281056	0.209027088	0.2	NA	blood_eqtl	3	0.003007283	3.50E-07	25.86659933	-14.86638921	3.252952535
ABCA2	pd_progression_cont_SEADL	7	maximum_likelihood	-1.456800673	0.853868903	0.087986206	0.2	NA	blood_eqtl	3	0.232980464	0.043701025	1.242073768	-3.130383722	0.216782376
ABCA2	pd_progression_cont_MOCA	6	ivw	-0.462455353	0.470421791	0.325575286	0.2	0.997630686	blood_eqtl	3	0.629735522	0.250453485	1.583395128	-1.384482063	0.459571357
ABCA2	pd_progression_cont_MOCA	6	mr_egger	-2.665406411	1.655090509	0.107304147	0.2	NA	blood_eqtl	3	0.069571073	0.002713859	1.783487981	-5.909383809	0.578570987
ABCA2	pd_progression_cont_MOCA	6	maximum_likelihood	-0.467969587	0.47361332	0.323111672	0.2	NA	blood_eqtl	3	0.62627257	0.247523019	1.584569116	-1.396251694	0.460312519
ABCA2	pd_progression_cont_MMSE	7	ivw	-0.053267655	0.193468554	0.783062886	0.2	0.994101162	blood_eqtl	3	0.948126208	0.648906902	1.38531938	-0.432466022	0.325930712
ABCA2	pd_progression_cont_MMSE	7	mr_egger	-1.033198724	0.51601206	0.045255022	0.2	NA	blood_eqtl	3	0.355866818	0.129434235	0.978421141	-2.044582361	-0.021815087
ABCA2	pd_progression_cont_MMSE	7	maximum_likelihood	-0.053880769	0.1949848	0.782292178	0.2	NA	blood_eqtl	3	0.947545077	0.646584764	1.388590827	-0.436050977	0.328289439
ABCA2	pd_progression_cont_HY	7	ivw	0.055058843	0.031436985	0.079876447	0.2	0.997354819	blood_eqtl	3	1.056602787	0.993463806	1.123754526	-0.006557648	0.116675334
ABCA2	pd_progression_cont_HY	7	mr_egger	-0.018570194	0.114665026	0.8713439	0.2	NA	blood_eqtl	3	0.981601169	0.784025569	1.228966112	-0.243313645	0.206173256
ABCA2	pd_progression_cont_HY	7	maximum_likelihood	0.055318611	0.031505148	0.07911242	0.2	NA	blood_eqtl	3	1.056877293	0.993589158	1.124196661	-0.00643148	0.117068701
ABCA3	pd_risk_discovery	3	ivw	0.266792629	0.124033432	0.03147829	0.2	0.562316723	blood_eqtl	4	1.305769639	1.023969869	1.665121604	0.023687101	0.509898156
ABCA3	pd_risk_discovery	3	mr_egger	-0.247305113	0.258574703	0.338861852	0.2	NA	blood_eqtl	4	0.780902394	0.47042839	1.296283476	-0.754111531	0.259501306
ABCA3	pd_risk_discovery	3	maximum_likelihood	0.274493663	0.128046997	0.032057361	0.2	NA	blood_eqtl	4	1.315864236	1.023800362	1.691246411	0.023521549	0.525465778
ABCA3	pd_progression_surv_HY3	1	wald_ratio	1.45996572	1.493021548	0.32814368	0.2	0.946634516	brain_eqtl	4	4.305811922	0.230764744	80.34163285	-1.466356513	4.386287953
ABCA3	pd_progression_surv_HY3	4	ivw	-0.499309172	0.414833431	0.228729628	0.2	0.997962306	blood_eqtl	4	0.606949813	0.269177922	1.3685672	-1.312382697	0.313764353
ABCA3	pd_progression_surv_HY3	4	mr_egger	-1.031199776	1.78866434	0.564264129	0.2	NA	blood_eqtl	4	0.356578889	0.010705669	11.87674551	-4.536981882	2.47458233
ABCA3	pd_progression_surv_HY3	4	maximum_likelihood	-0.500751214	0.41646842	0.229218274	0.2	NA	blood_eqtl	4	0.606075197	0.267930056	1.370981477	-1.317029317	0.31552689
ABCA3	pd_progression_surv_DYSKINESIAS	1	wald_ratio	2.77301665	2.466332027	0.260865222	0.2	0.990412112	brain_eqtl	4	16.00684831	0.127327328	2012.287521	-2.060994123	7.607027424
ABCA3	pd_progression_surv_DYSKINESIAS	4	ivw	0.092477795	0.548144906	0.866024368	0.2	0.999363476	blood_eqtl	4	1.096888785	0.374603847	3.211833026	-0.981886219	1.16684181
ABCA3	pd_progression_surv_DYSKINESIAS	4	mr_egger	0.779669985	0.932830491	0.403261238	0.2	NA	blood_eqtl	4	2.180752466	0.350400751	13.57212081	-1.048677778	2.608017748
ABCA3	pd_progression_surv_DYSKINESIAS	4	maximum_likelihood	0.093753892	0.551482583	0.865007495	0.2	NA	blood_eqtl	4	1.098289414	0.372636461	3.237041365	-0.98715197	1.174659754
ABCA3	pd_progression_surv_DEPR	1	wald_ratio	3.022771792	3.084598433	0.32710767	0.2	0.967716825	brain_eqtl	4	20.54816808	0.048653033	8678.332847	-3.023041136	9.068584721
ABCA3	pd_progression_surv_DEPR	4	ivw	-0.726047732	0.864697167	0.401101572	0.2	0.997149387	blood_eqtl	4	0.483817392	0.088845695	2.634672051	-2.420854179	0.968758715
ABCA3	pd_progression_surv_DEPR	4	mr_egger	-1.75115127	1.457509726	0.229569719	0.2	NA	blood_eqtl	4	0.173573998	0.009973035	3.020939254	-4.607870334	1.105567794
ABCA3	pd_progression_surv_DEPR	4	maximum_likelihood	-0.736600227	0.871401621	0.397940519	0.2	NA	blood_eqtl	4	0.478738755	0.086765396	2.641500033	-2.444547405	0.97134695
ABCA3	pd_progression_surv_DEMENTIA	1	wald_ratio	2.207394711	2.588761019	0.393834649	0.2	0.997928375	brain_eqtl	4	9.091998228	0.056893346	1452.971876	-2.866576885	7.281366308
ABCA3	pd_progression_surv_DEMENTIA	4	ivw	-0.55856588	0.929806484	0.548017519	0.2	0.999245002	blood_eqtl	4	0.572028834	0.092459313	3.539037611	-2.380986589	1.263854829
ABCA3	pd_progression_surv_DEMENTIA	4	mr_egger	-1.532967636	1.365711482	0.261663444	0.2	NA	blood_eqtl	4	0.215894021	0.0148499	3.138757023	-4.20976214	1.143826869
ABCA3	pd_progression_surv_DEMENTIA	4	maximum_likelihood	-0.571505202	0.940730217	0.543510966	0.2	NA	blood_eqtl	4	0.564674849	0.089337278	3.56914483	-2.415336427	1.272326024
ABCA3	pd_progression_cont_UPDRS4_scaled	4	ivw	0.310743471	0.332779401	0.350416268	0.2	0.998111955	blood_eqtl	4	1.364439159	0.710700515	2.619520006	-0.341504154	0.962991097
ABCA3	pd_progression_cont_UPDRS4_scaled	4	mr_egger	0.687610782	1.12520397	0.541134182	0.2	NA	blood_eqtl	4	1.988957798	0.219195994	18.04756123	-1.517789	2.893010564
ABCA3	pd_progression_cont_UPDRS4_scaled	4	maximum_likelihood	0.314038756	0.336038036	0.350028834	0.2	NA	blood_eqtl	4	1.36894279	0.708506678	2.645005927	-0.344595794	0.972673306
ABCA3	pd_progression_cont_UPDRS3_scaled	1	wald_ratio	-0.286483839	0.778648384	0.71292951	0.2	0.989330111	brain_eqtl	4	0.750899213	0.163223529	3.454462913	-1.812634672	1.239666993
ABCA3	pd_progression_cont_UPDRS3_scaled	4	ivw	0.356810113	0.213024104	0.093939077	0.2	0.996441044	blood_eqtl	4	1.42876454	0.941089407	2.169154276	-0.060717131	0.774337357
ABCA3	pd_progression_cont_UPDRS3_scaled	4	mr_egger	0.417904277	0.48237993	0.38630459	0.2	NA	blood_eqtl	4	1.518775286	0.590042692	3.909341477	-0.527560385	1.36336894
ABCA3	pd_progression_cont_UPDRS3_scaled	4	maximum_likelihood	0.35731076	0.213720787	0.094552371	0.2	NA	blood_eqtl	4	1.429480026	0.940275856	2.173206013	-0.061581983	0.776203502
ABCA3	pd_progression_cont_UPDRS2_scaled	1	wald_ratio	0.981880509	1.346106758	0.46574328	0.2	0.991550157	brain_eqtl	4	2.669471491	0.190807782	37.34689424	-1.656488737	3.620249755
ABCA3	pd_progression_cont_UPDRS2_scaled	4	ivw	0.334598405	0.398741144	0.401392495	0.2	0.996733361	blood_eqtl	4	1.397379092	0.639585968	3.053019336	-0.446934237	1.116131047
ABCA3	pd_progression_cont_UPDRS2_scaled	4	mr_egger	0.994102799	0.545336467	0.068316051	0.2	NA	blood_eqtl	4	2.702298749	0.927969257	7.869246182	-0.074756675	2.062962274
ABCA3	pd_progression_cont_UPDRS2_scaled	4	maximum_likelihood	0.342415941	0.405357262	0.39826367	0.2	NA	blood_eqtl	4	1.408345965	0.636300533	3.117140808	-0.452084292	1.136916174
ABCA3	pd_progression_cont_UPDRS1_scaled	1	wald_ratio	0.778036239	1.235308521	0.528804823	0.2	0.981716814	brain_eqtl	4	2.177192579	0.193366397	24.51391561	-1.643168462	3.19924094
ABCA3	pd_progression_cont_UPDRS1_scaled	4	ivw	-0.023869109	0.401687003	0.952615863	0.2	0.997547266	blood_eqtl	4	0.976413505	0.444335382	2.145639016	-0.811175636	0.763437417
ABCA3	pd_progression_cont_UPDRS1_scaled	4	mr_egger	-0.852773161	1.101668245	0.438886809	0.2	NA	blood_eqtl	4	0.426231284	0.049191083	3.69321222	-3.012042922	1.3064966
ABCA3	pd_progression_cont_UPDRS1_scaled	4	maximum_likelihood	-0.024666338	0.408151399	0.951809754	0.2	NA	blood_eqtl	4	0.97563539	0.438391435	2.171265993	-0.82464308	0.775310404
ABCA3	pd_progression_cont_UPDRS_scaled	1	wald_ratio	-0.844147894	0.874142997	0.33420119	0.2	0.989780633	brain_eqtl	4	0.429923543	0.077500711	2.384936216	-2.557468168	0.86917238
ABCA3	pd_progression_cont_UPDRS_scaled	4	ivw	-0.174054634	0.205470102	0.396936915	0.2	0.998770091	blood_eqtl	4	0.84025099	0.561706373	1.256923119	-0.576776033	0.228666765
ABCA3	pd_progression_cont_UPDRS_scaled	4	mr_egger	0.200377863	1.094346212	0.854717353	0.2	NA	blood_eqtl	4	1.221864369	0.143052911	10.43636601	-1.944540712	2.345296439
ABCA3	pd_progression_cont_UPDRS_scaled	4	maximum_likelihood	-0.176163181	0.207345328	0.395540563	0.2	NA	blood_eqtl	4	0.838481148	0.558466847	1.25889413	-0.582560024	0.230233661
ABCA3	pd_progression_cont_SEADL	1	wald_ratio	4.506611166	8.792238002	0.608254233	0.2	0.99299078	brain_eqtl	4	90.61422101	2.97E-06	2762488247	-12.72617532	21.73939765
ABCA3	pd_progression_cont_SEADL	4	ivw	-1.737589761	1.845422433	0.346414123	0.2	0.999115337	blood_eqtl	4	0.175943957	0.004726276	6.549824182	-5.354617729	1.879438207
ABCA3	pd_progression_cont_SEADL	4	mr_egger	-2.240633109	3.28118988	0.494687649	0.2	NA	blood_eqtl	4	0.106391126	0.000171356	66.05574826	-8.671765274	4.190499056
ABCA3	pd_progression_cont_SEADL	4	maximum_likelihood	-1.752246269	1.864023234	0.347199831	0.2	NA	blood_eqtl	4	0.173384038	0.004490767	6.694185207	-5.405731808	1.90123927
ABCA3	pd_progression_cont_MOCA	1	wald_ratio	1.068192948	4.431929481	0.809537988	0.2	0.997585529	brain_eqtl	4	2.910116015	0.000491333	17236.33148	-7.618388834	9.754774731
ABCA3	pd_progression_cont_MOCA	2	ivw	0.052522427	1.991992884	0.978964795	0.2	0.997630686	blood_eqtl	4	1.053926198	0.021241815	52.29122001	-3.851783626	3.95682848
ABCA3	pd_progression_cont_MMSE	4	ivw	0.313597357	0.307435331	0.307707915	0.2	0.994101162	blood_eqtl	4	1.368338673	0.749030263	2.499699701	-0.288975892	0.916170605
ABCA3	pd_progression_cont_MMSE	4	mr_egger	0.202487456	7.521170959	0.978521682	0.2	NA	blood_eqtl	4	1.224444726	4.85E-07	3090929.879	-14.53900762	14.94398254
ABCA3	pd_progression_cont_MMSE	4	maximum_likelihood	0.313927249	0.308684991	0.309161732	0.2	NA	blood_eqtl	4	1.368790152	0.747444418	2.506656597	-0.291095334	0.918949832
ABCA3	pd_progression_cont_HY	1	wald_ratio	-0.27179236	0.2791381	0.330213359	0.2	0.990827253	brain_eqtl	4	0.762012469	0.440915057	1.316949814	-0.818903036	0.275318315
ABCA3	pd_progression_cont_HY	4	ivw	-0.041137149	0.064874833	0.526015394	0.2	0.997354819	blood_eqtl	4	0.9596975	0.845107178	1.089825427	-0.168291822	0.086017525
ABCA3	pd_progression_cont_HY	4	mr_egger	-0.03567555	0.329041734	0.913660498	0.2	NA	blood_eqtl	4	0.964953321	0.506314455	1.839044694	-0.68059735	0.609246249
ABCA3	pd_progression_cont_HY	4	maximum_likelihood	-0.04115286	0.064904349	0.526045606	0.2	NA	blood_eqtl	4	0.959682422	0.845045013	1.089871353	-0.168365384	0.086059664
ABCA4	pd_risk_discovery	2	ivw	-0.141709396	0.125513976	0.258883997	0.2	0.931006672	brain_eqtl	1	0.867873427	0.678604504	1.109931162	-0.387716789	0.104297997
ABCA4	pd_progression_surv_HY3	2	ivw	0.274248866	0.464655307	0.55504315	0.2	0.982166727	brain_eqtl	1	1.315542155	0.529154126	3.270599392	-0.636475537	1.184973268
ABCA4	pd_progression_surv_DYSKINESIAS	2	ivw	0.370499328	1.023072244	0.717244532	0.2	0.990412112	brain_eqtl	1	1.44845769	0.195006523	10.75876666	-1.63472227	2.375720926
ABCA4	pd_progression_surv_DEPR	2	ivw	-0.610118878	0.704668502	0.386586704	0.2	0.974403284	brain_eqtl	1	0.54328628	0.13652205	2.161994955	-1.991269142	0.771031386
ABCA4	pd_progression_surv_DEMENTIA	2	ivw	0.830184864	0.611931369	0.174888201	0.2	0.973802002	brain_eqtl	1	2.293742732	0.691286711	7.610815657	-0.36920062	2.029570348
ABCA4	pd_progression_cont_UPDRS4_scaled	2	ivw	0.085103614	0.289584241	0.768848025	0.2	0.996322849	brain_eqtl	1	1.088829879	0.617249786	1.920698125	-0.482481498	0.652688726
ABCA4	pd_progression_cont_UPDRS3_scaled	2	ivw	-0.117082398	0.220524887	0.595470054	0.2	0.989330111	brain_eqtl	1	0.889511896	0.577347363	1.370459906	-0.549311177	0.315146381
ABCA4	pd_progression_cont_UPDRS2_scaled	1	wald_ratio	-0.016410866	0.390734894	0.966498698	0.2	0.994804708	brain_eqtl	1	0.983723059	0.457375182	2.11579267	-0.782251258	0.749429527
ABCA4	pd_progression_cont_UPDRS1_scaled	2	ivw	-0.293011801	0.285258217	0.304335274	0.2	0.981716814	brain_eqtl	1	0.746013337	0.426510665	1.304858105	-0.852117906	0.266094303
ABCA4	pd_progression_cont_UPDRS_scaled	2	ivw	-0.117839639	0.216672724	0.586537779	0.2	0.989780633	brain_eqtl	1	0.888838576	0.581282635	1.359121995	-0.542518178	0.306838899
ABCA4	pd_progression_cont_SEADL	2	ivw	0.538418901	2.585405379	0.835031284	0.2	0.99299078	brain_eqtl	1	1.713295829	0.010791725	272.0030946	-4.528975642	5.605813444
ABCA4	pd_progression_cont_MOCA	2	ivw	-0.550136254	1.094904974	0.615350212	0.2	0.995073329	brain_eqtl	1	0.576871204	0.067464752	4.932655555	-2.696150004	1.595877495
ABCA4	pd_progression_cont_MMSE	2	ivw	-0.102720349	0.35634232	0.773145335	0.2	0.999131312	brain_eqtl	1	0.902379289	0.44881195	1.81431974	-0.801151298	0.595710599
ABCA4	pd_progression_cont_HY	1	wald_ratio	-0.102372542	0.099246663	0.302308254	0.2	0.990827253	brain_eqtl	1	0.902693198	0.743121291	1.096530295	-0.296896002	0.092150917
ABCA7	pd_risk_discovery	1	wald_ratio	-0.44943413	0.394160981	0.25419054	0.2	0.931006672	brain_eqtl	2	0.637989068	0.294643346	1.381433036	-1.221989652	0.323121393
ABCA7	pd_risk_discovery	9	ivw	0.080319721	0.069669239	0.24896289	0.2	0.887720796	blood_eqtl	2	1.083633472	0.945319808	1.242184383	-0.056231987	0.216871429
ABCA7	pd_risk_discovery	9	mr_egger	0.090453319	0.105764896	0.392423797	0.2	NA	blood_eqtl	2	1.094670406	0.889722309	1.346828427	-0.116845878	0.297752515
ABCA7	pd_risk_discovery	9	maximum_likelihood	0.080812428	0.069959576	0.248037055	0.2	NA	blood_eqtl	2	1.084167518	0.945247633	1.243503994	-0.05630834	0.217933197
ABCA7	pd_progression_surv_HY3	1	wald_ratio	0.441279075	1.378204257	0.748828784	0.2	0.997578268	brain_eqtl	2	1.554694518	0.104350352	23.16307506	-2.260001269	3.142559419
ABCA7	pd_progression_surv_HY3	14	ivw	-0.036004942	0.22400933	0.872306331	0.2	0.999203316	blood_eqtl	2	0.964635526	0.621845736	1.496386714	-0.47506323	0.403053345
ABCA7	pd_progression_surv_HY3	14	mr_egger	-0.284301344	0.225076064	0.206540844	0.2	NA	blood_eqtl	2	0.752539837	0.484106464	1.169817486	-0.725450429	0.156847742
ABCA7	pd_progression_surv_HY3	14	maximum_likelihood	-0.001463616	0.225812875	0.994828513	0.2	NA	blood_eqtl	2	0.998537455	0.641428954	1.554462178	-0.444056852	0.44112962
ABCA7	pd_progression_surv_DYSKINESIAS	1	wald_ratio	-1.190637997	1.366424733	0.383561557	0.2	0.990412112	brain_eqtl	2	0.304027234	0.020882778	4.426257772	-3.868830475	1.48755448
ABCA7	pd_progression_surv_DYSKINESIAS	14	ivw	-0.09035861	0.244365949	0.71155566	0.2	0.999363476	blood_eqtl	2	0.913603499	0.565912465	1.474912476	-0.569315869	0.38859865
ABCA7	pd_progression_surv_DYSKINESIAS	14	mr_egger	-0.231441471	0.265776464	0.38385653	0.2	NA	blood_eqtl	2	0.79338913	0.471251508	1.335733258	-0.75236334	0.289480398
ABCA7	pd_progression_surv_DYSKINESIAS	14	maximum_likelihood	-0.092281115	0.247405489	0.709151849	0.2	NA	blood_eqtl	2	0.911848779	0.561470596	1.48087576	-0.577195874	0.392633643
ABCA7	pd_progression_surv_DEPR	1	wald_ratio	-0.636094272	1.831262856	0.728326292	0.2	0.993770114	brain_eqtl	2	0.529355912	0.014619932	19.16682509	-4.225369469	2.953180924
ABCA7	pd_progression_surv_DEPR	11	ivw	0.207099864	0.280094978	0.459669263	0.2	0.997149387	blood_eqtl	2	1.230105409	0.710428981	2.129923409	-0.341886293	0.756086021
ABCA7	pd_progression_surv_DEPR	11	mr_egger	0.404486423	0.847147738	0.633028493	0.2	NA	blood_eqtl	2	1.498532691	0.284812804	7.884477782	-1.255923142	2.064895989
ABCA7	pd_progression_surv_DEPR	11	maximum_likelihood	0.200749633	0.280544787	0.474256463	0.2	NA	blood_eqtl	2	1.222318705	0.705309793	2.118307488	-0.349118149	0.750617415
ABCA7	pd_progression_surv_DEMENTIA	1	wald_ratio	-2.644956099	1.770553003	0.135212542	0.2	0.936118501	brain_eqtl	2	0.071008471	0.002208946	2.282628861	-6.115239985	0.825327788
ABCA7	pd_progression_surv_DEMENTIA	13	ivw	-0.127529274	0.240623152	0.596114801	0.2	0.999245002	blood_eqtl	2	0.880267646	0.549277966	1.410708561	-0.599150653	0.344092104
ABCA7	pd_progression_surv_DEMENTIA	13	mr_egger	-0.238343701	0.322591345	0.460003573	0.2	NA	blood_eqtl	2	0.787931832	0.418690734	1.48280466	-0.870622736	0.393935335
ABCA7	pd_progression_surv_DEMENTIA	13	maximum_likelihood	-0.130422802	0.242927684	0.591351111	0.2	NA	blood_eqtl	2	0.877724249	0.545222635	1.4130005	-0.606561063	0.345715458
ABCA7	pd_progression_cont_UPDRS4_scaled	1	wald_ratio	0.719457055	0.586257827	0.2197465	0.2	0.996322849	brain_eqtl	2	2.053318068	0.650763958	6.478716338	-0.429608286	1.868522395
ABCA7	pd_progression_cont_UPDRS4_scaled	11	ivw	-0.07040263	0.096062935	0.463631456	0.2	0.998111955	blood_eqtl	2	0.932018486	0.772065426	1.125109903	-0.258685983	0.117880723
ABCA7	pd_progression_cont_UPDRS4_scaled	11	mr_egger	0.031202656	0.115345409	0.786764125	0.2	NA	blood_eqtl	2	1.031694562	0.822938058	1.293406787	-0.194874345	0.257279658
ABCA7	pd_progression_cont_UPDRS4_scaled	11	maximum_likelihood	-0.073083446	0.096605501	0.449340885	0.2	NA	blood_eqtl	2	0.929523262	0.769180029	1.123291637	-0.262430228	0.116263337
ABCA7	pd_progression_cont_UPDRS3_scaled	1	wald_ratio	0.263680104	0.529172443	0.618281296	0.2	0.989330111	brain_eqtl	2	1.301711718	0.461396331	3.672446617	-0.773497884	1.300858093
ABCA7	pd_progression_cont_UPDRS3_scaled	12	ivw	0.01393958	0.094756468	0.88304556	0.2	0.996441044	blood_eqtl	2	1.014037189	0.842161822	1.220990307	-0.171783096	0.199662257
ABCA7	pd_progression_cont_UPDRS3_scaled	12	mr_egger	0.009867588	0.10742574	0.926813274	0.2	NA	blood_eqtl	2	1.009916433	0.81816859	1.246602734	-0.200686864	0.220422039
ABCA7	pd_progression_cont_UPDRS3_scaled	12	maximum_likelihood	0.022668901	0.095863271	0.813067066	0.2	NA	blood_eqtl	2	1.022927793	0.847704552	1.234370239	-0.16522311	0.210560912
ABCA7	pd_progression_cont_UPDRS2_scaled	1	wald_ratio	0.348855121	0.647873796	0.590258451	0.2	0.991550157	brain_eqtl	2	1.417443818	0.398129671	5.046463803	-0.920977519	1.618687761
ABCA7	pd_progression_cont_UPDRS2_scaled	12	ivw	0.090120849	0.100435652	0.369559187	0.2	0.996733361	blood_eqtl	2	1.094306521	0.898765585	1.332390539	-0.10673303	0.286974727
ABCA7	pd_progression_cont_UPDRS2_scaled	12	mr_egger	0.069209489	0.131444976	0.598521251	0.2	NA	blood_eqtl	2	1.071660687	0.828264555	1.386581885	-0.188422664	0.326841643
ABCA7	pd_progression_cont_UPDRS2_scaled	12	maximum_likelihood	0.091026506	0.100901442	0.366986296	0.2	NA	blood_eqtl	2	1.095298037	0.898759033	1.334815835	-0.10674032	0.288793331
ABCA7	pd_progression_cont_UPDRS1_scaled	1	wald_ratio	0.623408632	0.646967679	0.335253812	0.2	0.981716814	brain_eqtl	2	1.865275254	0.524847246	6.629075033	-0.644648019	1.891465282
ABCA7	pd_progression_cont_UPDRS1_scaled	13	ivw	-0.043432485	0.094955833	0.647385933	0.2	0.995067733	blood_eqtl	2	0.957497197	0.794894469	1.15336176	-0.229545917	0.142680947
ABCA7	pd_progression_cont_UPDRS1_scaled	13	mr_egger	-0.006496609	0.143765866	0.963956809	0.2	NA	blood_eqtl	2	0.993524448	0.749553407	1.316905266	-0.288277707	0.275284489
ABCA7	pd_progression_cont_UPDRS1_scaled	13	maximum_likelihood	-0.04407678	0.095291736	0.643690056	0.2	NA	blood_eqtl	2	0.956880485	0.793859661	1.153377994	-0.230848583	0.142695023
ABCA7	pd_progression_cont_UPDRS_scaled	1	wald_ratio	0.227435416	0.531890795	0.668943855	0.2	0.989780633	brain_eqtl	2	1.255376361	0.442608104	3.560643811	-0.815070541	1.269941374
ABCA7	pd_progression_cont_UPDRS_scaled	12	ivw	0.087917398	0.077810224	0.258520389	0.2	0.998770091	blood_eqtl	2	1.091897925	0.937451139	1.2717901	-0.064590641	0.240425436
ABCA7	pd_progression_cont_UPDRS_scaled	12	mr_egger	0.114939994	0.126246487	0.362589916	0.2	NA	blood_eqtl	2	1.12180612	0.875900201	1.436749266	-0.13250312	0.362383108
ABCA7	pd_progression_cont_UPDRS_scaled	12	maximum_likelihood	0.088590642	0.078012011	0.256122926	0.2	NA	blood_eqtl	2	1.092633286	0.937711544	1.27315005	-0.0643129	0.241494184
ABCA7	pd_progression_cont_SEADL	1	wald_ratio	5.615208271	5.513723145	0.308485092	0.2	0.99299078	brain_eqtl	2	274.5705583	0.005562603	13552825.87	-5.191689093	16.42210564
ABCA7	pd_progression_cont_SEADL	12	ivw	0.010985975	0.792966312	0.98894624	0.2	0.999115337	blood_eqtl	2	1.011046542	0.213690196	4.783631311	-1.543227997	1.565199947
ABCA7	pd_progression_cont_SEADL	12	mr_egger	-0.009068695	1.146998337	0.993691624	0.2	NA	blood_eqtl	2	0.990972302	0.1046446	9.384393523	-2.257185436	2.239048046
ABCA7	pd_progression_cont_SEADL	12	maximum_likelihood	0.18227324	0.792824544	0.818166656	0.2	NA	blood_eqtl	2	1.199942021	0.253684765	5.67578765	-1.371662866	1.736209347
ABCA7	pd_progression_cont_MOCA	1	wald_ratio	6.572068031	2.90954232	0.02389596	0.2	0.683353134	brain_eqtl	2	714.8466408	2.385395846	214222.6083	0.869365084	12.27477098
ABCA7	pd_progression_cont_MOCA	10	ivw	-0.175683905	0.421036303	0.676484252	0.2	0.997630686	blood_eqtl	2	0.838883108	0.367542964	1.914673761	-1.000915058	0.649547248
ABCA7	pd_progression_cont_MOCA	10	mr_egger	-0.33752298	0.492499051	0.493137491	0.2	NA	blood_eqtl	2	0.713535577	0.271764032	1.873437839	-1.30282112	0.627775159
ABCA7	pd_progression_cont_MOCA	10	maximum_likelihood	-0.176570712	0.422979122	0.676352613	0.2	NA	blood_eqtl	2	0.83813951	0.365821492	1.920274927	-1.005609792	0.652468367
ABCA7	pd_progression_cont_MMSE	1	wald_ratio	2.164713984	1.000353386	0.030468243	0.2	0.931802586	brain_eqtl	2	8.712109759	1.226324333	61.89297106	0.204021348	4.12540662
ABCA7	pd_progression_cont_MMSE	12	ivw	0.131820059	0.140710766	0.348853352	0.2	0.994101162	blood_eqtl	2	1.140903006	0.865911091	1.503225541	-0.143973042	0.40761316
ABCA7	pd_progression_cont_MMSE	12	mr_egger	0.081728658	0.206606415	0.692417422	0.2	NA	blood_eqtl	2	1.08516132	0.723814658	1.626901412	-0.323219916	0.486677231
ABCA7	pd_progression_cont_MMSE	12	maximum_likelihood	0.132247332	0.141187387	0.348923443	0.2	NA	blood_eqtl	2	1.141390586	0.865472267	1.505273502	-0.144479948	0.408974611
ABCA7	pd_progression_cont_HY	1	wald_ratio	-0.082456665	0.198439666	0.677757534	0.2	0.990827253	brain_eqtl	2	0.920851342	0.624128869	1.358641197	-0.471398411	0.306485081
ABCA7	pd_progression_cont_HY	11	ivw	-0.004428766	0.0287538	0.877591071	0.2	0.997354819	blood_eqtl	2	0.995581027	0.941024396	1.053300621	-0.060786214	0.051928682
ABCA7	pd_progression_cont_HY	11	mr_egger	-0.008740011	0.037039576	0.813460511	0.2	NA	blood_eqtl	2	0.991298072	0.92188243	1.065940553	-0.08133758	0.063857558
ABCA7	pd_progression_cont_HY	11	maximum_likelihood	-0.004954019	0.028846291	0.863643116	0.2	NA	blood_eqtl	2	0.995058232	0.940359765	1.052938378	-0.061492749	0.051584711
ABCB1	pd_risk_discovery	9	ivw	0.069831689	0.130830326	0.59350921	0.2	0.955278604	blood_eqtl	1	1.072327681	0.829779106	1.385774415	-0.18659575	0.326259128
ABCB1	pd_risk_discovery	9	mr_egger	-0.100178448	0.206827711	0.628132534	0.2	NA	blood_eqtl	1	0.904675966	0.603167248	1.356901599	-0.505560761	0.305203865
ABCB1	pd_risk_discovery	9	maximum_likelihood	0.07223978	0.13264606	0.586024841	0.2	NA	blood_eqtl	1	1.074913055	0.82882479	1.394067952	-0.187746498	0.332226057
ABCB1	pd_progression_surv_HY3	10	ivw	-0.940328438	0.470471783	0.045641632	0.2	0.961144986	blood_eqtl	1	0.390499559	0.155291213	0.981960944	-1.862453133	-0.018203743
ABCB1	pd_progression_surv_HY3	10	mr_egger	-0.462326421	0.751681259	0.538517429	0.2	NA	blood_eqtl	1	0.629816721	0.14433451	2.74826237	-1.935621689	1.010968846
ABCB1	pd_progression_surv_HY3	10	maximum_likelihood	-1.124668705	0.481203049	0.019428686	0.2	NA	blood_eqtl	1	0.324760041	0.126460322	0.834009296	-2.06782668	-0.18151073
ABCB1	pd_progression_surv_DYSKINESIAS	10	ivw	0.38143873	0.559345456	0.495278373	0.2	0.999363476	blood_eqtl	1	1.464389936	0.489251619	4.383098193	-0.714878364	1.477755824
ABCB1	pd_progression_surv_DYSKINESIAS	10	mr_egger	-0.39311183	1.010925943	0.697377395	0.2	NA	blood_eqtl	1	0.674953263	0.093058525	4.895434416	-2.374526679	1.588303019
ABCB1	pd_progression_surv_DYSKINESIAS	10	maximum_likelihood	0.394952455	0.562640364	0.48270253	0.2	NA	blood_eqtl	1	1.484313618	0.492715841	4.471516307	-0.707822659	1.49772757
ABCB1	pd_progression_surv_DEMENTIA	10	ivw	-0.742690243	0.700882601	0.289303861	0.2	0.999245002	blood_eqtl	1	0.475832088	0.120462095	1.879563662	-2.116420141	0.631039655
ABCB1	pd_progression_surv_DEMENTIA	10	mr_egger	-0.135179052	1.131682676	0.904919161	0.2	NA	blood_eqtl	1	0.873559485	0.09505714	8.027868032	-2.353277097	2.082918992
ABCB1	pd_progression_surv_DEMENTIA	10	maximum_likelihood	-0.720928923	0.710321627	0.310137724	0.2	NA	blood_eqtl	1	0.486300311	0.120855542	1.956782348	-2.113159311	0.671301465
ABCB1	pd_progression_cont_UPDRS4_scaled	9	ivw	0.101527146	0.259379956	0.695484978	0.2	0.998111955	blood_eqtl	1	1.106859965	0.665739006	1.840269191	-0.406857568	0.60991186
ABCB1	pd_progression_cont_UPDRS4_scaled	9	mr_egger	-0.167072782	0.641348715	0.794476381	0.2	NA	blood_eqtl	1	0.846138025	0.240721103	2.974186928	-1.424116265	1.0899707
ABCB1	pd_progression_cont_UPDRS4_scaled	9	maximum_likelihood	0.102807122	0.259751085	0.692259273	0.2	NA	blood_eqtl	1	1.108277626	0.666106971	1.843967036	-0.406305004	0.611919248
ABCB1	pd_progression_cont_UPDRS3_scaled	9	ivw	0.022260828	0.231227756	0.923304309	0.2	0.996441044	blood_eqtl	1	1.022510449	0.649894281	1.608765687	-0.430945574	0.475467231
ABCB1	pd_progression_cont_UPDRS3_scaled	9	mr_egger	-0.161134988	0.452819237	0.721954121	0.2	NA	blood_eqtl	1	0.851177164	0.350406738	2.067604551	-1.048660692	0.726390716
ABCB1	pd_progression_cont_UPDRS3_scaled	9	maximum_likelihood	0.023313722	0.233660355	0.920522073	0.2	NA	blood_eqtl	1	1.023587611	0.647484403	1.618157275	-0.434660574	0.481288017
ABCB1	pd_progression_cont_UPDRS2_scaled	10	ivw	0.280923198	0.28391237	0.322432509	0.2	0.996733361	blood_eqtl	1	1.324351887	0.759158233	2.310332477	-0.275545048	0.837391444
ABCB1	pd_progression_cont_UPDRS2_scaled	10	mr_egger	0.194904025	0.684750343	0.77592367	0.2	NA	blood_eqtl	1	1.215194352	0.317522484	4.650685816	-1.147206647	1.537014696
ABCB1	pd_progression_cont_UPDRS2_scaled	10	maximum_likelihood	0.283039662	0.286019001	0.322377775	0.2	NA	blood_eqtl	1	1.327157799	0.757631939	2.324806719	-0.27755758	0.843636904
ABCB1	pd_progression_cont_UPDRS_scaled	10	ivw	0.004729151	0.201765376	0.981300207	0.2	0.998901659	blood_eqtl	1	1.004740351	0.676562136	1.492107108	-0.390730987	0.400189288
ABCB1	pd_progression_cont_UPDRS_scaled	10	mr_egger	0.147173869	0.39935247	0.71247714	0.2	NA	blood_eqtl	1	1.158555383	0.529640411	2.534267676	-0.635556972	0.92990471
ABCB1	pd_progression_cont_UPDRS_scaled	10	maximum_likelihood	0.004545353	0.203430799	0.982173963	0.2	NA	blood_eqtl	1	1.004555698	0.674233348	1.496710529	-0.394179014	0.403269719
ABCB1	pd_progression_cont_SEADL	10	ivw	-0.58623107	2.100289996	0.78015342	0.2	0.999115337	blood_eqtl	1	0.556420448	0.009069851	34.13548033	-4.702799462	3.530337322
ABCB1	pd_progression_cont_SEADL	10	mr_egger	1.202436	5.725009199	0.833642579	0.2	NA	blood_eqtl	1	3.328214585	4.46E-05	248563.6004	-10.01858203	12.42345403
ABCB1	pd_progression_cont_SEADL	10	maximum_likelihood	-0.595221543	2.114119084	0.778291734	0.2	NA	blood_eqtl	1	0.551440385	0.008748308	34.75946336	-4.738894947	3.548451862
ABCB1	pd_progression_cont_MOCA	4	ivw	0.293423911	1.460028281	0.840720946	0.2	0.997630686	blood_eqtl	1	1.341011139	0.076671017	23.45489797	-2.56823152	3.155079342
ABCB1	pd_progression_cont_MOCA	4	mr_egger	-1.083359086	3.17661964	0.73307235	0.2	NA	blood_eqtl	1	0.338456709	0.000669129	171.1970804	-7.309533581	5.14281541
ABCB1	pd_progression_cont_MOCA	4	maximum_likelihood	0.297686276	1.470382392	0.83956103	0.2	NA	blood_eqtl	1	1.346739217	0.075451651	24.03799644	-2.584263212	3.179635764
ABCB1	pd_progression_cont_MMSE	10	ivw	-0.328628354	0.408455885	0.421072097	0.2	0.994101162	blood_eqtl	1	0.719910519	0.323291176	1.6031095	-1.129201888	0.471945181
ABCB1	pd_progression_cont_MMSE	10	mr_egger	0.504382475	0.628882777	0.422535953	0.2	NA	blood_eqtl	1	1.655962606	0.482763802	5.68023564	-0.728227768	1.736992718
ABCB1	pd_progression_cont_MMSE	10	maximum_likelihood	-0.421793914	0.416180303	0.310826929	0.2	NA	blood_eqtl	1	0.655869191	0.290106463	1.482781151	-1.237507308	0.39391948
ABCB1	pd_progression_cont_HY	10	ivw	-0.051422617	0.072889689	0.480508168	0.2	0.997354819	blood_eqtl	1	0.949877152	0.823422036	1.095752316	-0.194286407	0.091441173
ABCB1	pd_progression_cont_HY	10	mr_egger	-0.153758973	0.109497113	0.160250801	0.2	NA	blood_eqtl	1	0.857478672	0.691858853	1.062745197	-0.368373315	0.060855368
ABCB1	pd_progression_cont_HY	10	maximum_likelihood	-0.053154358	0.073976022	0.4724275	0.2	NA	blood_eqtl	1	0.948233633	0.82024897	1.096187933	-0.198147362	0.091838646
ABCB4	pd_risk_discovery	1	wald_ratio	-0.021391971	0.09253271	0.817172795	0.2	0.993612587	brain_eqtl	1	0.978835215	0.816477371	1.173478178	-0.202756082	0.159972141
ABCB4	pd_risk_discovery	9	ivw	0.00619652	0.0810738	0.939076515	0.2	0.993461289	blood_eqtl	1	1.006215758	0.858380222	1.179512443	-0.152708129	0.165101169
ABCB4	pd_risk_discovery	9	mr_egger	-0.006416261	0.158844144	0.967779463	0.2	NA	blood_eqtl	1	0.993604279	0.727784142	1.356514119	-0.317750783	0.304918261
ABCB4	pd_risk_discovery	9	maximum_likelihood	0.006205691	0.081264608	0.939129504	0.2	NA	blood_eqtl	1	1.006224986	0.858067132	1.179964464	-0.15307294	0.165484322
ABCB4	pd_progression_surv_HY3	1	wald_ratio	-0.320382071	0.409432367	0.433919001	0.2	0.968230658	brain_eqtl	1	0.72587165	0.325344874	1.619480418	-1.122869509	0.482105368
ABCB4	pd_progression_surv_HY3	10	ivw	-0.536931844	0.345278895	0.119930094	0.2	0.997962306	blood_eqtl	1	0.584538961	0.297102382	1.150060777	-1.213678478	0.139814791
ABCB4	pd_progression_surv_HY3	10	mr_egger	-0.333651526	0.577534253	0.563455001	0.2	NA	blood_eqtl	1	0.716303352	0.230935077	2.221795404	-1.465618661	0.79831561
ABCB4	pd_progression_surv_HY3	10	maximum_likelihood	-0.553891294	0.348060335	0.111527289	0.2	NA	blood_eqtl	1	0.574709091	0.290518055	1.136901936	-1.236089551	0.128306963
ABCB4	pd_progression_surv_DYSKINESIAS	2	ivw	-0.061645962	0.319218312	0.846868616	0.2	0.995459438	brain_eqtl	1	0.9402157	0.502925186	1.757727761	-0.687313855	0.56402193
ABCB4	pd_progression_surv_DYSKINESIAS	9	ivw	0.636849594	0.392106717	0.104338646	0.2	0.999363476	blood_eqtl	1	1.890515596	0.876621845	4.077070676	-0.131679571	1.405378759
ABCB4	pd_progression_surv_DYSKINESIAS	9	mr_egger	0.995336461	0.607486847	0.101327981	0.2	NA	blood_eqtl	1	2.705634528	0.822556785	8.899638703	-0.195337759	2.186010681
ABCB4	pd_progression_surv_DYSKINESIAS	9	maximum_likelihood	0.614256752	0.395196353	0.120111027	0.2	NA	blood_eqtl	1	1.848282357	0.851864247	4.010201957	-0.1603281	1.388841603
ABCB4	pd_progression_surv_DEPR	2	ivw	0.238814763	0.553924785	0.666372312	0.2	0.993770114	brain_eqtl	1	1.269743311	0.428751486	3.760332335	-0.846877815	1.324507341
ABCB4	pd_progression_surv_DEPR	9	ivw	0.218112595	0.498124785	0.661482423	0.2	0.997149387	blood_eqtl	1	1.243727097	0.46850337	3.301698966	-0.758211984	1.194437174
ABCB4	pd_progression_surv_DEPR	9	mr_egger	0.413190004	0.74211333	0.5776813	0.2	NA	blood_eqtl	1	1.511632215	0.352977091	6.473598467	-1.041352122	1.867732131
ABCB4	pd_progression_surv_DEPR	9	maximum_likelihood	0.217014643	0.500071363	0.664312152	0.2	NA	blood_eqtl	1	1.242362294	0.466207145	3.310683004	-0.763125228	1.197154514
ABCB4	pd_progression_surv_DEMENTIA	2	ivw	0.46416231	0.369724857	0.209324046	0.2	0.979082468	brain_eqtl	1	1.590681133	0.770667382	3.283214686	-0.260498409	1.18882303
ABCB4	pd_progression_surv_DEMENTIA	10	ivw	-0.865365152	0.470116876	0.065658979	0.2	0.974220592	blood_eqtl	1	0.420897833	0.167496264	1.057665294	-1.78679423	0.056063926
ABCB4	pd_progression_surv_DEMENTIA	10	mr_egger	-1.554915598	0.564923149	0.005915346	0.2	NA	blood_eqtl	1	0.211207208	0.06979695	0.639117969	-2.662164969	-0.447666226
ABCB4	pd_progression_surv_DEMENTIA	10	maximum_likelihood	-0.879756182	0.474312281	0.063624261	0.2	NA	blood_eqtl	1	0.414884056	0.163751007	1.051161654	-1.809408252	0.049895889
ABCB4	pd_progression_cont_UPDRS4_scaled	2	ivw	0.00752946	0.144563546	0.958461695	0.2	0.996322849	brain_eqtl	1	1.007557878	0.758953256	1.337596049	-0.27581509	0.29087401
ABCB4	pd_progression_cont_UPDRS4_scaled	10	ivw	0.020672043	0.176957881	0.907003484	0.2	0.998111955	blood_eqtl	1	1.02088719	0.721685808	1.444133504	-0.326165403	0.36750949
ABCB4	pd_progression_cont_UPDRS4_scaled	10	mr_egger	-0.001772282	0.317237391	0.995542552	0.2	NA	blood_eqtl	1	0.998229287	0.536034063	1.858952217	-0.623557569	0.620013005
ABCB4	pd_progression_cont_UPDRS4_scaled	10	maximum_likelihood	0.025329256	0.177278666	0.88638638	0.2	NA	blood_eqtl	1	1.025652767	0.724598964	1.451787333	-0.32213693	0.372795441
ABCB4	pd_progression_cont_UPDRS3_scaled	2	ivw	-0.016588708	0.128326281	0.897144196	0.2	0.991326703	brain_eqtl	1	0.983548127	0.764825008	1.264821244	-0.268108219	0.234930803
ABCB4	pd_progression_cont_UPDRS3_scaled	10	ivw	-0.110513348	0.146427474	0.450410427	0.2	0.996441044	blood_eqtl	1	0.895374379	0.671990418	1.193015937	-0.397511198	0.176484502
ABCB4	pd_progression_cont_UPDRS3_scaled	10	mr_egger	-0.234058745	0.294975042	0.427494369	0.2	NA	blood_eqtl	1	0.791315329	0.443876092	1.41070889	-0.812209827	0.344092337
ABCB4	pd_progression_cont_UPDRS3_scaled	10	maximum_likelihood	-0.111733739	0.146958639	0.447070869	0.2	NA	blood_eqtl	1	0.894282339	0.670472446	1.192802039	-0.399772671	0.176305194
ABCB4	pd_progression_cont_UPDRS2_scaled	2	ivw	0.127119863	0.157817032	0.420537626	0.2	0.991550157	brain_eqtl	1	1.135553121	0.83343337	1.547191337	-0.18220152	0.436441246
ABCB4	pd_progression_cont_UPDRS2_scaled	10	ivw	-0.039176361	0.189328049	0.836069856	0.2	0.996733361	blood_eqtl	1	0.961581109	0.663478163	1.393622698	-0.410259337	0.331906615
ABCB4	pd_progression_cont_UPDRS2_scaled	10	mr_egger	-0.158025457	0.334017342	0.63613788	0.2	NA	blood_eqtl	1	0.853828046	0.443658815	1.643204884	-0.812699447	0.496648533
ABCB4	pd_progression_cont_UPDRS2_scaled	10	maximum_likelihood	-0.039195015	0.189936301	0.8365107	0.2	NA	blood_eqtl	1	0.961563171	0.662675291	1.395259103	-0.411470165	0.333080135
ABCB4	pd_progression_cont_UPDRS1_scaled	2	ivw	0.153964272	0.153758624	0.316663682	0.2	0.981716814	brain_eqtl	1	1.166449211	0.862946458	1.576695459	-0.147402631	0.455331175
ABCB4	pd_progression_cont_UPDRS1_scaled	9	ivw	-0.004036539	0.185437027	0.982633253	0.2	0.997547266	blood_eqtl	1	0.995971597	0.692468096	1.432498374	-0.367493113	0.359420035
ABCB4	pd_progression_cont_UPDRS1_scaled	9	mr_egger	-0.251301076	0.304158431	0.408680616	0.2	NA	blood_eqtl	1	0.777788163	0.428505545	1.411777359	-0.847451601	0.344849449
ABCB4	pd_progression_cont_UPDRS1_scaled	9	maximum_likelihood	-0.005525869	0.186588297	0.976373858	0.2	NA	blood_eqtl	1	0.99448937	0.689879088	1.433597749	-0.371238932	0.360187193
ABCB4	pd_progression_cont_UPDRS_scaled	2	ivw	0.182277539	0.12648423	0.149553942	0.2	0.989780633	brain_eqtl	1	1.19994718	0.936475844	1.537544448	-0.065631551	0.43018663
ABCB4	pd_progression_cont_UPDRS_scaled	10	ivw	-0.005304261	0.145245597	0.970868325	0.2	0.998901659	blood_eqtl	1	0.994709782	0.74827432	1.322305902	-0.28998563	0.279377108
ABCB4	pd_progression_cont_UPDRS_scaled	10	mr_egger	-0.042544201	0.281181514	0.879735036	0.2	NA	blood_eqtl	1	0.958348105	0.552302173	1.662914136	-0.593659968	0.508571567
ABCB4	pd_progression_cont_UPDRS_scaled	10	maximum_likelihood	-0.004367978	0.145691631	0.976082221	0.2	NA	blood_eqtl	1	0.995641548	0.748320756	1.32470212	-0.289923575	0.281187619
ABCB4	pd_progression_cont_SEADL	2	ivw	-1.145051793	1.210150005	0.344043275	0.2	0.99299078	brain_eqtl	1	0.318207436	0.029689976	3.410443076	-3.516945803	1.226842217
ABCB4	pd_progression_cont_SEADL	10	ivw	-0.066926383	1.402956345	0.961952286	0.2	0.999115337	blood_eqtl	1	0.93526405	0.059801722	14.62698417	-2.81672082	2.682868054
ABCB4	pd_progression_cont_SEADL	10	mr_egger	0.217284762	1.886137503	0.908285875	0.2	NA	blood_eqtl	1	1.242697925	0.030821439	50.10467254	-3.479544744	3.914114268
ABCB4	pd_progression_cont_SEADL	10	maximum_likelihood	0.036445898	1.410599954	0.979387221	0.2	NA	blood_eqtl	1	1.037118193	0.065328296	16.46475127	-2.728330012	2.801221809
ABCB4	pd_progression_cont_MOCA	2	ivw	-0.532295255	0.629268008	0.397610796	0.2	0.973926792	brain_eqtl	1	0.58725552	0.171073746	2.015908659	-1.765660552	0.701070041
ABCB4	pd_progression_cont_MOCA	7	ivw	-0.651632896	0.863348791	0.450384822	0.2	0.997630686	blood_eqtl	1	0.521194026	0.095962621	2.830718974	-2.343796526	1.040530734
ABCB4	pd_progression_cont_MOCA	7	mr_egger	-0.127450132	1.164275568	0.912831837	0.2	NA	blood_eqtl	1	0.880337316	0.089866482	8.623835863	-2.409430245	2.154529981
ABCB4	pd_progression_cont_MOCA	7	maximum_likelihood	-0.66002945	0.868688986	0.447374447	0.2	NA	blood_eqtl	1	0.516836113	0.094169412	2.836585278	-2.362659862	1.042600962
ABCB4	pd_progression_cont_MMSE	2	ivw	-0.031822084	0.224003403	0.887032046	0.2	0.999131312	brain_eqtl	1	0.96867891	0.62445953	1.50264154	-0.470868755	0.407224586
ABCB4	pd_progression_cont_MMSE	10	ivw	-0.133148964	0.39344293	0.73504669	0.2	0.994101162	blood_eqtl	1	0.875334689	0.404826335	1.892690154	-0.904297107	0.637999179
ABCB4	pd_progression_cont_MMSE	10	mr_egger	-0.009010566	0.434235456	0.983444752	0.2	NA	blood_eqtl	1	0.991029907	0.423114665	2.321215401	-0.86011206	0.842090928
ABCB4	pd_progression_cont_MMSE	10	maximum_likelihood	-0.163071433	0.402209486	0.685154811	0.2	NA	blood_eqtl	1	0.849530502	0.386199182	1.868730196	-0.951402026	0.625259161
ABCB4	pd_progression_cont_HY	2	ivw	0.027826984	0.044611385	0.532782471	0.2	0.990827253	brain_eqtl	1	1.028217771	0.942130639	1.122171109	-0.059611331	0.115265299
ABCB4	pd_progression_cont_HY	10	ivw	0.02571022	0.050411753	0.610048324	0.2	0.997354819	blood_eqtl	1	1.026043578	0.929510835	1.132601563	-0.073096815	0.124517255
ABCB4	pd_progression_cont_HY	10	mr_egger	0.049375032	0.108290107	0.648424884	0.2	NA	blood_eqtl	1	1.050614291	0.849698603	1.299037547	-0.162873577	0.261623642
ABCB4	pd_progression_cont_HY	10	maximum_likelihood	0.026070057	0.050538072	0.605959283	0.2	NA	blood_eqtl	1	1.026412853	0.929615179	1.13328974	-0.072984564	0.125124678
ABCB8	pd_risk_discovery	1	wald_ratio	0.129399803	0.273924259	0.636646558	0.2	0.969024917	brain_eqtl	1	1.138145067	0.665316944	1.947003164	-0.407491744	0.666291351
ABCB8	pd_risk_discovery	2	ivw	0.022103559	0.137482333	0.872271552	0.2	0.988474078	blood_eqtl	1	1.022349652	0.780858118	1.338525896	-0.247361813	0.291568931
ABCB8	pd_progression_surv_HY3	1	wald_ratio	-0.151246523	1.147793061	0.895164954	0.2	0.997578268	brain_eqtl	1	0.859635752	0.090634447	8.153341771	-2.400920923	2.098427876
ABCB8	pd_progression_surv_HY3	2	ivw	-0.398783751	0.608995542	0.512582288	0.2	0.997962306	blood_eqtl	1	0.671135818	0.203433723	2.214103346	-1.592415014	0.794847512
ABCB8	pd_progression_surv_DYSKINESIAS	1	wald_ratio	0.88059087	1.221735806	0.471050858	0.2	0.990412112	brain_eqtl	1	2.412324655	0.220025614	26.44833082	-1.51401131	3.275193049
ABCB8	pd_progression_surv_DYSKINESIAS	2	ivw	0.544367418	0.618872731	0.379069941	0.2	0.999363476	blood_eqtl	1	1.723517771	0.512413617	5.797101027	-0.668623134	1.75735797
ABCB8	pd_progression_surv_DEPR	1	wald_ratio	-0.199981514	1.598171598	0.900419493	0.2	0.993770114	brain_eqtl	1	0.818745888	0.035707382	18.77328441	-3.332397846	2.932434817
ABCB8	pd_progression_surv_DEPR	2	ivw	-0.158707715	0.807874515	0.844257222	0.2	0.997149387	blood_eqtl	1	0.853245714	0.175144879	4.156720139	-1.742141765	1.424726335
ABCB8	pd_progression_surv_DEMENTIA	1	wald_ratio	0.036971372	1.448605591	0.979638567	0.2	0.997928375	brain_eqtl	1	1.037663315	0.060670628	17.74738766	-2.802295586	2.876238331
ABCB8	pd_progression_surv_DEMENTIA	2	ivw	0.136996962	0.729405856	0.851017807	0.2	0.999245002	blood_eqtl	1	1.146824664	0.274545434	4.790488736	-1.292638515	1.566632439
ABCB8	pd_progression_cont_UPDRS4_scaled	1	wald_ratio	-0.107553083	0.552890069	0.845761788	0.2	0.996322849	brain_eqtl	1	0.898028851	0.303851064	2.654115494	-1.191217619	0.976111452
ABCB8	pd_progression_cont_UPDRS4_scaled	2	ivw	-0.078813971	0.280318471	0.778588697	0.2	0.998111955	blood_eqtl	1	0.924211839	0.533530963	1.600970858	-0.628238173	0.470610232
ABCB8	pd_progression_cont_UPDRS3_scaled	1	wald_ratio	-0.078984296	0.49239146	0.872558462	0.2	0.989330111	brain_eqtl	1	0.924054436	0.352018497	2.425658333	-1.044071556	0.886102965
ABCB8	pd_progression_cont_UPDRS3_scaled	2	ivw	-0.110188807	0.249357746	0.65856848	0.2	0.996441044	blood_eqtl	1	0.895665011	0.549399184	1.460169281	-0.59892999	0.378552375
ABCB8	pd_progression_cont_UPDRS2_scaled	1	wald_ratio	0.633554881	0.606666611	0.296336748	0.2	0.939704423	brain_eqtl	1	1.88429714	0.573778598	6.188058821	-0.555511675	1.822621438
ABCB8	pd_progression_cont_UPDRS2_scaled	2	ivw	0.179774042	0.343478955	0.600701684	0.2	0.996733361	blood_eqtl	1	1.196946872	0.610519704	2.346659422	-0.493444711	0.852992794
ABCB8	pd_progression_cont_UPDRS1_scaled	1	wald_ratio	0.188217896	0.598264026	0.75306026	0.2	0.981716814	brain_eqtl	1	1.207096508	0.373670982	3.899371502	-0.984379595	1.360815387
ABCB8	pd_progression_cont_UPDRS1_scaled	2	ivw	0.089174472	0.301868351	0.767681852	0.2	0.995067733	blood_eqtl	1	1.093271385	0.605023792	1.975529455	-0.502487496	0.680836441
ABCB8	pd_progression_cont_UPDRS_scaled	1	wald_ratio	0.994866021	0.478947324	0.037783751	0.2	0.989780633	brain_eqtl	1	2.704361989	1.057734403	6.914376372	0.056129265	1.933602776
ABCB8	pd_progression_cont_UPDRS_scaled	2	ivw	0.39117028	0.32131413	0.223449154	0.2	0.998770091	blood_eqtl	1	1.478710286	0.787725645	2.775819377	-0.238605415	1.020945975
ABCB8	pd_progression_cont_SEADL	1	wald_ratio	-3.009805816	4.671837057	0.519416831	0.2	0.99299078	brain_eqtl	1	0.049301251	5.20E-06	467.310919	-12.16660645	6.146994816
ABCB8	pd_progression_cont_SEADL	2	ivw	-0.902177916	2.340072294	0.699841668	0.2	0.999115337	blood_eqtl	1	0.405685149	0.004133133	39.81978023	-5.488719612	3.68436378
ABCB8	pd_progression_cont_MOCA	1	wald_ratio	-0.562973171	2.466998849	0.819489491	0.2	0.997585529	brain_eqtl	1	0.569513284	0.004524307	71.68952006	-5.398290914	4.272344573
ABCB8	pd_progression_cont_MOCA	2	ivw	-0.25355059	1.238609617	0.837801978	0.2	0.997630686	blood_eqtl	1	0.776040484	0.068479186	8.794480068	-2.681225439	2.17412426
ABCB8	pd_progression_cont_MMSE	1	wald_ratio	-0.163010142	0.846980531	0.847381649	0.2	0.999131312	brain_eqtl	1	0.849582572	0.161525544	4.468584533	-1.823091983	1.497071699
ABCB8	pd_progression_cont_MMSE	2	ivw	0.223558413	0.565841339	0.692776261	0.2	0.994101162	blood_eqtl	1	1.250518685	0.412511741	3.790915083	-0.88549061	1.332607437
ABCB8	pd_progression_cont_HY	1	wald_ratio	0.157968591	0.171412727	0.356753629	0.2	0.990827253	brain_eqtl	1	1.17112941	0.836942128	1.638756193	-0.178000353	0.493937535
ABCB8	pd_progression_cont_HY	2	ivw	0.039026219	0.091193532	0.668687944	0.2	0.997354819	blood_eqtl	1	1.039797746	0.869607687	1.243295534	-0.139713104	0.217765543
ABCC1	pd_risk_discovery	1	wald_ratio	0.159054465	0.254487143	0.531971058	0.2	0.969024917	brain_eqtl	1	1.172401799	0.711955168	1.930635581	-0.339740336	0.657849266
ABCC1	pd_risk_discovery	24	ivw	-0.011235853	0.069309677	0.871218538	0.2	0.988474078	blood_eqtl	1	0.988827034	0.863222483	1.132707873	-0.14708282	0.124611114
ABCC1	pd_risk_discovery	24	mr_egger	0.022144545	0.09814775	0.821493425	0.2	NA	blood_eqtl	1	1.022391555	0.843474975	1.239259637	-0.170225046	0.214514135
ABCC1	pd_risk_discovery	24	maximum_likelihood	0.00116512	0.070526417	0.986819284	0.2	NA	blood_eqtl	1	1.001165799	0.871912105	1.149580274	-0.137066658	0.139396897
ABCC1	pd_progression_surv_HY3	1	wald_ratio	-0.428001105	1.247854572	0.731606306	0.2	0.997578268	brain_eqtl	1	0.651810695	0.056484102	7.52171264	-2.873796066	2.017793857
ABCC1	pd_progression_surv_HY3	27	ivw	-0.02354588	0.338400666	0.944528047	0.2	0.999203316	blood_eqtl	1	0.976729162	0.503178055	1.895948852	-0.686811186	0.639719426
ABCC1	pd_progression_surv_HY3	27	mr_egger	-0.648869891	0.448672637	0.148121412	0.2	NA	blood_eqtl	1	0.522636079	0.216910976	1.259265328	-1.528268259	0.230528478
ABCC1	pd_progression_surv_HY3	27	maximum_likelihood	-0.024157296	0.344803751	0.944145106	0.2	NA	blood_eqtl	1	0.976132156	0.496598887	1.918719536	-0.699972648	0.651658055
ABCC1	pd_progression_surv_DYSKINESIAS	1	wald_ratio	0.086756981	1.642598834	0.957877795	0.2	0.995459438	brain_eqtl	1	1.090631603	0.043598317	27.28264255	-3.132736734	3.306250696
ABCC1	pd_progression_surv_DYSKINESIAS	24	ivw	0.422670343	0.334986296	0.207037272	0.2	0.999363476	blood_eqtl	1	1.526031146	0.791438742	2.942452695	-0.233902797	1.079243483
ABCC1	pd_progression_surv_DYSKINESIAS	24	mr_egger	1.000497973	0.719456703	0.164337697	0.2	NA	blood_eqtl	1	2.719635796	0.663891089	11.14101241	-0.409637165	2.410633111
ABCC1	pd_progression_surv_DYSKINESIAS	24	maximum_likelihood	0.424730995	0.337087944	0.207669164	0.2	NA	blood_eqtl	1	1.529179007	0.789811179	2.960693009	-0.235961376	1.085423366
ABCC1	pd_progression_surv_DEMENTIA	1	wald_ratio	-2.549209282	1.688869224	0.131192045	0.2	0.936118501	brain_eqtl	1	0.078143431	0.002852975	2.140360765	-5.859392961	0.760974397
ABCC1	pd_progression_surv_DEMENTIA	28	ivw	-0.585702565	0.357525626	0.101377597	0.2	0.999245002	blood_eqtl	1	0.556714596	0.27624896	1.121926909	-1.286452792	0.115047661
ABCC1	pd_progression_surv_DEMENTIA	28	mr_egger	-0.683698469	0.549649783	0.213543666	0.2	NA	blood_eqtl	1	0.504746746	0.171870835	1.482329899	-1.761012045	0.393615106
ABCC1	pd_progression_surv_DEMENTIA	28	maximum_likelihood	-0.575721913	0.360759959	0.110520348	0.2	NA	blood_eqtl	1	0.562298791	0.277256715	1.140386918	-1.282811433	0.131367607
ABCC1	pd_progression_cont_UPDRS4_scaled	1	wald_ratio	1.807437098	1.155313793	0.117710619	0.2	0.971953402	brain_eqtl	1	6.094807003	0.633194311	58.66551828	-0.456977936	4.071852131
ABCC1	pd_progression_cont_UPDRS3_scaled	27	ivw	0.072032143	0.138104083	0.601963722	0.2	0.996441044	blood_eqtl	1	1.074689887	0.819835262	1.408768819	-0.198651859	0.342716145
ABCC1	pd_progression_cont_UPDRS3_scaled	27	mr_egger	-0.075046353	0.224474647	0.738138138	0.2	NA	blood_eqtl	1	0.927700484	0.59749064	1.440404469	-0.515016661	0.364923956
ABCC1	pd_progression_cont_UPDRS3_scaled	27	maximum_likelihood	0.073340019	0.13978327	0.599812957	0.2	NA	blood_eqtl	1	1.076096368	0.81821087	1.415262785	-0.200635189	0.347315228
ABCC1	pd_progression_cont_UPDRS2_scaled	1	wald_ratio	-1.521139061	1.03240807	0.140646079	0.2	0.890293804	brain_eqtl	1	0.218462903	0.028878472	1.65265115	-3.544658879	0.502380756
ABCC1	pd_progression_cont_UPDRS2_scaled	27	ivw	-0.237211872	0.204578242	0.246245664	0.2	0.996733361	blood_eqtl	1	0.78882414	0.528250209	1.177933323	-0.638185226	0.163761482
ABCC1	pd_progression_cont_UPDRS2_scaled	27	mr_egger	0.104335771	0.357136443	0.770175451	0.2	NA	blood_eqtl	1	1.109973089	0.551203254	2.235183212	-0.595651656	0.804323199
ABCC1	pd_progression_cont_UPDRS2_scaled	27	maximum_likelihood	-0.148025268	0.208090867	0.476867883	0.2	NA	blood_eqtl	1	0.862409324	0.573565369	1.296713299	-0.555883367	0.259832832
ABCC1	pd_progression_cont_UPDRS1_scaled	1	wald_ratio	-0.94131324	0.963002486	0.328332823	0.2	0.981716814	brain_eqtl	1	0.390115184	0.059083823	2.575829534	-2.828798112	0.946171631
ABCC1	pd_progression_cont_UPDRS1_scaled	27	ivw	-0.072460786	0.18130045	0.689397822	0.2	0.995067733	blood_eqtl	1	0.930102219	0.651935487	1.326956661	-0.427809668	0.282888095
ABCC1	pd_progression_cont_UPDRS1_scaled	27	mr_egger	-0.01214876	0.333311062	0.970924571	0.2	NA	blood_eqtl	1	0.987924738	0.514048098	1.89864585	-0.665438441	0.641140922
ABCC1	pd_progression_cont_UPDRS1_scaled	27	maximum_likelihood	-0.029156662	0.182861755	0.873317125	0.2	NA	blood_eqtl	1	0.971264292	0.67870704	1.389928598	-0.387565702	0.329252378
ABCC1	pd_progression_cont_UPDRS_scaled	1	wald_ratio	-0.461257947	0.598623167	0.440984736	0.2	0.989780633	brain_eqtl	1	0.630490023	0.195038295	2.038151887	-1.634559354	0.712043459
ABCC1	pd_progression_cont_UPDRS_scaled	27	ivw	0.171322484	0.154129197	0.266331191	0.2	0.998770091	blood_eqtl	1	1.186873435	0.877418907	1.605468654	-0.130770742	0.47341571
ABCC1	pd_progression_cont_UPDRS_scaled	27	mr_egger	0.317126379	0.223540856	0.156000894	0.2	NA	blood_eqtl	1	1.373176101	0.886021822	2.128178515	-0.121013699	0.755266456
ABCC1	pd_progression_cont_UPDRS_scaled	27	maximum_likelihood	0.169318375	0.157054463	0.28099493	0.2	NA	blood_eqtl	1	1.184497194	0.870655962	1.611467287	-0.138508372	0.477145123
ABCC1	pd_progression_cont_SEADL	1	wald_ratio	3.497752271	5.386162551	0.516082466	0.2	0.99299078	brain_eqtl	1	33.041101	0.000859529	1270131.34	-7.059126328	14.05463087
ABCC1	pd_progression_cont_SEADL	26	ivw	-0.542519525	1.139191956	0.633909191	0.2	0.999115337	blood_eqtl	1	0.581281852	0.062328546	5.421088947	-2.775335758	1.690296708
ABCC1	pd_progression_cont_SEADL	26	mr_egger	-1.8055515	2.04215176	0.376619733	0.2	NA	blood_eqtl	1	0.164383774	0.003002924	8.998572463	-5.808168949	2.19706595
ABCC1	pd_progression_cont_SEADL	26	maximum_likelihood	-0.401759072	1.149621822	0.72673601	0.2	NA	blood_eqtl	1	0.669141941	0.070297584	6.369364495	-2.655017843	1.851499699
ABCC1	pd_progression_cont_MOCA	6	ivw	1.667891142	0.989813927	0.091977915	0.2	0.997630686	blood_eqtl	1	5.300976992	0.761744443	36.88948088	-0.272144156	3.607926439
ABCC1	pd_progression_cont_MOCA	6	mr_egger	1.60270415	3.26007598	0.622991126	0.2	NA	blood_eqtl	1	4.966444291	0.008337059	2958.545588	-4.787044772	7.992453071
ABCC1	pd_progression_cont_MOCA	6	maximum_likelihood	1.684066514	0.996746855	0.091111607	0.2	NA	blood_eqtl	1	5.387419506	0.763717501	38.00395942	-0.269557321	3.637690349
ABCC1	pd_progression_cont_MMSE	1	wald_ratio	0.17929776	0.870461706	0.836806482	0.2	0.999131312	brain_eqtl	1	1.196376924	0.217228131	6.589007329	-1.526807184	1.885402704
ABCC1	pd_progression_cont_MMSE	27	ivw	0.055148948	0.184042601	0.764441726	0.2	0.994101162	blood_eqtl	1	1.056697996	0.736699981	1.515692525	-0.305574551	0.415872447
ABCC1	pd_progression_cont_MMSE	27	mr_egger	0.026932266	0.424871622	0.949456599	0.2	NA	blood_eqtl	1	1.027298217	0.446723201	2.362406126	-0.805816113	0.859680645
ABCC1	pd_progression_cont_MMSE	27	maximum_likelihood	0.096568218	0.18504418	0.601763815	0.2	NA	blood_eqtl	1	1.101384712	0.766348406	1.582893989	-0.266118375	0.45925481
ABCC1	pd_progression_cont_HY	1	wald_ratio	-0.310879181	0.183635609	0.090471955	0.2	0.932374733	brain_eqtl	1	0.732802407	0.511296831	1.050269306	-0.670804975	0.049046613
ABCC1	pd_progression_cont_HY	28	ivw	0.004150726	0.046078553	0.928224165	0.2	0.997354819	blood_eqtl	1	1.004159352	0.917444457	1.099070353	-0.086163238	0.094464689
ABCC1	pd_progression_cont_HY	28	mr_egger	-0.022720996	0.069008273	0.741966493	0.2	NA	blood_eqtl	1	0.977535182	0.85386924	1.119111671	-0.157977212	0.11253522
ABCC1	pd_progression_cont_HY	28	maximum_likelihood	0.006184692	0.046790881	0.894844066	0.2	NA	blood_eqtl	1	1.006203856	0.918029792	1.102846781	-0.085525436	0.097894819
ABCC10	pd_risk_discovery	4	ivw	0.134578117	0.144931576	0.35311554	0.2	0.908493032	blood_eqtl	1	1.144054026	0.861148968	1.519899185	-0.149487773	0.418644007
ABCC10	pd_risk_discovery	4	mr_egger	0.22689967	0.349123355	0.515748674	0.2	NA	blood_eqtl	1	1.254703978	0.632938444	2.487259363	-0.457382106	0.911181447
ABCC10	pd_risk_discovery	4	maximum_likelihood	0.135938043	0.14601385	0.351856582	0.2	NA	blood_eqtl	1	1.145610913	0.860493598	1.525199452	-0.150249104	0.42212519
ABCC10	pd_progression_surv_HY3	4	ivw	0.249541784	0.540707836	0.644433132	0.2	0.997962306	blood_eqtl	1	1.283437191	0.444748834	3.703688234	-0.810245575	1.309329143
ABCC10	pd_progression_surv_HY3	4	mr_egger	0.299773335	1.148544765	0.794090391	0.2	NA	blood_eqtl	1	1.349552877	0.142078664	12.81890551	-1.951374404	2.550921074
ABCC10	pd_progression_surv_HY3	4	maximum_likelihood	0.251995893	0.543867164	0.643120045	0.2	NA	blood_eqtl	1	1.286590753	0.443089389	3.735850613	-0.813983749	1.317975534
ABCC10	pd_progression_surv_DYSKINESIAS	4	ivw	0.114707917	0.538201932	0.831224204	0.2	0.999363476	blood_eqtl	1	1.121545806	0.390562266	3.220651619	-0.94016787	1.169583705
ABCC10	pd_progression_surv_DYSKINESIAS	4	mr_egger	-0.923239183	1.229988835	0.45288874	0.2	NA	blood_eqtl	1	0.397230253	0.035649602	4.426188958	-3.334017299	1.487538933
ABCC10	pd_progression_surv_DYSKINESIAS	4	maximum_likelihood	0.116431035	0.542661265	0.830113783	0.2	NA	blood_eqtl	1	1.123480027	0.387831216	3.254527534	-0.947185045	1.180047114
ABCC10	pd_progression_surv_DEPR	4	ivw	-0.218959872	0.841808376	0.794781586	0.2	0.997149387	blood_eqtl	1	0.803353955	0.154292629	4.182815334	-1.868904289	1.430984545
ABCC10	pd_progression_surv_DEPR	4	mr_egger	-1.8504893	1.468230538	0.207541917	0.2	NA	blood_eqtl	1	0.157160249	0.008842186	2.793352686	-4.728221154	1.027242554
ABCC10	pd_progression_surv_DEPR	4	maximum_likelihood	-0.226508283	0.854709183	0.791000134	0.2	NA	blood_eqtl	1	0.797312738	0.149308853	4.257668525	-1.901738282	1.448721716
ABCC10	pd_progression_surv_DEMENTIA	4	ivw	0.078510777	0.635048814	0.901608622	0.2	0.999245002	blood_eqtl	1	1.081675013	0.311553284	3.755443746	-1.166184898	1.323206453
ABCC10	pd_progression_surv_DEMENTIA	4	mr_egger	-0.18850755	2.030980324	0.926049708	0.2	NA	blood_eqtl	1	0.828194251	0.015464179	44.35448742	-4.169228985	3.792213886
ABCC10	pd_progression_surv_DEMENTIA	4	maximum_likelihood	0.078884679	0.63662232	0.901385532	0.2	NA	blood_eqtl	1	1.082079528	0.310710065	3.768452446	-1.168895068	1.326664425
ABCC10	pd_progression_cont_UPDRS4_scaled	4	ivw	0.163353505	0.232498835	0.482305537	0.2	0.998111955	blood_eqtl	1	1.177452851	0.746511534	1.857165166	-0.292344212	0.619051221
ABCC10	pd_progression_cont_UPDRS4_scaled	4	mr_egger	0.664238407	1.432079915	0.642771159	0.2	NA	blood_eqtl	1	1.943010175	0.117344852	32.17259621	-2.142638227	3.471115041
ABCC10	pd_progression_cont_UPDRS4_scaled	4	maximum_likelihood	0.164442209	0.233665665	0.481588483	0.2	NA	blood_eqtl	1	1.178735448	0.745617538	1.863444978	-0.293542494	0.622426913
ABCC10	pd_progression_cont_UPDRS3_scaled	4	ivw	0.24570836	0.266508974	0.356553853	0.2	0.996441044	blood_eqtl	1	1.278526649	0.758320447	2.155593193	-0.27664923	0.768065949
ABCC10	pd_progression_cont_UPDRS3_scaled	4	mr_egger	0.608078116	0.725318975	0.401828779	0.2	NA	blood_eqtl	1	1.836897701	0.443282917	7.611827648	-0.813547074	2.029703307
ABCC10	pd_progression_cont_UPDRS3_scaled	4	maximum_likelihood	0.250763418	0.268938475	0.351119888	0.2	NA	blood_eqtl	1	1.285006039	0.758542846	2.176858602	-0.276355994	0.777882829
ABCC10	pd_progression_cont_UPDRS2_scaled	4	ivw	0.369135187	0.265361711	0.164205947	0.2	0.996733361	blood_eqtl	1	1.446483136	0.859870256	2.433289728	-0.150973766	0.889244139
ABCC10	pd_progression_cont_UPDRS2_scaled	4	mr_egger	0.959839891	1.490499747	0.519593683	0.2	NA	blood_eqtl	1	2.611278351	0.14064172	48.4832993	-1.961539612	3.881219394
ABCC10	pd_progression_cont_UPDRS2_scaled	4	maximum_likelihood	0.371758127	0.267920961	0.165269116	0.2	NA	blood_eqtl	1	1.450282154	0.857814882	2.451948982	-0.153366958	0.896883211
ABCC10	pd_progression_cont_UPDRS1_scaled	4	ivw	0.210399913	0.314182175	0.503065063	0.2	0.995067733	blood_eqtl	1	1.234171522	0.666711974	2.284613755	-0.405397149	0.826196975
ABCC10	pd_progression_cont_UPDRS1_scaled	4	mr_egger	1.49647379	2.556580891	0.55831788	0.2	NA	blood_eqtl	1	4.465913523	0.02976492	670.0634008	-3.514424756	6.507372336
ABCC10	pd_progression_cont_UPDRS1_scaled	4	maximum_likelihood	0.215085236	0.318284454	0.499190375	0.2	NA	blood_eqtl	1	1.239967582	0.664478807	2.313873051	-0.408752294	0.838922766
ABCC10	pd_progression_cont_UPDRS_scaled	4	ivw	-0.102466214	0.215573413	0.63455937	0.2	0.998770091	blood_eqtl	1	0.902608644	0.591561219	1.377207193	-0.524990104	0.320057675
ABCC10	pd_progression_cont_UPDRS_scaled	4	mr_egger	-0.338876191	0.807723673	0.674818089	0.2	NA	blood_eqtl	1	0.712570666	0.146311907	3.470373439	-1.92201459	1.244262207
ABCC10	pd_progression_cont_UPDRS_scaled	4	maximum_likelihood	-0.103039309	0.216260522	0.633747289	0.2	NA	blood_eqtl	1	0.902091513	0.590426613	1.378273066	-0.526909931	0.320831314
ABCC10	pd_progression_cont_SEADL	4	ivw	-0.20896483	2.094650628	0.920533924	0.2	0.999115337	blood_eqtl	1	0.811423773	0.013373501	49.23232409	-4.314480062	3.896550401
ABCC10	pd_progression_cont_SEADL	4	mr_egger	-2.965811508	5.789135765	0.608436562	0.2	NA	blood_eqtl	1	0.051518644	6.08E-07	4362.910206	-14.31251761	8.380894592
ABCC10	pd_progression_cont_SEADL	4	maximum_likelihood	-0.210882098	2.104418278	0.920178232	0.2	NA	blood_eqtl	1	0.809869547	0.013094776	50.08781308	-4.335541923	3.913777727
ABCC10	pd_progression_cont_MOCA	3	ivw	-0.240521912	1.214762723	0.843045777	0.2	0.997630686	blood_eqtl	1	0.786217417	0.072696877	8.502948825	-2.621456849	2.140413024
ABCC10	pd_progression_cont_MOCA	3	mr_egger	-6.749972194	6.576107732	0.304684792	0.2	NA	blood_eqtl	1	0.001170912	2.96E-09	463.6819944	-19.63914335	6.13919896
ABCC10	pd_progression_cont_MOCA	3	maximum_likelihood	-0.244388201	1.224546805	0.841813446	0.2	NA	blood_eqtl	1	0.783183543	0.07104087	8.634135036	-2.644499939	2.155723537
ABCC10	pd_progression_cont_MMSE	4	ivw	0.071642102	0.372193279	0.84736131	0.2	0.994101162	blood_eqtl	1	1.074270795	0.517960277	2.228081561	-0.657856726	0.801140929
ABCC10	pd_progression_cont_MMSE	4	mr_egger	-0.385682241	2.795427957	0.890264962	0.2	NA	blood_eqtl	1	0.679986563	0.002837815	162.9358482	-5.864721037	5.093356554
ABCC10	pd_progression_cont_MMSE	4	maximum_likelihood	0.071944456	0.373163801	0.847118804	0.2	NA	blood_eqtl	1	1.074595655	0.517132271	2.232998956	-0.659456594	0.803345505
ABCC10	pd_progression_cont_HY	4	ivw	-0.03435356	0.111684772	0.758391326	0.2	0.997354819	blood_eqtl	1	0.966229824	0.776269355	1.202675421	-0.253255713	0.184548593
ABCC10	pd_progression_cont_HY	4	mr_egger	-0.214194113	0.236202816	0.364500478	0.2	NA	blood_eqtl	1	0.807191683	0.508062081	1.282438579	-0.677151632	0.248763405
ABCC10	pd_progression_cont_HY	4	maximum_likelihood	-0.035484865	0.113494736	0.754541657	0.2	NA	blood_eqtl	1	0.965137341	0.772645802	1.205584867	-0.257934547	0.186964816
ABCC11	pd_risk_discovery	1	wald_ratio	-0.330745099	0.200860221	0.099631424	0.2	0.783604683	brain_eqtl	1	0.718388263	0.484600164	1.064963935	-0.724431133	0.062940934
ABCC11	pd_progression_surv_HY3	1	wald_ratio	-0.548639403	0.76724346	0.474560457	0.2	0.976591501	brain_eqtl	1	0.577735341	0.128421612	2.599080629	-2.052436584	0.955157778
ABCC11	pd_progression_surv_DYSKINESIAS	1	wald_ratio	0.022002356	0.69910713	0.974893057	0.2	0.99711744	brain_eqtl	1	1.022246193	0.259694947	4.023903018	-1.348247619	1.392252332
ABCC11	pd_progression_surv_DEPR	1	wald_ratio	0.496117649	0.94113305	0.598089899	0.2	0.991465166	brain_eqtl	1	1.642332765	0.2596286	10.38890518	-1.34850313	2.340738427
ABCC11	pd_progression_surv_DEMENTIA	1	wald_ratio	-0.878674748	0.894289324	0.325834043	0.2	0.997928375	brain_eqtl	1	0.415332968	0.071971734	2.396794756	-2.631481823	0.874132326
ABCC11	pd_progression_cont_UPDRS4_scaled	1	wald_ratio	0.018453589	0.296676934	0.9504028	0.2	0.996322849	brain_eqtl	1	1.018624909	0.569479096	1.82201017	-0.563033202	0.599940381
ABCC11	pd_progression_cont_UPDRS3_scaled	1	wald_ratio	0.357005976	0.28745014	0.214245672	0.2	0.982791325	brain_eqtl	1	1.42904441	0.81351062	2.510315017	-0.206396298	0.92040825
ABCC11	pd_progression_cont_UPDRS2_scaled	1	wald_ratio	0.425142306	0.331454853	0.199612886	0.2	0.895187825	brain_eqtl	1	1.529808104	0.798908222	2.929388847	-0.224509206	1.074793817
ABCC11	pd_progression_cont_UPDRS1_scaled	1	wald_ratio	-0.033358411	0.324357318	0.918086276	0.2	0.995906702	brain_eqtl	1	0.967191845	0.51216996	1.826464138	-0.669098755	0.602381933
ABCC11	pd_progression_cont_UPDRS_scaled	1	wald_ratio	0.327196332	0.286030633	0.252656569	0.2	0.989780633	brain_eqtl	1	1.387073777	0.791818002	2.429818037	-0.233423709	0.887816373
ABCC11	pd_progression_cont_SEADL	1	wald_ratio	1.29671952	2.76732863	0.639368669	0.2	0.99299078	brain_eqtl	1	3.657279334	0.016127255	829.3843135	-4.127244595	6.720683635
ABCC11	pd_progression_cont_MOCA	1	wald_ratio	-0.242735674	1.427314151	0.864959298	0.2	0.997585529	brain_eqtl	1	0.784478845	0.047821908	12.86872646	-3.04027141	2.554800062
ABCC11	pd_progression_cont_MMSE	1	wald_ratio	0.928357489	0.538702855	0.084830644	0.2	0.977631593	brain_eqtl	1	2.530349634	0.880293322	7.273336184	-0.127500106	1.984215084
ABCC11	pd_progression_cont_HY	1	wald_ratio	-0.015614575	0.105753261	0.882618199	0.2	0.990827253	brain_eqtl	1	0.9845067	0.800202092	1.211260819	-0.222890968	0.191661817
ABCC12	pd_risk_discovery	1	wald_ratio	0.401367483	0.299372922	0.180019821	0.2	0.894672616	brain_eqtl	1	1.493866137	0.830769046	2.686229159	-0.185403445	0.98813841
ABCC12	pd_progression_surv_HY3	1	wald_ratio	2.178717135	1.120995769	0.051949115	0.2	0.82593902	brain_eqtl	1	8.834964919	0.981734305	79.50889026	-0.018434572	4.375868843
ABCC12	pd_progression_surv_DYSKINESIAS	1	wald_ratio	1.446811726	0.978392264	0.139203273	0.2	0.990412112	brain_eqtl	1	4.249544181	0.624479291	28.91789368	-0.470837111	3.364460562
ABCC12	pd_progression_surv_DEPR	1	wald_ratio	-0.084995467	1.383537322	0.951014016	0.2	0.993770114	brain_eqtl	1	0.918516448	0.061009321	13.82858304	-2.796728619	2.626737685
ABCC12	pd_progression_surv_DEMENTIA	1	wald_ratio	2.305265941	1.301375038	0.076492906	0.2	0.913566369	brain_eqtl	1	10.02684445	0.782368726	128.5041263	-0.245429133	4.855961015
ABCC12	pd_progression_cont_UPDRS4_scaled	1	wald_ratio	-0.260652765	0.450475975	0.562848069	0.2	0.996322849	brain_eqtl	1	0.770548434	0.318674308	1.863171503	-1.143585675	0.622280145
ABCC12	pd_progression_cont_UPDRS3_scaled	1	wald_ratio	-0.450475975	0.434421275	0.29975612	0.2	0.986245303	brain_eqtl	1	0.637324729	0.272003138	1.493301925	-1.301941674	0.400989725
ABCC12	pd_progression_cont_UPDRS2_scaled	1	wald_ratio	-0.553414929	0.498640073	0.267064322	0.2	0.923052669	brain_eqtl	1	0.574982928	0.216373441	1.527938763	-1.530749471	0.423919613
ABCC12	pd_progression_cont_UPDRS1_scaled	1	wald_ratio	-0.248375642	0.489196132	0.611648312	0.2	0.981716814	brain_eqtl	1	0.780066862	0.299033384	2.03490427	-1.20720006	0.710448776
ABCC12	pd_progression_cont_UPDRS_scaled	1	wald_ratio	-0.437254458	0.423088546	0.301378323	0.2	0.989780633	brain_eqtl	1	0.64580708	0.281813998	1.47993637	-1.266508008	0.391999093
ABCC12	pd_progression_cont_SEADL	1	wald_ratio	-0.247431248	4.097725899	0.951850935	0.2	0.994662983	brain_eqtl	1	0.780803901	0.000253797	2402.13094	-8.27897401	7.784111514
ABCC12	pd_progression_cont_MOCA	1	wald_ratio	-3.399818676	2.116387126	0.108180407	0.2	0.869531369	brain_eqtl	1	0.033379322	0.000527196	2.113404366	-7.547937443	0.748300091
ABCC12	pd_progression_cont_MMSE	1	wald_ratio	-1.076609248	0.783847084	0.169598833	0.2	0.999131312	brain_eqtl	1	0.340748964	0.073317971	1.583647984	-2.612949532	0.459731037
ABCC12	pd_progression_cont_HY	1	wald_ratio	0.055733248	0.168231842	0.740426695	0.2	0.990827253	brain_eqtl	1	1.057315605	0.760331192	1.47030176	-0.274001162	0.385467659
ABCC2	pd_risk_discovery	6	ivw	-0.000512099	0.14878582	0.997253804	0.2	0.998436451	blood_eqtl	1	0.999488032	0.746669741	1.337909214	-0.292132305	0.291108107
ABCC2	pd_risk_discovery	6	mr_egger	-0.593688411	0.273326309	0.029849132	0.2	NA	blood_eqtl	1	0.552286464	0.323224556	0.943679348	-1.129407977	-0.057968844
ABCC2	pd_risk_discovery	6	maximum_likelihood	-0.000478077	0.150619645	0.997467465	0.2	NA	blood_eqtl	1	0.999522037	0.744016117	1.342772395	-0.295692582	0.294736428
ABCC2	pd_progression_surv_HY3	6	ivw	-0.083600548	0.414124723	0.840016109	0.2	0.997962306	blood_eqtl	1	0.919798598	0.40849116	2.071108373	-0.895285006	0.72808391
ABCC2	pd_progression_surv_HY3	6	mr_egger	0.151034566	1.652331532	0.927169249	0.2	NA	blood_eqtl	1	1.163036858	0.045614244	29.65421782	-3.087535238	3.389604369
ABCC2	pd_progression_surv_HY3	6	maximum_likelihood	-0.083948032	0.415046997	0.839712289	0.2	NA	blood_eqtl	1	0.919479038	0.407611752	2.074134755	-0.897440145	0.729544081
ABCC2	pd_progression_surv_DYSKINESIAS	6	ivw	0.006735893	0.433666332	0.987607411	0.2	0.999363476	blood_eqtl	1	1.00675863	0.430309691	2.355426706	-0.843250117	0.856721903
ABCC2	pd_progression_surv_DYSKINESIAS	6	mr_egger	1.947276925	1.668901934	0.243290627	0.2	NA	blood_eqtl	1	7.009573976	0.266129868	184.6246262	-1.323770865	5.218324716
ABCC2	pd_progression_surv_DYSKINESIAS	6	maximum_likelihood	0.006612812	0.437022118	0.987927249	0.2	NA	blood_eqtl	1	1.006634725	0.427436073	2.37067841	-0.849950539	0.863176163
ABCC2	pd_progression_surv_DEPR	6	ivw	0.199017121	0.518120915	0.700894494	0.2	0.997149387	blood_eqtl	1	1.220202857	0.441975922	3.368724261	-0.816499873	1.214534115
ABCC2	pd_progression_surv_DEPR	6	mr_egger	0.407252547	1.396547024	0.770581834	0.2	NA	blood_eqtl	1	1.502683556	0.09729773	23.2077138	-2.329979621	3.144484715
ABCC2	pd_progression_surv_DEPR	6	maximum_likelihood	0.200550144	0.520689203	0.700116757	0.2	NA	blood_eqtl	1	1.22207489	0.440431349	3.390919016	-0.820000694	1.221100981
ABCC2	pd_progression_surv_DEMENTIA	6	ivw	-1.043930273	0.767818914	0.173955021	0.2	0.999245002	blood_eqtl	1	0.352068235	0.078171094	1.585650602	-2.548855344	0.460994798
ABCC2	pd_progression_surv_DEMENTIA	6	mr_egger	-1.574691848	1.610697587	0.328249501	0.2	NA	blood_eqtl	1	0.207071352	0.008811839	4.866015468	-4.731659119	1.582275423
ABCC2	pd_progression_surv_DEMENTIA	6	maximum_likelihood	-1.075292907	0.778768627	0.167352633	0.2	NA	blood_eqtl	1	0.341197801	0.074148947	1.570028233	-2.601679417	0.451093602
ABCC2	pd_progression_cont_UPDRS4_scaled	6	ivw	-0.43403682	0.177340846	0.014386216	0.2	0.938872917	blood_eqtl	1	0.6478884	0.457661763	0.917182542	-0.781624877	-0.086448762
ABCC2	pd_progression_cont_UPDRS4_scaled	6	mr_egger	-0.510973892	0.880721386	0.561795568	0.2	NA	blood_eqtl	1	0.599911046	0.106758307	3.371103115	-2.237187808	1.215240024
ABCC2	pd_progression_cont_UPDRS4_scaled	6	maximum_likelihood	-0.434777099	0.178720708	0.014985964	0.2	NA	blood_eqtl	1	0.647408959	0.456087918	0.91898589	-0.785069686	-0.084484511
ABCC2	pd_progression_cont_UPDRS3_scaled	6	ivw	-0.289081097	0.165654882	0.080970864	0.2	0.94937259	blood_eqtl	1	0.748951465	0.54130918	1.036243828	-0.613764665	0.035602471
ABCC2	pd_progression_cont_UPDRS3_scaled	6	mr_egger	-0.095907852	0.424065103	0.821074617	0.2	NA	blood_eqtl	1	0.908547733	0.395709289	2.086023768	-0.927075455	0.73525975
ABCC2	pd_progression_cont_UPDRS3_scaled	6	maximum_likelihood	-0.291654401	0.166872291	0.080503845	0.2	NA	blood_eqtl	1	0.747026663	0.538631243	1.036049881	-0.618724092	0.03541529
ABCC2	pd_progression_cont_UPDRS2_scaled	6	ivw	-0.187231379	0.195659481	0.33860529	0.2	0.996733361	blood_eqtl	1	0.829251842	0.565116168	1.216844707	-0.570723962	0.196261203
ABCC2	pd_progression_cont_UPDRS2_scaled	6	mr_egger	0.265445363	1.030911282	0.796803516	0.2	NA	blood_eqtl	1	1.304011605	0.172882907	9.835826413	-1.75514075	2.286031476
ABCC2	pd_progression_cont_UPDRS2_scaled	6	maximum_likelihood	-0.188121588	0.196267184	0.337811994	0.2	NA	blood_eqtl	1	0.828513964	0.563941211	1.217210897	-0.572805268	0.196562092
ABCC2	pd_progression_cont_UPDRS1_scaled	6	ivw	-0.171665877	0.191912988	0.37105524	0.2	0.995067733	blood_eqtl	1	0.842260545	0.578211631	1.226891309	-0.547815333	0.204483579
ABCC2	pd_progression_cont_UPDRS1_scaled	6	mr_egger	0.006123865	0.604353661	0.991915241	0.2	NA	blood_eqtl	1	1.006142654	0.307767912	3.289241666	-1.178409311	1.190657041
ABCC2	pd_progression_cont_UPDRS1_scaled	6	maximum_likelihood	-0.172893344	0.192731989	0.369683618	0.2	NA	blood_eqtl	1	0.841227332	0.576576044	1.227354886	-0.550648042	0.204861354
ABCC2	pd_progression_cont_UPDRS_scaled	6	ivw	-0.299864598	0.199894649	0.133585087	0.2	0.998770091	blood_eqtl	1	0.740918536	0.50074509	1.096286889	-0.691658109	0.091928914
ABCC2	pd_progression_cont_UPDRS_scaled	6	mr_egger	0.248177887	0.43723685	0.570303112	0.2	NA	blood_eqtl	1	1.281687907	0.543999832	3.019713965	-0.60880634	1.105162113
ABCC2	pd_progression_cont_UPDRS_scaled	6	maximum_likelihood	-0.305246609	0.201507012	0.1298183	0.2	NA	blood_eqtl	1	0.736941616	0.496485822	1.093853885	-0.700200352	0.089707135
ABCC2	pd_progression_cont_SEADL	5	ivw	0.332902649	1.622189282	0.837401706	0.2	0.999115337	blood_eqtl	1	1.395011486	0.058042003	33.52842683	-2.846588343	3.512393641
ABCC2	pd_progression_cont_SEADL	5	mr_egger	-13.17547633	26.50410171	0.619110889	0.2	NA	blood_eqtl	1	1.90E-06	5.21E-29	6.90E+16	-65.12351568	38.77256302
ABCC2	pd_progression_cont_SEADL	5	maximum_likelihood	0.334483941	1.62825055	0.837239815	0.2	NA	blood_eqtl	1	1.397219152	0.057447308	33.98281716	-2.856887136	3.525855019
ABCC2	pd_progression_cont_MOCA	6	ivw	1.75594429	0.79925173	0.028021497	0.2	0.997630686	blood_eqtl	1	5.788911575	1.208537438	27.72896907	0.189410899	3.322477681
ABCC2	pd_progression_cont_MOCA	6	mr_egger	-0.539384491	2.481736497	0.827942168	0.2	NA	blood_eqtl	1	0.583107049	0.004500404	75.55183993	-5.403588025	4.324819042
ABCC2	pd_progression_cont_MOCA	6	maximum_likelihood	1.774122299	0.807495157	0.028015543	0.2	NA	blood_eqtl	1	5.895104724	1.21098223	28.69758023	0.191431791	3.356812807
ABCC2	pd_progression_cont_MMSE	6	ivw	0.190348245	0.291883709	0.514312623	0.2	0.994101162	blood_eqtl	1	1.209670786	0.682669914	2.14350066	-0.381743824	0.762440315
ABCC2	pd_progression_cont_MMSE	6	mr_egger	1.149167258	1.168345868	0.325319693	0.2	NA	blood_eqtl	1	3.155564046	0.319566259	31.15968649	-1.140790643	3.43912516
ABCC2	pd_progression_cont_MMSE	6	maximum_likelihood	0.192330372	0.293585081	0.512397263	0.2	NA	blood_eqtl	1	1.212070885	0.681747185	2.154927608	-0.383096386	0.76775713
ABCC2	pd_progression_cont_HY	6	ivw	-0.137395882	0.058567172	0.018978459	0.2	0.989310515	blood_eqtl	1	0.871625097	0.777098988	0.977649337	-0.252187539	-0.022604224
ABCC2	pd_progression_cont_HY	6	mr_egger	-0.094040859	0.163976381	0.566304531	0.2	NA	blood_eqtl	1	0.91024557	0.660053382	1.255272711	-0.415434566	0.227352848
ABCC2	pd_progression_cont_HY	6	maximum_likelihood	-0.138390581	0.059157	0.019315883	0.2	NA	blood_eqtl	1	0.870758524	0.775429429	0.977807107	-0.254338301	-0.02244286
ABCC3	pd_risk_discovery	2	ivw	0.092855055	0.082094246	0.258021961	0.2	0.931006672	brain_eqtl	1	1.097302675	0.934214072	1.288862154	-0.068049668	0.253759778
ABCC3	pd_risk_discovery	25	ivw	-0.008074598	0.022910535	0.724508	0.2	0.971101729	blood_eqtl	1	0.991957914	0.948399695	1.03751668	-0.052979247	0.03683005
ABCC3	pd_risk_discovery	25	mr_egger	-0.044673854	0.040057605	0.264747471	0.2	NA	blood_eqtl	1	0.956309327	0.884098534	1.034418105	-0.123186759	0.033839051
ABCC3	pd_risk_discovery	25	maximum_likelihood	-0.008077916	0.022933879	0.724668548	0.2	NA	blood_eqtl	1	0.991954623	0.948353156	1.037560711	-0.053028319	0.036872488
ABCC3	pd_progression_surv_HY3	2	ivw	-0.26562521	0.366800842	0.468962973	0.2	0.975805307	brain_eqtl	1	0.766726435	0.373605497	1.57350315	-0.98455486	0.45330444
ABCC3	pd_progression_surv_HY3	25	ivw	-0.057532915	0.10718486	0.591431024	0.2	0.997962306	blood_eqtl	1	0.944090815	0.765202144	1.164800014	-0.26761524	0.152549411
ABCC3	pd_progression_surv_HY3	25	mr_egger	0.228916697	0.180065256	0.20362246	0.2	NA	blood_eqtl	1	1.257237303	0.883369944	1.789335994	-0.124011204	0.581844598
ABCC3	pd_progression_surv_HY3	25	maximum_likelihood	-0.057646553	0.107367046	0.591329061	0.2	NA	blood_eqtl	1	0.943983537	0.76484203	1.165083616	-0.268085964	0.152792858
ABCC3	pd_progression_surv_DYSKINESIAS	2	ivw	0.541664497	0.817795381	0.507748721	0.2	0.990412112	brain_eqtl	1	1.71886553	0.346035313	8.538142209	-1.061214449	2.144543444
ABCC3	pd_progression_surv_DYSKINESIAS	24	ivw	0.216097581	0.150782782	0.15180884	0.2	0.999363476	blood_eqtl	1	1.241223493	0.923636511	1.668010892	-0.079436671	0.511631834
ABCC3	pd_progression_surv_DYSKINESIAS	24	mr_egger	0.522159993	0.266762062	0.050300488	0.2	NA	blood_eqtl	1	1.685664745	0.999306593	2.843437292	-0.000693647	1.045013634
ABCC3	pd_progression_surv_DYSKINESIAS	24	maximum_likelihood	0.216170386	0.150986687	0.152224488	0.2	NA	blood_eqtl	1	1.241313864	0.923334671	1.668799145	-0.07976352	0.512104293
ABCC3	pd_progression_surv_DEPR	2	ivw	-0.06911908	0.729881093	0.924553836	0.2	0.993770114	brain_eqtl	1	0.933215546	0.223200229	3.90183854	-1.499686022	1.361447863
ABCC3	pd_progression_surv_DEPR	22	ivw	0.071795605	0.206070257	0.727537151	0.2	0.997149387	blood_eqtl	1	1.074435712	0.717414073	1.609129433	-0.332102098	0.475693308
ABCC3	pd_progression_surv_DEPR	22	mr_egger	0.054927736	0.315627341	0.861844101	0.2	NA	blood_eqtl	1	1.056464268	0.569098442	1.961201556	-0.563701851	0.673557324
ABCC3	pd_progression_surv_DEPR	22	maximum_likelihood	0.072075854	0.206452493	0.727002278	0.2	NA	blood_eqtl	1	1.074736864	0.717077731	1.610786777	-0.332571033	0.476722741
ABCC3	pd_progression_surv_DEMENTIA	2	ivw	0.165805365	0.589552879	0.778526959	0.2	0.997928375	brain_eqtl	1	1.180343344	0.371681387	3.748399721	-0.989718277	1.321329008
ABCC3	pd_progression_surv_DEMENTIA	24	ivw	-0.026100017	0.179164839	0.884177171	0.2	0.999245002	blood_eqtl	1	0.974237645	0.685735632	1.384117937	-0.377263101	0.325063068
ABCC3	pd_progression_surv_DEMENTIA	24	mr_egger	0.540254591	0.21387779	0.011537057	0.2	NA	blood_eqtl	1	1.716443799	1.128685999	2.610273643	0.121054123	0.95945506
ABCC3	pd_progression_surv_DEMENTIA	24	maximum_likelihood	-0.022164087	0.179761181	0.901871598	0.2	NA	blood_eqtl	1	0.978079732	0.687635758	1.391201592	-0.374496002	0.330167829
ABCC3	pd_progression_cont_UPDRS4_scaled	2	ivw	-0.274768923	0.351509371	0.434400856	0.2	0.996322849	brain_eqtl	1	0.759747663	0.381468389	1.513143756	-0.963727291	0.414189444
ABCC3	pd_progression_cont_UPDRS4_scaled	22	ivw	-0.254176669	0.089273901	0.004411182	0.2	0.519416738	blood_eqtl	1	0.775554773	0.651059973	0.923855299	-0.429153516	-0.079199823
ABCC3	pd_progression_cont_UPDRS4_scaled	22	mr_egger	-0.430187019	0.126374504	0.00066391	0.2	NA	blood_eqtl	1	0.650387449	0.507691628	0.833190484	-0.677881048	-0.182492991
ABCC3	pd_progression_cont_UPDRS4_scaled	22	maximum_likelihood	-0.232008004	0.089588749	0.009605954	0.2	NA	blood_eqtl	1	0.792939776	0.665243625	0.945147711	-0.407601952	-0.056414056
ABCC3	pd_progression_cont_UPDRS3_scaled	2	ivw	-0.08552033	0.261924115	0.744040006	0.2	0.989330111	brain_eqtl	1	0.918034479	0.549420278	1.533957406	-0.598891596	0.427850936
ABCC3	pd_progression_cont_UPDRS3_scaled	23	ivw	0.029985885	0.063693397	0.637794394	0.2	0.996441044	blood_eqtl	1	1.03043999	0.909506465	1.167453572	-0.094853172	0.154824943
ABCC3	pd_progression_cont_UPDRS3_scaled	23	mr_egger	0.070223776	0.088161902	0.425722886	0.2	NA	blood_eqtl	1	1.07274821	0.902511766	1.275095533	-0.102573552	0.243021104
ABCC3	pd_progression_cont_UPDRS3_scaled	23	maximum_likelihood	0.030694501	0.0638107	0.630499187	0.2	NA	blood_eqtl	1	1.031170434	0.909941952	1.168549776	-0.09437447	0.155763472
ABCC3	pd_progression_cont_UPDRS2_scaled	2	ivw	-0.904376457	0.405110054	0.025587108	0.2	0.8087367	brain_eqtl	1	0.404794213	0.182977486	0.89551102	-1.698392163	-0.110360751
ABCC3	pd_progression_cont_UPDRS2_scaled	24	ivw	-0.145963902	0.084979036	0.085861201	0.2	0.996617222	blood_eqtl	1	0.864188898	0.731598939	1.020808548	-0.312522812	0.020595007
ABCC3	pd_progression_cont_UPDRS2_scaled	24	mr_egger	-0.124497078	0.120642899	0.302096947	0.2	NA	blood_eqtl	1	0.882940841	0.697008857	1.118471482	-0.360957161	0.111963005
ABCC3	pd_progression_cont_UPDRS2_scaled	24	maximum_likelihood	-0.135246395	0.085117054	0.112072606	0.2	NA	blood_eqtl	1	0.873500659	0.739282009	1.032087068	-0.302075822	0.031583031
ABCC3	pd_progression_cont_UPDRS1_scaled	2	ivw	-0.091988649	0.297786665	0.757391599	0.2	0.984231013	brain_eqtl	1	0.912115503	0.508825316	1.635049722	-0.675650512	0.491673215
ABCC3	pd_progression_cont_UPDRS1_scaled	24	ivw	-0.086376922	0.086344851	0.317130792	0.2	0.995067733	blood_eqtl	1	0.917248435	0.774441751	1.086388602	-0.25561283	0.082858986
ABCC3	pd_progression_cont_UPDRS1_scaled	24	mr_egger	-0.192510514	0.114598615	0.092983055	0.2	NA	blood_eqtl	1	0.824885645	0.658939339	1.032623623	-0.417123799	0.032102771
ABCC3	pd_progression_cont_UPDRS1_scaled	24	maximum_likelihood	-0.054157978	0.087108575	0.534119693	0.2	NA	blood_eqtl	1	0.947282445	0.798603434	1.123641587	-0.224890785	0.116574828
ABCC3	pd_progression_cont_UPDRS_scaled	2	ivw	-0.26978621	0.178065979	0.129749291	0.2	0.989780633	brain_eqtl	1	0.763542714	0.538592767	1.082445797	-0.618795528	0.079223108
ABCC3	pd_progression_cont_UPDRS_scaled	25	ivw	-0.108822475	0.05505351	0.048079246	0.2	0.995339321	blood_eqtl	1	0.896889624	0.805149459	0.999082826	-0.216727355	-0.000917595
ABCC3	pd_progression_cont_UPDRS_scaled	25	mr_egger	-0.138541794	0.077535932	0.073968585	0.2	NA	blood_eqtl	1	0.870626863	0.74788039	1.013519201	-0.290512221	0.013428632
ABCC3	pd_progression_cont_UPDRS_scaled	25	maximum_likelihood	-0.108756912	0.055159902	0.048647728	0.2	NA	blood_eqtl	1	0.896948428	0.805034359	0.999356702	-0.21687032	-0.000643505
ABCC3	pd_progression_cont_SEADL	2	ivw	1.846001643	1.640663638	0.260523165	0.2	0.99299078	brain_eqtl	1	6.334441461	0.254183435	157.8590227	-1.369699088	5.061702374
ABCC3	pd_progression_cont_SEADL	25	ivw	0.456612561	0.537960515	0.396001203	0.2	0.999115337	blood_eqtl	1	1.578717109	0.550025824	4.531328533	-0.59779005	1.511015171
ABCC3	pd_progression_cont_SEADL	25	mr_egger	0.96482066	0.727607564	0.184833765	0.2	NA	blood_eqtl	1	2.62431697	0.630469711	10.92366443	-0.461290164	2.390931485
ABCC3	pd_progression_cont_SEADL	25	maximum_likelihood	0.4536978	0.539091504	0.400013562	0.2	NA	blood_eqtl	1	1.574122225	0.547210596	4.528166663	-0.602921548	1.510317147
ABCC3	pd_progression_cont_MOCA	5	ivw	0.523143477	0.419981729	0.212898833	0.2	0.997630686	blood_eqtl	1	1.687323385	0.740802877	3.843208894	-0.300020712	1.346307667
ABCC3	pd_progression_cont_MOCA	5	mr_egger	0.985985786	1.219639776	0.418846673	0.2	NA	blood_eqtl	1	2.680452935	0.245487764	29.2675603	-1.404508174	3.376479746
ABCC3	pd_progression_cont_MOCA	5	maximum_likelihood	0.524408368	0.420581782	0.212447295	0.2	NA	blood_eqtl	1	1.689459014	0.740868653	3.852601602	-0.299931926	1.348748661
ABCC3	pd_progression_cont_MMSE	2	ivw	0.638579912	0.266191467	0.016442178	0.2	0.874263745	brain_eqtl	1	1.89378962	1.123944797	3.190938858	0.116844637	1.160315186
ABCC3	pd_progression_cont_MMSE	25	ivw	-0.003362101	0.101889215	0.973676493	0.2	0.999280927	blood_eqtl	1	0.996643545	0.816225216	1.216941521	-0.203064962	0.196340761
ABCC3	pd_progression_cont_MMSE	25	mr_egger	-0.306294499	0.121520018	0.011717922	0.2	NA	blood_eqtl	1	0.736169786	0.580147014	0.934152794	-0.544473735	-0.068115263
ABCC3	pd_progression_cont_MMSE	25	maximum_likelihood	0.007304636	0.102163637	0.943000323	0.2	NA	blood_eqtl	1	1.00733138	0.824534666	1.230653545	-0.192936093	0.207545366
ABCC3	pd_progression_cont_HY	2	ivw	-0.034075548	0.055327615	0.537969233	0.2	0.990827253	brain_eqtl	1	0.966498485	0.867172229	1.077201611	-0.142517673	0.074366577
ABCC3	pd_progression_cont_HY	26	ivw	0.006997521	0.016172336	0.665243908	0.2	0.997354819	blood_eqtl	1	1.007022061	0.975602297	1.039453714	-0.024700258	0.0386953
ABCC3	pd_progression_cont_HY	26	mr_egger	0.008824756	0.024696411	0.720845168	0.2	NA	blood_eqtl	1	1.008863808	0.961192854	1.058899034	-0.03958021	0.057229721
ABCC3	pd_progression_cont_HY	26	maximum_likelihood	0.006340692	0.016204684	0.695584673	0.2	NA	blood_eqtl	1	1.006360837	0.974899891	1.038837057	-0.025420489	0.038101873
ABCC4	pd_risk_discovery	2	ivw	0.278085188	0.299191165	0.352652533	0.2	0.934347433	brain_eqtl	1	1.320598692	0.734673206	2.373818576	-0.308329496	0.864499872
ABCC4	pd_progression_surv_HY3	2	ivw	0.58273557	0.944911403	0.537426542	0.2	0.982166727	brain_eqtl	1	1.790930953	0.281030864	11.41310117	-1.26929078	2.434761921
ABCC4	pd_progression_surv_HY3	52	ivw	0.018410063	0.152241295	0.903748959	0.2	0.999203316	blood_eqtl	1	1.018580573	0.755796685	1.372732119	-0.279982875	0.316803001
ABCC4	pd_progression_surv_HY3	52	mr_egger	0.024653981	0.155293397	0.873859987	0.2	NA	blood_eqtl	1	1.024960403	0.755994577	1.389618208	-0.279721077	0.329029039
ABCC4	pd_progression_surv_HY3	52	maximum_likelihood	0.019631335	0.1535538	0.898270353	0.2	NA	blood_eqtl	1	1.019825297	0.754776113	1.377949856	-0.281334113	0.320596783
ABCC4	pd_progression_surv_DYSKINESIAS	2	ivw	0.022476705	1.194719375	0.984989983	0.2	0.998654167	brain_eqtl	1	1.022731209	0.098354865	10.63474721	-2.31917327	2.364126679
ABCC4	pd_progression_surv_DYSKINESIAS	53	ivw	-0.28030364	0.156322372	0.072954896	0.2	0.999363476	blood_eqtl	1	0.75555429	0.556162095	1.026431486	-0.58669549	0.02608821
ABCC4	pd_progression_surv_DYSKINESIAS	53	mr_egger	-0.284975605	0.167681593	0.089224187	0.2	NA	blood_eqtl	1	0.7520326	0.541381254	1.044648346	-0.613631528	0.043680318
ABCC4	pd_progression_surv_DYSKINESIAS	53	maximum_likelihood	-0.253189579	0.15744989	0.107821052	0.2	NA	blood_eqtl	1	0.776320694	0.570186738	1.056976215	-0.561791362	0.055412205
ABCC4	pd_progression_surv_DEPR	2	ivw	0.931807521	1.549509693	0.547602653	0.2	0.991465166	brain_eqtl	1	2.5390945	0.121817473	52.92344941	-2.105231476	3.968846519
ABCC4	pd_progression_surv_DEPR	49	ivw	-0.072715967	0.254636111	0.775208889	0.2	0.997149387	blood_eqtl	1	0.929864905	0.564506859	1.531688637	-0.571802746	0.426370811
ABCC4	pd_progression_surv_DEPR	49	mr_egger	0.007059471	0.262807	0.978569957	0.2	NA	blood_eqtl	1	1.007084448	0.601672352	1.685666762	-0.508042248	0.52216119
ABCC4	pd_progression_surv_DEPR	49	maximum_likelihood	-0.015724629	0.257158824	0.95124171	0.2	NA	blood_eqtl	1	0.984398358	0.594665674	1.629554502	-0.519755924	0.488306666
ABCC4	pd_progression_surv_DEMENTIA	2	ivw	0.453420305	1.176655196	0.699980498	0.2	0.997928375	brain_eqtl	1	1.573685476	0.156793774	15.79454283	-1.852823879	2.75966449
ABCC4	pd_progression_surv_DEMENTIA	52	ivw	-0.061465403	0.184759057	0.739376831	0.2	0.999245002	blood_eqtl	1	0.94038548	0.654690185	1.350753182	-0.423593155	0.30066235
ABCC4	pd_progression_surv_DEMENTIA	52	mr_egger	-0.062454135	0.183471196	0.733553102	0.2	NA	blood_eqtl	1	0.93945615	0.655696218	1.346016391	-0.422057679	0.297149409
ABCC4	pd_progression_surv_DEMENTIA	52	maximum_likelihood	-0.063610572	0.186062269	0.732442807	0.2	NA	blood_eqtl	1	0.938370356	0.651620711	1.351305923	-0.428292619	0.301071475
ABCC4	pd_progression_cont_UPDRS4_scaled	2	ivw	-1.624337388	0.6438818	0.011644908	0.2	0.715879894	brain_eqtl	1	0.197042194	0.055779675	0.696053286	-2.886345716	-0.362329061
ABCC4	pd_progression_cont_UPDRS4_scaled	43	ivw	-0.13831904	0.069955059	0.048012733	0.2	0.998111955	blood_eqtl	1	0.870820821	0.759244852	0.998793604	-0.275430956	-0.001207124
ABCC4	pd_progression_cont_UPDRS4_scaled	43	mr_egger	0.066702089	0.087581038	0.446296249	0.2	NA	blood_eqtl	1	1.06897697	0.900363467	1.269167181	-0.104956745	0.238360922
ABCC4	pd_progression_cont_UPDRS4_scaled	43	maximum_likelihood	-0.130675565	0.070224585	0.062769093	0.2	NA	blood_eqtl	1	0.877502421	0.764666299	1.006988931	-0.268315751	0.006964622
ABCC4	pd_progression_cont_UPDRS3_scaled	2	ivw	0.396152241	0.458679373	0.387763655	0.2	0.986245303	brain_eqtl	1	1.486095545	0.604798865	3.651594101	-0.50285933	1.295163812
ABCC4	pd_progression_cont_UPDRS3_scaled	52	ivw	-0.000140519	0.05404738	0.997925565	0.2	0.999516026	blood_eqtl	1	0.999859491	0.899358648	1.111591025	-0.106073383	0.105792345
ABCC4	pd_progression_cont_UPDRS3_scaled	52	mr_egger	0.010108006	0.067772054	0.881437553	0.2	NA	blood_eqtl	1	1.010159265	0.884506674	1.153662002	-0.12272522	0.142941232
ABCC4	pd_progression_cont_UPDRS3_scaled	52	maximum_likelihood	-0.000620733	0.05424746	0.990870308	0.2	NA	blood_eqtl	1	0.999379459	0.898574416	1.111493146	-0.106945754	0.105704288
ABCC4	pd_progression_cont_UPDRS2_scaled	2	ivw	-0.136128666	0.924053125	0.882881873	0.2	0.991550157	brain_eqtl	1	0.872730335	0.142662612	5.338877687	-1.947272791	1.67501546
ABCC4	pd_progression_cont_UPDRS2_scaled	52	ivw	-0.111604953	0.065856145	0.090136541	0.2	0.996733361	blood_eqtl	1	0.894397517	0.786090781	1.017626638	-0.240682996	0.017473091
ABCC4	pd_progression_cont_UPDRS2_scaled	52	mr_egger	-0.106130982	0.081126639	0.190800831	0.2	NA	blood_eqtl	1	0.899306847	0.767099167	1.054300201	-0.265139194	0.052877231
ABCC4	pd_progression_cont_UPDRS2_scaled	52	maximum_likelihood	-0.105360701	0.066201057	0.111491257	0.2	NA	blood_eqtl	1	0.899999833	0.790480119	1.024693323	-0.235114772	0.024393371
ABCC4	pd_progression_cont_UPDRS1_scaled	2	ivw	0.18741573	0.613286435	0.759914937	0.2	0.984291484	brain_eqtl	1	1.206128605	0.362538109	4.012671157	-1.014625683	1.389457143
ABCC4	pd_progression_cont_UPDRS1_scaled	49	ivw	-0.045043323	0.064118053	0.482363603	0.2	0.995067733	blood_eqtl	1	0.955956066	0.843062058	1.083967652	-0.170714708	0.080628061
ABCC4	pd_progression_cont_UPDRS1_scaled	49	mr_egger	0.035889862	0.077446495	0.643066975	0.2	NA	blood_eqtl	1	1.036541678	0.890559585	1.206453412	-0.115905267	0.187684991
ABCC4	pd_progression_cont_UPDRS1_scaled	49	maximum_likelihood	-0.039093724	0.064374316	0.543660065	0.2	NA	blood_eqtl	1	0.961660574	0.847667022	1.090983884	-0.165267383	0.087079935
ABCC4	pd_progression_cont_UPDRS_scaled	1	wald_ratio	0.093786835	0.643718733	0.884161881	0.2	0.995337745	brain_eqtl	1	1.098325597	0.311018811	3.878604999	-1.167901882	1.355475553
ABCC4	pd_progression_cont_UPDRS_scaled	53	ivw	-0.01988593	0.056717093	0.725876322	0.2	0.998770091	blood_eqtl	1	0.980310491	0.877172659	1.095575254	-0.131051431	0.091279571
ABCC4	pd_progression_cont_UPDRS_scaled	53	mr_egger	-0.025679488	0.067019723	0.701598801	0.2	NA	blood_eqtl	1	0.974647426	0.854671457	1.111465226	-0.157038144	0.105679169
ABCC4	pd_progression_cont_UPDRS_scaled	53	maximum_likelihood	-0.021675619	0.057025639	0.703868928	0.2	NA	blood_eqtl	1	0.978557609	0.875074834	1.094277835	-0.133445872	0.090094634
ABCC4	pd_progression_cont_SEADL	2	ivw	-2.852704117	4.061959021	0.482493583	0.2	0.99299078	brain_eqtl	1	0.057688114	2.01E-05	165.4610077	-10.8141438	5.108735564
ABCC4	pd_progression_cont_SEADL	51	ivw	0.451085937	0.523370763	0.38875025	0.2	0.999115337	blood_eqtl	1	1.570016199	0.562862021	4.379316375	-0.574720759	1.476892634
ABCC4	pd_progression_cont_SEADL	51	mr_egger	0.724326178	0.592011009	0.221140452	0.2	NA	blood_eqtl	1	2.063340307	0.646607769	6.584166521	-0.436015399	1.884667755
ABCC4	pd_progression_cont_SEADL	51	maximum_likelihood	0.451642892	0.526384959	0.390887641	0.2	NA	blood_eqtl	1	1.570890871	0.559858264	4.407719392	-0.580071627	1.483357411
ABCC4	pd_progression_cont_MOCA	1	wald_ratio	2.259410123	3.406167337	0.507119764	0.2	0.979587455	brain_eqtl	1	9.577437994	0.012074278	7596.919415	-4.416677857	8.935498104
ABCC4	pd_progression_cont_MOCA	18	ivw	0.185704518	0.340879842	0.58590484	0.2	0.997630686	blood_eqtl	1	1.204066428	0.617287764	2.348622552	-0.482419972	0.853829008
ABCC4	pd_progression_cont_MOCA	18	mr_egger	-0.501507805	0.534811434	0.348384067	0.2	NA	blood_eqtl	1	0.605616819	0.212303544	1.727581761	-1.549738215	0.546722605
ABCC4	pd_progression_cont_MOCA	18	maximum_likelihood	0.185533735	0.341898403	0.587365637	0.2	NA	blood_eqtl	1	1.203860811	0.615951449	2.352914103	-0.484587135	0.855654604
ABCC4	pd_progression_cont_MMSE	2	ivw	0.264744071	0.70286749	0.706424175	0.2	0.999131312	brain_eqtl	1	1.303097433	0.328612442	5.167372567	-1.11287621	1.642364352
ABCC4	pd_progression_cont_MMSE	51	ivw	0.073109689	0.113010708	0.51767913	0.2	0.994101162	blood_eqtl	1	1.075848539	0.862093712	1.34260355	-0.148391299	0.294610677
ABCC4	pd_progression_cont_MMSE	51	mr_egger	0.110279718	0.114260164	0.334463017	0.2	NA	blood_eqtl	1	1.116590358	0.892552269	1.396863881	-0.113670202	0.334229639
ABCC4	pd_progression_cont_MMSE	51	maximum_likelihood	0.08664306	0.114129148	0.447752786	0.2	NA	blood_eqtl	1	1.090507364	0.871926568	1.36388356	-0.13705007	0.310336189
ABCC4	pd_progression_cont_HY	2	ivw	0.109139767	0.1386993	0.431351856	0.2	0.990827253	brain_eqtl	1	1.115318224	0.849836874	1.463733545	-0.162710861	0.380990394
ABCC4	pd_progression_cont_HY	54	ivw	0.013694172	0.018297548	0.454209476	0.2	0.997354819	blood_eqtl	1	1.013788366	0.978074904	1.050805871	-0.022169023	0.049557366
ABCC4	pd_progression_cont_HY	54	mr_egger	0.006999328	0.022357118	0.754227981	0.2	NA	blood_eqtl	1	1.007023881	0.963849012	1.052132734	-0.036820623	0.050819279
ABCC4	pd_progression_cont_HY	54	maximum_likelihood	0.014847267	0.018359882	0.418699291	0.2	NA	blood_eqtl	1	1.014958035	0.979083743	1.052146786	-0.021138101	0.050832635
ABCC5	pd_risk_discovery	2	ivw	-0.224821226	0.222691749	0.312704972	0.2	0.931006672	brain_eqtl	1	0.798658985	0.516181385	1.235720996	-0.661297055	0.211654602
ABCC5	pd_risk_discovery	19	ivw	0.001427073	0.020417169	0.944276638	0.2	0.993461289	blood_eqtl	1	1.001428092	0.962144551	1.042315547	-0.038590579	0.041444725
ABCC5	pd_risk_discovery	19	mr_egger	-0.027042329	0.118694871	0.819777903	0.2	NA	blood_eqtl	1	0.973320041	0.771295064	1.228261332	-0.259684275	0.205599618
ABCC5	pd_risk_discovery	19	maximum_likelihood	0.005326805	0.020421218	0.794210821	0.2	NA	blood_eqtl	1	1.005341018	0.965896317	1.046396537	-0.034698782	0.045352392
ABCC5	pd_progression_surv_HY3	3	ivw	0.018826785	1.012074909	0.985158476	0.2	0.998947303	brain_eqtl	1	1.019005126	0.140178308	7.407504481	-1.964840036	2.002493605
ABCC5	pd_progression_surv_HY3	3	mr_egger	-4.933944166	2.771836751	0.075071547	0.2	NA	brain_eqtl	1	0.007198057	3.15E-05	1.646835991	-10.3667442	0.498855866
ABCC5	pd_progression_surv_HY3	3	maximum_likelihood	0.02031822	1.055851205	0.984646896	0.2	NA	brain_eqtl	1	1.02052604	0.128844356	8.083189884	-2.049150142	2.089786582
ABCC5	pd_progression_surv_HY3	25	ivw	-0.132843556	0.1462717	0.363774015	0.2	0.997962306	blood_eqtl	1	0.875602064	0.657351703	1.166314732	-0.419536088	0.153848976
ABCC5	pd_progression_surv_HY3	25	mr_egger	-0.120164174	0.324602907	0.711242248	0.2	NA	blood_eqtl	1	0.886774839	0.469359691	1.67540935	-0.756385872	0.516057523
ABCC5	pd_progression_surv_HY3	25	maximum_likelihood	-0.099345185	0.147062834	0.499339836	0.2	NA	blood_eqtl	1	0.905430113	0.678691676	1.207917702	-0.38758834	0.188897969
ABCC5	pd_progression_surv_DYSKINESIAS	3	ivw	0.577118721	0.965682304	0.55008822	0.2	0.990412112	brain_eqtl	1	1.780899763	0.268308298	11.82074497	-1.315618594	2.469856036
ABCC5	pd_progression_surv_DYSKINESIAS	3	mr_egger	-2.629777046	2.656174104	0.322143816	0.2	NA	brain_eqtl	1	0.072094534	0.000395295	13.14871715	-7.83587829	2.576324199
ABCC5	pd_progression_surv_DYSKINESIAS	3	maximum_likelihood	0.604915169	0.987450563	0.54013888	0.2	NA	brain_eqtl	1	1.831096868	0.264348245	12.6837072	-1.330487935	2.540318272
ABCC5	pd_progression_surv_DYSKINESIAS	25	ivw	-0.031042507	0.087534168	0.722864532	0.2	0.999363476	blood_eqtl	1	0.969434365	0.816597079	1.150877233	-0.202609477	0.140524463
ABCC5	pd_progression_surv_DYSKINESIAS	25	mr_egger	-0.104895331	0.253528259	0.679062943	0.2	NA	blood_eqtl	1	0.900418764	0.547818792	1.479967394	-0.601810718	0.392020056
ABCC5	pd_progression_surv_DYSKINESIAS	25	maximum_likelihood	-0.031218533	0.087665686	0.721758993	0.2	NA	blood_eqtl	1	0.969263734	0.816242916	1.150971318	-0.203043277	0.14060621
ABCC5	pd_progression_surv_DEPR	2	ivw	0.899105153	1.111237544	0.41845615	0.2	0.983770262	brain_eqtl	1	2.457403127	0.278337623	21.69606133	-1.278920433	3.077130739
ABCC5	pd_progression_surv_DEPR	24	ivw	-0.041146308	0.136231607	0.762627651	0.2	0.997149387	blood_eqtl	1	0.95968871	0.734797551	1.253409755	-0.308160258	0.225867642
ABCC5	pd_progression_surv_DEPR	24	mr_egger	-0.329624082	0.349602662	0.345755859	0.2	NA	blood_eqtl	1	0.719194041	0.362458498	1.427032531	-1.014845299	0.355597135
ABCC5	pd_progression_surv_DEPR	24	maximum_likelihood	-0.041090299	0.136469317	0.763341663	0.2	NA	blood_eqtl	1	0.959742462	0.734496419	1.254064106	-0.308570159	0.226389562
ABCC5	pd_progression_surv_DEMENTIA	3	ivw	0.446066525	1.245468796	0.720229936	0.2	0.997928375	brain_eqtl	1	1.562155386	0.136006539	17.9427362	-1.995052315	2.887185365
ABCC5	pd_progression_surv_DEMENTIA	3	mr_egger	1.135752031	3.254948229	0.727141183	0.2	NA	brain_eqtl	1	3.113514122	0.005279381	1836.194606	-5.243946498	7.51545056
ABCC5	pd_progression_surv_DEMENTIA	3	maximum_likelihood	0.455701432	1.259551085	0.717503955	0.2	NA	brain_eqtl	1	1.577279349	0.133584814	18.62345035	-2.013018694	2.924421558
ABCC5	pd_progression_surv_DEMENTIA	26	ivw	-0.001738091	0.168192264	0.991754846	0.2	0.999245002	blood_eqtl	1	0.998263419	0.717921586	1.388076181	-0.331394928	0.327918746
ABCC5	pd_progression_surv_DEMENTIA	26	mr_egger	-0.051440457	0.363294949	0.887400549	0.2	NA	blood_eqtl	1	0.949860206	0.466033128	1.935987714	-0.763498557	0.660617643
ABCC5	pd_progression_surv_DEMENTIA	26	maximum_likelihood	-0.001796366	0.168850757	0.991511641	0.2	NA	blood_eqtl	1	0.998205246	0.716953819	1.38978786	-0.332743849	0.329151117
ABCC5	pd_progression_cont_UPDRS4_scaled	3	ivw	0.099929501	0.446854785	0.823046323	0.2	0.996322849	brain_eqtl	1	1.105093007	0.460286629	2.65319581	-0.775905878	0.97576488
ABCC5	pd_progression_cont_UPDRS4_scaled	3	mr_egger	1.950142523	2.94879064	0.508396617	0.2	NA	brain_eqtl	1	7.029689403	0.021720753	2275.083828	-3.829487132	7.729772178
ABCC5	pd_progression_cont_UPDRS4_scaled	3	maximum_likelihood	0.103932792	0.456738326	0.819992714	0.2	NA	brain_eqtl	1	1.109525883	0.453266817	2.715944867	-0.791274327	0.99913991
ABCC5	pd_progression_cont_UPDRS4_scaled	23	ivw	0.023544488	0.035575916	0.508093158	0.2	0.998111955	blood_eqtl	1	1.023823848	0.954865957	1.097761695	-0.046184308	0.093273284
ABCC5	pd_progression_cont_UPDRS4_scaled	23	mr_egger	0.01407936	0.043362456	0.745415637	0.2	NA	blood_eqtl	1	1.014178941	0.931544746	1.104143336	-0.070911054	0.099069773
ABCC5	pd_progression_cont_UPDRS4_scaled	23	maximum_likelihood	0.032014215	0.035603732	0.368556022	0.2	NA	blood_eqtl	1	1.032532183	0.962935258	1.107159281	-0.037769099	0.101797529
ABCC5	pd_progression_cont_UPDRS3_scaled	3	ivw	-0.145422729	0.412506198	0.724437336	0.2	0.989330111	brain_eqtl	1	0.8646567	0.385222235	1.940778963	-0.953934878	0.66308942
ABCC5	pd_progression_cont_UPDRS3_scaled	3	mr_egger	1.730489434	1.623735293	0.286538466	0.2	NA	brain_eqtl	1	5.643415313	0.234094186	136.0483869	-1.45203174	4.913010608
ABCC5	pd_progression_cont_UPDRS3_scaled	3	maximum_likelihood	-0.174577165	0.453206679	0.700086052	0.2	NA	brain_eqtl	1	0.839812048	0.345465583	2.041547148	-1.062862257	0.713707927
ABCC5	pd_progression_cont_UPDRS3_scaled	24	ivw	0.067979585	0.041892086	0.104646931	0.2	0.996441044	blood_eqtl	1	1.070343458	0.985970441	1.161936575	-0.014128904	0.150088075
ABCC5	pd_progression_cont_UPDRS3_scaled	24	mr_egger	0.147288155	0.113190361	0.19317532	0.2	NA	blood_eqtl	1	1.158687797	0.928147187	1.446491925	-0.074564952	0.369141263
ABCC5	pd_progression_cont_UPDRS3_scaled	24	maximum_likelihood	0.068143398	0.041940171	0.10421022	0.2	NA	blood_eqtl	1	1.070518807	0.986039034	1.16223646	-0.014059337	0.150346132
ABCC5	pd_progression_cont_UPDRS2_scaled	3	ivw	-0.187849262	0.490376698	0.701666864	0.2	0.991550157	brain_eqtl	1	0.82873962	0.316957498	2.16688156	-1.14898759	0.773289065
ABCC5	pd_progression_cont_UPDRS2_scaled	3	mr_egger	-0.285429963	1.848969349	0.87731606	0.2	NA	brain_eqtl	1	0.751690986	0.020052331	28.17823752	-3.909409886	3.338549961
ABCC5	pd_progression_cont_UPDRS2_scaled	3	maximum_likelihood	-0.193745345	0.500626551	0.698751964	0.2	NA	brain_eqtl	1	0.82386768	0.308827199	2.197856782	-1.174973386	0.787482696
ABCC5	pd_progression_cont_UPDRS2_scaled	23	ivw	-0.023205766	0.067364389	0.73048443	0.2	0.996733361	blood_eqtl	1	0.977061417	0.856209689	1.114971047	-0.155239969	0.108828437
ABCC5	pd_progression_cont_UPDRS2_scaled	23	mr_egger	0.384515623	0.173693773	0.026845572	0.2	NA	blood_eqtl	1	1.468902647	1.045061597	2.064639052	0.044075828	0.724955418
ABCC5	pd_progression_cont_UPDRS2_scaled	23	maximum_likelihood	-0.005423808	0.067886948	0.936320993	0.2	NA	blood_eqtl	1	0.994590874	0.870678726	1.136137793	-0.138482226	0.12763461
ABCC5	pd_progression_cont_UPDRS1_scaled	3	ivw	0.394202291	0.482425368	0.41385645	0.2	0.981716814	brain_eqtl	1	1.483200557	0.57617063	3.818111821	-0.55135143	1.339756013
ABCC5	pd_progression_cont_UPDRS1_scaled	3	mr_egger	1.671163246	2.412636802	0.48851612	0.2	NA	brain_eqtl	1	5.318350749	0.047000131	601.8037388	-3.057604885	6.399931377
ABCC5	pd_progression_cont_UPDRS1_scaled	3	maximum_likelihood	0.407105538	0.494735881	0.410579368	0.2	NA	brain_eqtl	1	1.502462665	0.569739074	3.962154188	-0.562576788	1.376787864
ABCC5	pd_progression_cont_UPDRS1_scaled	24	ivw	0.017262919	0.048938158	0.72427612	0.2	0.995067733	blood_eqtl	1	1.017412784	0.924357969	1.119835398	-0.07865587	0.113181708
ABCC5	pd_progression_cont_UPDRS1_scaled	24	mr_egger	0.361857034	0.124728253	0.0037178	0.2	NA	blood_eqtl	1	1.435993629	1.124557537	1.833679144	0.117389658	0.60632441
ABCC5	pd_progression_cont_UPDRS1_scaled	24	maximum_likelihood	0.030939107	0.049197104	0.52942719	0.2	NA	blood_eqtl	1	1.031422696	0.936611019	1.13583201	-0.065487217	0.127365431
ABCC5	pd_progression_cont_UPDRS_scaled	3	ivw	-0.201402698	0.400069867	0.614669846	0.2	0.989780633	brain_eqtl	1	0.817583126	0.373237759	1.790928573	-0.985539638	0.582734241
ABCC5	pd_progression_cont_UPDRS_scaled	3	mr_egger	1.678399833	1.574762733	0.286508975	0.2	NA	brain_eqtl	1	5.356977049	0.244599005	117.3234662	-1.408135123	4.764934789
ABCC5	pd_progression_cont_UPDRS_scaled	3	maximum_likelihood	-0.235141911	0.435339568	0.589104295	0.2	NA	brain_eqtl	1	0.790458667	0.336752357	1.8554433	-1.088407465	0.618123643
ABCC5	pd_progression_cont_UPDRS_scaled	25	ivw	0.053863365	0.039975258	0.177845787	0.2	0.998770091	blood_eqtl	1	1.055340396	0.975809261	1.141353537	-0.024488141	0.132214871
ABCC5	pd_progression_cont_UPDRS_scaled	25	mr_egger	0.054247562	0.041265039	0.188639957	0.2	NA	blood_eqtl	1	1.055745932	0.973719587	1.144682194	-0.026631915	0.135127039
ABCC5	pd_progression_cont_UPDRS_scaled	25	maximum_likelihood	0.056504037	0.04004267	0.158216414	0.2	NA	blood_eqtl	1	1.058130887	0.978260195	1.144522673	-0.021979596	0.13498767
ABCC5	pd_progression_cont_SEADL	3	ivw	-0.327452888	3.866412289	0.932506524	0.2	0.99299078	brain_eqtl	1	0.720757247	0.000368665	1409.112284	-7.905620975	7.250715199
ABCC5	pd_progression_cont_SEADL	3	mr_egger	4.418363385	11.84899621	0.709230868	0.2	NA	brain_eqtl	1	82.96039993	6.80E-09	1.01E+12	-18.80566918	27.64239595
ABCC5	pd_progression_cont_SEADL	3	maximum_likelihood	-0.341245646	3.946167811	0.931088671	0.2	NA	brain_eqtl	1	0.710884261	0.000310995	1624.967775	-8.075734556	7.393243264
ABCC5	pd_progression_cont_SEADL	24	ivw	0.049410663	0.42642286	0.907753628	0.2	0.999115337	blood_eqtl	1	1.050651726	0.455491537	2.423467748	-0.786378143	0.885199468
ABCC5	pd_progression_cont_SEADL	24	mr_egger	-2.784872219	1.019013557	0.006277751	0.2	NA	blood_eqtl	1	0.061736977	0.008378061	0.454932762	-4.78213879	-0.787605648
ABCC5	pd_progression_cont_SEADL	24	maximum_likelihood	0.048349297	0.427217071	0.909893662	0.2	NA	blood_eqtl	1	1.049537192	0.45430061	2.424668362	-0.788996163	0.885694757
ABCC5	pd_progression_cont_MOCA	2	ivw	0.985508038	1.762222192	0.575996815	0.2	0.988318845	brain_eqtl	1	2.67917266	0.084716282	84.729475	-2.468447459	4.439463534
ABCC5	pd_progression_cont_MOCA	21	ivw	-0.169277882	0.214684461	0.430406519	0.2	0.997630686	blood_eqtl	1	0.844274262	0.554294345	1.285957608	-0.590059425	0.251503661
ABCC5	pd_progression_cont_MOCA	21	mr_egger	-0.968180057	0.608239246	0.111435258	0.2	NA	blood_eqtl	1	0.379773576	0.115287188	1.251032069	-2.160328979	0.223968866
ABCC5	pd_progression_cont_MOCA	21	maximum_likelihood	-0.163210278	0.21504491	0.447877061	0.2	NA	blood_eqtl	1	0.849412557	0.557273965	1.294698366	-0.584698302	0.258277746
ABCC5	pd_progression_cont_MMSE	3	ivw	-0.512011113	0.717662662	0.475571922	0.2	0.999131312	brain_eqtl	1	0.599289128	0.146807962	2.446375898	-1.918629929	0.894607704
ABCC5	pd_progression_cont_MMSE	3	mr_egger	-1.369409386	10.25861379	0.893806872	0.2	NA	brain_eqtl	1	0.254257083	4.71E-10	137271823.8	-21.4762924	18.73747363
ABCC5	pd_progression_cont_MMSE	3	maximum_likelihood	-0.515039892	0.724599203	0.477212647	0.2	NA	brain_eqtl	1	0.597476759	0.144387542	2.472363426	-1.935254331	0.905174546
ABCC5	pd_progression_cont_MMSE	21	ivw	0.018327691	0.058970629	0.755957579	0.2	0.994101162	blood_eqtl	1	1.018496674	0.907324843	1.143290061	-0.097254742	0.133910124
ABCC5	pd_progression_cont_MMSE	21	mr_egger	0.069412404	0.194854682	0.72167094	0.2	NA	blood_eqtl	1	1.071878164	0.7316136	1.57039563	-0.312502774	0.451327581
ABCC5	pd_progression_cont_MMSE	21	maximum_likelihood	0.018321881	0.059025388	0.756251639	0.2	NA	blood_eqtl	1	1.018490756	0.907222196	1.143406129	-0.097367879	0.134011641
ABCC5	pd_progression_cont_HY	3	ivw	-0.075392061	0.144326648	0.601412019	0.2	0.990827253	brain_eqtl	1	0.927379826	0.698882749	1.230583159	-0.358272292	0.20748817
ABCC5	pd_progression_cont_HY	3	mr_egger	-0.235365169	0.562409736	0.675585883	0.2	NA	brain_eqtl	1	0.79028221	0.26245169	2.379660699	-1.337688252	0.866957914
ABCC5	pd_progression_cont_HY	3	maximum_likelihood	-0.08112703	0.151315674	0.591858854	0.2	NA	brain_eqtl	1	0.922076553	0.685432159	1.240422058	-0.377705751	0.215451691
ABCC5	pd_progression_cont_HY	25	ivw	0.003940261	0.014778256	0.789757443	0.2	0.997354819	blood_eqtl	1	1.003948034	0.975285412	1.033453021	-0.02502512	0.032905643
ABCC5	pd_progression_cont_HY	25	mr_egger	0.054784737	0.037323576	0.142149876	0.2	NA	blood_eqtl	1	1.056313205	0.981798219	1.136483613	-0.018369471	0.127938946
ABCC5	pd_progression_cont_HY	25	maximum_likelihood	0.00542765	0.014822511	0.714233655	0.2	NA	blood_eqtl	1	1.005442406	0.976652402	1.035081089	-0.023624471	0.03447977
ABCC6	pd_risk_discovery	2	ivw	-0.072057476	0.251282723	0.774297181	0.2	0.986805612	brain_eqtl	1	0.930477414	0.568603677	1.522656734	-0.564571613	0.420456661
ABCC6	pd_risk_discovery	9	ivw	-0.088322085	0.106778325	0.408149961	0.2	0.921708493	blood_eqtl	1	0.915465972	0.742592674	1.128583642	-0.297607602	0.120963433
ABCC6	pd_risk_discovery	9	mr_egger	-0.094207516	0.141631231	0.505947775	0.2	NA	blood_eqtl	1	0.910093884	0.689488866	1.201282454	-0.371804729	0.183389698
ABCC6	pd_risk_discovery	9	maximum_likelihood	-0.087251264	0.107237898	0.415860724	0.2	NA	blood_eqtl	1	0.916446797	0.742718969	1.130810934	-0.297437543	0.122935016
ABCC6	pd_progression_surv_HY3	2	ivw	0.111076789	0.321538984	0.729753412	0.2	0.997578268	brain_eqtl	1	1.117480714	0.595032282	2.098647725	-0.519139619	0.741293197
ABCC6	pd_progression_surv_HY3	12	ivw	0.320639144	0.348960229	0.358178477	0.2	0.997962306	blood_eqtl	1	1.378008229	0.695361861	2.730817987	-0.363322905	1.004601193
ABCC6	pd_progression_surv_HY3	12	mr_egger	0.215584608	1.014920779	0.831783123	0.2	NA	blood_eqtl	1	1.240586942	0.169710689	9.068703722	-1.773660119	2.204829335
ABCC6	pd_progression_surv_HY3	12	maximum_likelihood	0.341635906	0.349525625	0.328357627	0.2	NA	blood_eqtl	1	1.407247834	0.70933007	2.791854668	-0.343434318	1.026706131
ABCC6	pd_progression_surv_DYSKINESIAS	2	ivw	-0.398383518	0.519931419	0.443543504	0.2	0.990412112	brain_eqtl	1	0.671404483	0.242331393	1.860196381	-1.417449098	0.620682063
ABCC6	pd_progression_surv_DYSKINESIAS	12	ivw	-0.166348565	0.531342725	0.754225911	0.2	0.999363476	blood_eqtl	1	0.846751035	0.298859921	2.399074834	-1.207780306	0.875083177
ABCC6	pd_progression_surv_DYSKINESIAS	12	mr_egger	0.103474122	0.671682075	0.877568553	0.2	NA	blood_eqtl	1	1.109017094	0.297297266	4.137000418	-1.213022745	1.419970988
ABCC6	pd_progression_surv_DYSKINESIAS	12	maximum_likelihood	-0.156872993	0.540516615	0.771641906	0.2	NA	blood_eqtl	1	0.854812619	0.296328821	2.465857391	-1.216285559	0.902539573
ABCC6	pd_progression_surv_DEPR	2	ivw	0.166250257	0.622965255	0.78956985	0.2	0.993770114	brain_eqtl	1	1.180868585	0.348275431	4.003873059	-1.054761644	1.387262157
ABCC6	pd_progression_surv_DEPR	11	ivw	0.692409429	0.637932998	0.277746647	0.2	0.997149387	blood_eqtl	1	1.998525042	0.572387398	6.977970434	-0.557939247	1.942758106
ABCC6	pd_progression_surv_DEPR	11	mr_egger	0.715320034	1.442779173	0.620040357	0.2	NA	blood_eqtl	1	2.044840996	0.120931967	34.57625632	-2.112527145	3.543167213
ABCC6	pd_progression_surv_DEPR	11	maximum_likelihood	0.700390743	0.642372949	0.27557312	0.2	NA	blood_eqtl	1	2.014539721	0.571974862	7.095364779	-0.558660237	1.959441723
ABCC6	pd_progression_surv_DEMENTIA	2	ivw	-0.300932353	0.491834509	0.54063242	0.2	0.997928375	brain_eqtl	1	0.740127839	0.282259621	1.940728242	-1.26492799	0.663063285
ABCC6	pd_progression_surv_DEMENTIA	11	ivw	0.468790619	0.602104136	0.436222877	0.2	0.999245002	blood_eqtl	1	1.598060359	0.490989033	5.201331888	-0.711333488	1.648914725
ABCC6	pd_progression_surv_DEMENTIA	11	mr_egger	-0.040243837	0.665090239	0.951750378	0.2	NA	blood_eqtl	1	0.960555192	0.260847142	3.537191434	-1.343820705	1.263333032
ABCC6	pd_progression_surv_DEMENTIA	11	maximum_likelihood	0.441107691	0.609620447	0.469325107	0.2	NA	blood_eqtl	1	1.554428091	0.470599255	5.134403983	-0.753748385	1.635963767
ABCC6	pd_progression_cont_UPDRS4_scaled	2	ivw	0.182777506	0.322061234	0.57035817	0.2	0.996322849	brain_eqtl	1	1.200547264	0.638609251	2.256957178	-0.448462513	0.814017524
ABCC6	pd_progression_cont_UPDRS4_scaled	11	ivw	0.393368652	0.278582986	0.157939947	0.2	0.998111955	blood_eqtl	1	1.481964618	0.858426685	2.558423644	-0.152654001	0.939391305
ABCC6	pd_progression_cont_UPDRS4_scaled	11	mr_egger	0.320449021	0.580822079	0.581142726	0.2	NA	blood_eqtl	1	1.377746262	0.441330057	4.301054803	-0.817962254	1.458860296
ABCC6	pd_progression_cont_UPDRS4_scaled	11	maximum_likelihood	0.39380092	0.280070167	0.159700518	0.2	NA	blood_eqtl	1	1.482605363	0.856298194	2.567001399	-0.155136606	0.942738447
ABCC6	pd_progression_cont_UPDRS3_scaled	2	ivw	0.269398356	0.175439327	0.124645292	0.2	0.958928359	brain_eqtl	1	1.309176556	0.928242073	1.846439958	-0.074462726	0.613259438
ABCC6	pd_progression_cont_UPDRS3_scaled	12	ivw	-0.040595747	0.178779192	0.820367763	0.2	0.996441044	blood_eqtl	1	0.960217222	0.676378152	1.363168091	-0.391002963	0.309811469
ABCC6	pd_progression_cont_UPDRS3_scaled	12	mr_egger	-0.151302819	0.335211222	0.651726061	0.2	NA	blood_eqtl	1	0.859587359	0.445607476	1.658164347	-0.808316814	0.505711175
ABCC6	pd_progression_cont_UPDRS3_scaled	12	maximum_likelihood	-0.028336089	0.179479918	0.87455224	0.2	NA	blood_eqtl	1	0.972061613	0.683781588	1.38187953	-0.380116728	0.323444551
ABCC6	pd_progression_cont_UPDRS2_scaled	2	ivw	0.157236544	0.289028559	0.58642955	0.2	0.991550157	brain_eqtl	1	1.170272402	0.66414191	2.062115753	-0.409259432	0.72373252
ABCC6	pd_progression_cont_UPDRS2_scaled	12	ivw	-0.224687854	0.255029127	0.378302555	0.2	0.996733361	blood_eqtl	1	0.798765512	0.484545015	1.316753497	-0.724544942	0.275169235
ABCC6	pd_progression_cont_UPDRS2_scaled	12	mr_egger	-0.446177686	0.472478268	0.344998571	0.2	NA	blood_eqtl	1	0.64007003	0.253539642	1.615880031	-1.372235091	0.479879719
ABCC6	pd_progression_cont_UPDRS2_scaled	12	maximum_likelihood	-0.227060967	0.256973708	0.376914284	0.2	NA	blood_eqtl	1	0.796872198	0.481557596	1.318648702	-0.730729436	0.276607501
ABCC6	pd_progression_cont_UPDRS1_scaled	2	ivw	0.046211748	0.277663545	0.867817988	0.2	0.995906702	brain_eqtl	1	1.04729615	0.607739587	1.80476844	-0.4980088	0.590432295
ABCC6	pd_progression_cont_UPDRS1_scaled	12	ivw	0.163446659	0.246508468	0.507300559	0.2	0.995067733	blood_eqtl	1	1.177562541	0.726359696	1.909045266	-0.319709938	0.646603257
ABCC6	pd_progression_cont_UPDRS1_scaled	12	mr_egger	0.04679588	0.425309829	0.912387374	0.2	NA	blood_eqtl	1	1.047908088	0.455294242	2.411871842	-0.786811384	0.880403144
ABCC6	pd_progression_cont_UPDRS1_scaled	12	maximum_likelihood	0.168865386	0.248863144	0.497424815	0.2	NA	blood_eqtl	1	1.183960751	0.726943606	1.928296843	-0.318906375	0.656637148
ABCC6	pd_progression_cont_UPDRS_scaled	2	ivw	-0.128868594	0.171209641	0.451633378	0.2	0.989780633	brain_eqtl	1	0.879089475	0.62848728	1.229616463	-0.46443949	0.206702302
ABCC6	pd_progression_cont_UPDRS_scaled	12	ivw	-0.259138376	0.162185357	0.110089399	0.2	0.998770091	blood_eqtl	1	0.771716229	0.561568411	1.060504697	-0.577021676	0.058744924
ABCC6	pd_progression_cont_UPDRS_scaled	12	mr_egger	-0.324680172	0.219913311	0.139836348	0.2	NA	blood_eqtl	1	0.722758475	0.469676903	1.112210991	-0.755710262	0.106349918
ABCC6	pd_progression_cont_UPDRS_scaled	12	maximum_likelihood	-0.2383992	0.164851541	0.148136591	0.2	NA	blood_eqtl	1	0.787888103	0.570348204	1.08840119	-0.561508221	0.084709821
ABCC6	pd_progression_cont_SEADL	2	ivw	3.218143596	1.568833364	0.040238006	0.2	0.774178481	brain_eqtl	1	24.98170099	1.153995425	540.8040367	0.143230204	6.293056989
ABCC6	pd_progression_cont_SEADL	12	ivw	4.732050856	1.666521021	0.004518732	0.2	0.876124844	blood_eqtl	1	113.5281537	4.330442173	2976.287679	1.465669655	7.998432058
ABCC6	pd_progression_cont_SEADL	12	mr_egger	6.823275706	1.971206196	0.000537229	0.2	NA	blood_eqtl	1	918.990427	19.29240627	43775.94962	2.959711561	10.68683985
ABCC6	pd_progression_cont_SEADL	12	maximum_likelihood	4.74194572	1.693482227	0.005108434	0.2	NA	blood_eqtl	1	114.6570753	4.148391026	3168.998495	1.422720554	8.061170885
ABCC6	pd_progression_cont_MOCA	5	ivw	-1.37574227	2.122357042	0.516846328	0.2	0.997630686	blood_eqtl	1	0.25265199	0.003943991	16.18488095	-5.535562071	2.784077532
ABCC6	pd_progression_cont_MOCA	5	mr_egger	3.840042665	4.202969432	0.360900829	0.2	NA	blood_eqtl	1	46.52745949	0.012304658	175933.7445	-4.397777421	12.07786275
ABCC6	pd_progression_cont_MOCA	5	maximum_likelihood	-1.464461946	2.188614154	0.503414141	0.2	NA	blood_eqtl	1	0.231202357	0.003169613	16.8646851	-5.754145689	2.825221797
ABCC6	pd_progression_cont_MMSE	2	ivw	0.111931989	0.256185007	0.662170397	0.2	0.999131312	brain_eqtl	1	1.118436792	0.676927824	1.847908765	-0.390190624	0.614054602
ABCC6	pd_progression_cont_MMSE	13	ivw	-0.067665753	0.245871048	0.783156212	0.2	0.994101162	blood_eqtl	1	0.9345728	0.577196217	1.513222528	-0.549573006	0.414241501
ABCC6	pd_progression_cont_MMSE	13	mr_egger	-0.068560736	0.304743184	0.821995817	0.2	NA	blood_eqtl	1	0.933736747	0.51383279	1.696786054	-0.665857377	0.528735905
ABCC6	pd_progression_cont_MMSE	13	maximum_likelihood	-0.071429262	0.248522711	0.773794247	0.2	NA	blood_eqtl	1	0.931062136	0.572047198	1.515393668	-0.558533777	0.415675252
ABCC6	pd_progression_cont_HY	2	ivw	-0.102996252	0.053166387	0.052715555	0.2	0.829957834	brain_eqtl	1	0.902130355	0.812855135	1.0012106	-0.207202371	0.001209868
ABCC6	pd_progression_cont_HY	12	ivw	-0.107983022	0.050660907	0.033049109	0.2	0.989310515	blood_eqtl	1	0.897642836	0.812793338	0.991349983	-0.207278399	-0.008687646
ABCC6	pd_progression_cont_HY	12	mr_egger	-0.097622322	0.102611375	0.341411943	0.2	NA	blood_eqtl	1	0.90699139	0.741751783	1.109041327	-0.298740617	0.103495972
ABCC6	pd_progression_cont_HY	12	maximum_likelihood	-0.106074541	0.0508861	0.037110308	0.2	NA	blood_eqtl	1	0.899357606	0.813986663	0.993682257	-0.205811298	-0.006337785
ABCC8	pd_risk_discovery	6	ivw	0.123061299	0.145008805	0.396077702	0.2	0.93681291	brain_eqtl	1	1.130953745	0.851159314	1.502722642	-0.16115596	0.407278557
ABCC8	pd_risk_discovery	6	mr_egger	0.192588382	0.467328927	0.680262786	0.2	NA	brain_eqtl	1	1.212383652	0.485111599	3.02997109	-0.723376314	1.108553078
ABCC8	pd_risk_discovery	6	maximum_likelihood	0.127925579	0.14847031	0.388894473	0.2	NA	brain_eqtl	1	1.136468422	0.849526428	1.520329953	-0.163076229	0.418927386
ABCC8	pd_progression_surv_HY3	7	ivw	-0.320027483	0.660983544	0.628266213	0.2	0.988944794	brain_eqtl	1	0.72612908	0.198780271	2.652493823	-1.615555229	0.975500263
ABCC8	pd_progression_surv_HY3	7	mr_egger	-1.675501899	1.496453055	0.262863442	0.2	NA	brain_eqtl	1	0.187214193	0.00996626	3.516781025	-4.608549888	1.25754609
ABCC8	pd_progression_surv_HY3	7	maximum_likelihood	-0.337491792	0.681630434	0.620512381	0.2	NA	brain_eqtl	1	0.713557832	0.187591708	2.714217935	-1.673487442	0.998503859
ABCC8	pd_progression_surv_DYSKINESIAS	7	ivw	0.012652121	0.625146554	0.983852997	0.2	0.998654167	brain_eqtl	1	1.012732498	0.297412527	3.448500048	-1.212635125	1.237939368
ABCC8	pd_progression_surv_DYSKINESIAS	7	mr_egger	-0.661112664	2.025480605	0.744123308	0.2	NA	brain_eqtl	1	0.516276572	0.009744477	27.35308508	-4.631054651	3.308829322
ABCC8	pd_progression_surv_DYSKINESIAS	7	maximum_likelihood	0.014616918	0.634042181	0.981607564	0.2	NA	brain_eqtl	1	1.014724267	0.292846775	3.516054897	-1.228105757	1.257339593
ABCC8	pd_progression_surv_DEPR	7	ivw	-1.498365167	1.116832549	0.179719156	0.2	0.961432761	brain_eqtl	1	0.223495239	0.025038091	1.994965243	-3.687356962	0.690626628
ABCC8	pd_progression_surv_DEPR	7	mr_egger	4.329713019	2.887290383	0.13372412	0.2	NA	brain_eqtl	1	75.92249513	0.264642312	21781.19301	-1.329376132	9.98880217
ABCC8	pd_progression_surv_DEPR	7	maximum_likelihood	-1.713820656	1.224334589	0.161573928	0.2	NA	brain_eqtl	1	0.180176085	0.016350179	1.985508671	-4.11351645	0.685875139
ABCC8	pd_progression_surv_DEMENTIA	7	ivw	0.296089433	0.793132135	0.708912784	0.2	0.997928375	brain_eqtl	1	1.344590402	0.284094159	6.363817397	-1.258449551	1.850628417
ABCC8	pd_progression_surv_DEMENTIA	7	mr_egger	0.094987971	2.39780006	0.968400361	0.2	NA	brain_eqtl	1	1.099645627	0.010004701	120.8652258	-4.604700147	4.794676089
ABCC8	pd_progression_surv_DEMENTIA	7	maximum_likelihood	0.317238518	0.822921586	0.699864984	0.2	NA	brain_eqtl	1	1.373330097	0.273709545	6.890645912	-1.295687791	1.930164827
ABCC8	pd_progression_cont_UPDRS4_scaled	7	ivw	-0.273012022	0.517449927	0.597769693	0.2	0.996322849	brain_eqtl	1	0.761083638	0.27603879	2.098430813	-1.287213879	0.741189834
ABCC8	pd_progression_cont_UPDRS4_scaled	7	mr_egger	2.284658727	2.203287094	0.299767584	0.2	NA	brain_eqtl	1	9.822333551	0.13083949	737.3785752	-2.033783978	6.603101431
ABCC8	pd_progression_cont_UPDRS4_scaled	7	maximum_likelihood	-0.286419512	0.520256014	0.581951994	0.2	NA	brain_eqtl	1	0.750947519	0.27086864	2.081902785	-1.306121299	0.733282276
ABCC8	pd_progression_cont_UPDRS3_scaled	7	ivw	-0.323300783	0.2589159	0.211785422	0.2	0.982791325	brain_eqtl	1	0.723756128	0.435711067	1.202225451	-0.830775947	0.184174382
ABCC8	pd_progression_cont_UPDRS3_scaled	7	mr_egger	-0.53435421	0.825333661	0.51734707	0.2	NA	brain_eqtl	1	0.586047632	0.116250471	2.954412352	-2.152008186	1.083299765
ABCC8	pd_progression_cont_UPDRS3_scaled	7	maximum_likelihood	-0.335738387	0.268087542	0.210443779	0.2	NA	brain_eqtl	1	0.714810085	0.422658832	1.208902829	-0.861189969	0.189713196
ABCC8	pd_progression_cont_UPDRS2_scaled	7	ivw	-0.624086064	0.336045099	0.063289855	0.2	0.865206544	brain_eqtl	1	0.535750847	0.277278057	1.035166549	-1.282734459	0.034562331
ABCC8	pd_progression_cont_UPDRS2_scaled	7	mr_egger	-1.779701899	1.113011503	0.1098213	0.2	NA	brain_eqtl	1	0.168688426	0.019040168	1.494513367	-3.961204444	0.401800647
ABCC8	pd_progression_cont_UPDRS2_scaled	7	maximum_likelihood	-0.621827223	0.342431616	0.069383181	0.2	NA	brain_eqtl	1	0.536962391	0.274448077	1.050576168	-1.29299319	0.049338745
ABCC8	pd_progression_cont_UPDRS1_scaled	7	ivw	-0.118942733	0.309695769	0.700931643	0.2	0.981716814	brain_eqtl	1	0.887858645	0.483866401	1.629154185	-0.72594644	0.488060975
ABCC8	pd_progression_cont_UPDRS1_scaled	7	mr_egger	-1.278024324	1.486132152	0.389807339	0.2	NA	brain_eqtl	1	0.278587155	0.015133517	5.128405	-4.190843342	1.634794695
ABCC8	pd_progression_cont_UPDRS1_scaled	7	maximum_likelihood	-0.120384422	0.311413458	0.69907143	0.2	NA	brain_eqtl	1	0.886579551	0.481545382	1.632293297	-0.7307548	0.489985957
ABCC8	pd_progression_cont_UPDRS_scaled	7	ivw	-0.330827186	0.314823389	0.293334743	0.2	0.989780633	brain_eqtl	1	0.718329296	0.387561386	1.33139419	-0.947881028	0.286226656
ABCC8	pd_progression_cont_UPDRS_scaled	7	mr_egger	-0.199574945	0.915552527	0.827442307	0.2	NA	brain_eqtl	1	0.819078833	0.136141853	4.92787573	-1.994057899	1.594908009
ABCC8	pd_progression_cont_UPDRS_scaled	7	maximum_likelihood	-0.359410695	0.329940863	0.276013445	0.2	NA	brain_eqtl	1	0.698087591	0.365644114	1.332788542	-1.006094785	0.287273396
ABCC8	pd_progression_cont_SEADL	7	ivw	5.295742637	2.404415594	0.027629502	0.2	0.746139218	brain_eqtl	1	199.4857164	1.791562371	22212.20523	0.583088072	10.0083972
ABCC8	pd_progression_cont_SEADL	7	mr_egger	4.147111783	7.32062548	0.571056026	0.2	NA	brain_eqtl	1	63.25105347	3.71E-05	107773000.3	-10.20131416	18.49553772
ABCC8	pd_progression_cont_SEADL	7	maximum_likelihood	5.577028545	2.551955755	0.028859978	0.2	NA	brain_eqtl	1	264.2851264	1.777477571	39295.36393	0.575195265	10.57886182
ABCC8	pd_progression_cont_MOCA	3	ivw	-1.472576427	1.425824342	0.301702413	0.2	0.973926792	brain_eqtl	1	0.229333861	0.014021097	3.751063067	-4.267192138	1.322039284
ABCC8	pd_progression_cont_MOCA	3	mr_egger	-8.051966348	7.16179525	0.26088815	0.2	NA	brain_eqtl	1	0.000318475	2.55E-10	397.4830702	-22.08908504	5.985152342
ABCC8	pd_progression_cont_MOCA	3	maximum_likelihood	-1.503430454	1.448773479	0.299397461	0.2	NA	brain_eqtl	1	0.222366034	0.012997133	3.804427669	-4.343026472	1.336165565
ABCC8	pd_progression_cont_MMSE	7	ivw	-0.146272022	0.436028957	0.737275091	0.2	0.999131312	brain_eqtl	1	0.863922666	0.367552624	2.030627247	-1.000888777	0.708344734
ABCC8	pd_progression_cont_MMSE	7	mr_egger	1.169392515	1.341557332	0.383389555	0.2	NA	brain_eqtl	1	3.220035922	0.232222375	44.64957933	-1.460059855	3.798844886
ABCC8	pd_progression_cont_MMSE	7	maximum_likelihood	-0.154191459	0.447941186	0.730678923	0.2	NA	brain_eqtl	1	0.857107905	0.356238017	2.062199778	-1.032156183	0.723773266
ABCC8	pd_progression_cont_HY	6	ivw	-0.106421469	0.135391517	0.431851318	0.2	0.990827253	brain_eqtl	1	0.899045648	0.68949982	1.17227453	-0.371788842	0.158945904
ABCC8	pd_progression_cont_HY	6	mr_egger	-0.296638211	0.381903977	0.437315094	0.2	NA	brain_eqtl	1	0.743312886	0.351632035	1.571284731	-1.045170006	0.451893585
ABCC8	pd_progression_cont_HY	6	maximum_likelihood	-0.11756439	0.140225606	0.401809124	0.2	NA	brain_eqtl	1	0.889083261	0.675429443	1.170320681	-0.392406579	0.157277798
ABCC9	pd_risk_discovery	8	ivw	-0.036685004	0.073506193	0.617727505	0.2	0.969024917	brain_eqtl	1	0.963979738	0.834638032	1.113365194	-0.180757143	0.107387135
ABCC9	pd_risk_discovery	8	mr_egger	-0.050547087	0.184450171	0.784052372	0.2	NA	brain_eqtl	1	0.950709161	0.662278298	1.36475544	-0.412069422	0.310975248
ABCC9	pd_risk_discovery	8	maximum_likelihood	-0.036519853	0.073799275	0.620703315	0.2	NA	brain_eqtl	1	0.964138953	0.834296493	1.114188934	-0.181166433	0.108126727
ABCC9	pd_progression_surv_HY3	9	ivw	0.439141599	0.43737667	0.315361619	0.2	0.942428367	brain_eqtl	1	1.551374944	0.658285418	3.656110483	-0.418116675	1.296399873
ABCC9	pd_progression_surv_HY3	9	mr_egger	0.326581326	0.520677473	0.530512515	0.2	NA	brain_eqtl	1	1.386220981	0.49960049	3.84629048	-0.69394652	1.347109172
ABCC9	pd_progression_surv_HY3	9	maximum_likelihood	0.457006738	0.446479505	0.306034493	0.2	NA	brain_eqtl	1	1.579339526	0.658300944	3.789016805	-0.418093091	1.332106567
ABCC9	pd_progression_surv_DEPR	9	ivw	-0.380472921	0.624320447	0.542246558	0.2	0.991465166	brain_eqtl	1	0.683538073	0.201062194	2.323779967	-1.604140998	0.843195156
ABCC9	pd_progression_surv_DEPR	9	mr_egger	-0.419287508	1.03400005	0.685109672	0.2	NA	brain_eqtl	1	0.657515128	0.086645725	4.989584255	-2.445927606	1.607352591
ABCC9	pd_progression_surv_DEPR	9	maximum_likelihood	-0.391639655	0.629428764	0.533800883	0.2	NA	brain_eqtl	1	0.675947644	0.196848667	2.321098866	-1.625320033	0.842040722
ABCC9	pd_progression_surv_DEMENTIA	9	ivw	-0.015668296	0.468049156	0.973295205	0.2	0.997928375	brain_eqtl	1	0.984453813	0.393354263	2.463807824	-0.933044641	0.901708049
ABCC9	pd_progression_surv_DEMENTIA	9	mr_egger	0.101857605	0.638800775	0.873313336	0.2	NA	brain_eqtl	1	1.107225797	0.316576008	3.87252645	-1.150191914	1.353907123
ABCC9	pd_progression_surv_DEMENTIA	9	maximum_likelihood	-0.013426806	0.475115824	0.977454728	0.2	NA	brain_eqtl	1	0.986662931	0.388814147	2.503776541	-0.944653821	0.917800208
ABCC9	pd_progression_cont_UPDRS4_scaled	9	ivw	0.577819643	0.436310471	0.185393017	0.2	0.996322849	brain_eqtl	1	1.782148471	0.757790073	4.191204514	-0.27734888	1.432988166
ABCC9	pd_progression_cont_UPDRS4_scaled	9	mr_egger	1.275075061	0.476199218	0.007414984	0.2	NA	brain_eqtl	1	3.578970042	1.407372644	9.101375258	0.341724593	2.208425529
ABCC9	pd_progression_cont_UPDRS4_scaled	9	maximum_likelihood	0.572109778	0.446501591	0.20008258	0.2	NA	brain_eqtl	1	1.772001641	0.738574472	4.251419365	-0.303033339	1.447252895
ABCC9	pd_progression_cont_UPDRS3_scaled	8	ivw	-0.037921592	0.19107078	0.842678277	0.2	0.989330111	brain_eqtl	1	0.962788428	0.662045946	1.400146867	-0.412420321	0.336577136
ABCC9	pd_progression_cont_UPDRS3_scaled	8	mr_egger	0.136477218	0.476355312	0.774492909	0.2	NA	brain_eqtl	1	1.146228764	0.450598223	2.915769109	-0.797179195	1.07013363
ABCC9	pd_progression_cont_UPDRS3_scaled	8	maximum_likelihood	-0.037808726	0.191978992	0.84387293	0.2	NA	brain_eqtl	1	0.962897101	0.660943083	1.402799803	-0.41408755	0.338470099
ABCC9	pd_progression_cont_UPDRS2_scaled	9	ivw	0.547045854	0.300598164	0.068780693	0.2	0.865206544	brain_eqtl	1	1.728140291	0.958748445	3.114966059	-0.042126548	1.136218256
ABCC9	pd_progression_cont_UPDRS2_scaled	9	mr_egger	0.730402927	0.548767202	0.18319274	0.2	NA	brain_eqtl	1	2.075916881	0.708092327	6.085973164	-0.345180789	1.805986642
ABCC9	pd_progression_cont_UPDRS2_scaled	9	maximum_likelihood	0.553434405	0.304892185	0.069496147	0.2	NA	brain_eqtl	1	1.739215944	0.956806332	3.161425671	-0.044154278	1.151023088
ABCC9	pd_progression_cont_UPDRS1_scaled	8	ivw	0.526430425	0.329493115	0.110110248	0.2	0.877967073	brain_eqtl	1	1.692878654	0.887473977	3.229208078	-0.11937608	1.17223693
ABCC9	pd_progression_cont_UPDRS1_scaled	8	mr_egger	0.88051373	0.354109687	0.01289861	0.2	NA	brain_eqtl	1	2.412138575	1.204974907	4.82865865	0.186458743	1.574568717
ABCC9	pd_progression_cont_UPDRS1_scaled	8	maximum_likelihood	0.549824073	0.336515286	0.102285	0.2	NA	brain_eqtl	1	1.732948119	0.896061808	3.351453167	-0.109745887	1.209394033
ABCC9	pd_progression_cont_UPDRS_scaled	9	ivw	0.091793717	0.199184599	0.644908048	0.2	0.989780633	brain_eqtl	1	1.096138684	0.741850085	1.619626443	-0.298608098	0.482195532
ABCC9	pd_progression_cont_UPDRS_scaled	9	mr_egger	0.140307398	0.259227997	0.588334628	0.2	NA	brain_eqtl	1	1.150627446	0.692269827	1.912467462	-0.367779476	0.648394273
ABCC9	pd_progression_cont_UPDRS_scaled	9	maximum_likelihood	0.094670895	0.202283922	0.639777449	0.2	NA	brain_eqtl	1	1.099297012	0.739481812	1.634190186	-0.301805592	0.491147383
ABCC9	pd_progression_cont_SEADL	9	ivw	0.428323408	1.564274243	0.784225982	0.2	0.99299078	brain_eqtl	1	1.53468233	0.071528872	32.92726126	-2.637654108	3.494300924
ABCC9	pd_progression_cont_SEADL	9	mr_egger	-1.457210863	2.483137629	0.557309445	0.2	NA	brain_eqtl	1	0.232884918	0.00179247	30.25734273	-6.324160615	3.40973889
ABCC9	pd_progression_cont_SEADL	9	maximum_likelihood	0.432448295	1.581392116	0.784499244	0.2	NA	brain_eqtl	1	1.541025795	0.06945472	34.19149206	-2.667080252	3.531976843
ABCC9	pd_progression_cont_MMSE	9	ivw	0.284208989	0.309547916	0.358544451	0.2	0.999131312	brain_eqtl	1	1.328710588	0.724332363	2.437378081	-0.322504927	0.890922904
ABCC9	pd_progression_cont_MMSE	9	mr_egger	0.185335536	0.38989187	0.634536731	0.2	NA	brain_eqtl	1	1.203622231	0.560541202	2.584478122	-0.578852529	0.9495236
ABCC9	pd_progression_cont_MMSE	9	maximum_likelihood	0.303616955	0.315435767	0.33578254	0.2	NA	brain_eqtl	1	1.354750027	0.730053727	2.513989816	-0.314637149	0.921871059
ABCC9	pd_progression_cont_HY	8	ivw	-0.040540536	0.07207751	0.573804353	0.2	0.990827253	brain_eqtl	1	0.960270238	0.833757693	1.105979517	-0.181812455	0.100731383
ABCC9	pd_progression_cont_HY	8	mr_egger	-0.008971082	0.085833469	0.916758845	0.2	NA	brain_eqtl	1	0.991069038	0.837608324	1.172645747	-0.177204682	0.159262518
ABCC9	pd_progression_cont_HY	8	maximum_likelihood	-0.04306501	0.074253854	0.561934832	0.2	NA	brain_eqtl	1	0.957849119	0.828115565	1.107906883	-0.188602564	0.102472544
ABCG1	pd_risk_discovery	1	wald_ratio	0.208609298	0.198297812	0.29279955	0.2	0.931006672	brain_eqtl	1	1.231963574	0.835224763	1.817156667	-0.180054413	0.597273008
ABCG1	pd_risk_discovery	11	ivw	0.137627381	0.122117421	0.259738854	0.2	0.887720796	blood_eqtl	1	1.147547872	0.903279939	1.457871544	-0.101722764	0.376977526
ABCG1	pd_risk_discovery	11	mr_egger	0.105500371	0.231281173	0.648277565	0.2	NA	blood_eqtl	1	1.111266517	0.706232534	1.748593009	-0.347810727	0.55881147
ABCG1	pd_risk_discovery	11	maximum_likelihood	0.155634373	0.124185353	0.210117437	0.2	NA	blood_eqtl	1	1.168398927	0.915972516	1.490389754	-0.087768919	0.399037665
ABCG1	pd_progression_surv_HY3	1	wald_ratio	-0.141188042	0.788432099	0.857879246	0.2	0.997578268	brain_eqtl	1	0.868326015	0.185163705	4.072018701	-1.686514956	1.404138872
ABCG1	pd_progression_surv_HY3	11	ivw	-0.32770939	0.480721609	0.495426735	0.2	0.997962306	blood_eqtl	1	0.720572395	0.280853038	1.848741179	-1.269923743	0.614504964
ABCG1	pd_progression_surv_HY3	11	mr_egger	-0.42773448	0.802833829	0.5941853	0.2	NA	blood_eqtl	1	0.651984507	0.135160978	3.145018664	-2.001288784	1.145819825
ABCG1	pd_progression_surv_HY3	11	maximum_likelihood	-0.335744833	0.487485521	0.490994575	0.2	NA	blood_eqtl	1	0.714805477	0.274936132	1.858420232	-1.291216455	0.619726789
ABCG1	pd_progression_surv_DYSKINESIAS	1	wald_ratio	0.489398999	0.857439737	0.568157048	0.2	0.990412112	brain_eqtl	1	1.631335491	0.303861618	8.75811662	-1.191182886	2.169980884
ABCG1	pd_progression_surv_DYSKINESIAS	12	ivw	-0.497433219	0.612755305	0.416907843	0.2	0.999363476	blood_eqtl	1	0.608089491	0.182969901	2.020948953	-1.698433617	0.70356718
ABCG1	pd_progression_surv_DYSKINESIAS	12	mr_egger	0.415953523	1.040474867	0.689323886	0.2	NA	blood_eqtl	1	1.515815417	0.19723148	11.64974467	-1.623377217	2.455284263
ABCG1	pd_progression_surv_DYSKINESIAS	12	maximum_likelihood	-0.56526122	0.621502569	0.363082324	0.2	NA	blood_eqtl	1	0.568211699	0.1680647	1.921072867	-1.783406254	0.652883815
ABCG1	pd_progression_surv_DEPR	1	wald_ratio	-0.205436533	1.181854957	0.862002601	0.2	0.993770114	brain_eqtl	1	0.814291774	0.080309107	8.256486906	-2.521872249	2.110999183
ABCG1	pd_progression_surv_DEPR	12	ivw	-1.59962346	0.747694024	0.032402544	0.2	0.997149387	blood_eqtl	1	0.201972554	0.046649002	0.874464856	-3.065103748	-0.134143173
ABCG1	pd_progression_surv_DEPR	12	mr_egger	-1.726124673	1.169727749	0.140034219	0.2	NA	blood_eqtl	1	0.177972778	0.017974682	1.762162441	-4.01879106	0.566541715
ABCG1	pd_progression_surv_DEPR	12	maximum_likelihood	-1.584491762	0.757515592	0.036465786	0.2	NA	blood_eqtl	1	0.205051982	0.04645727	0.905053518	-3.069222322	-0.099761201
ABCG1	pd_progression_surv_DEMENTIA	1	wald_ratio	0.260422889	1.020188747	0.798515094	0.2	0.997928375	brain_eqtl	1	1.29747866	0.175670174	9.583020479	-1.739147055	2.259992832
ABCG1	pd_progression_surv_DEMENTIA	12	ivw	0.232344986	0.59284549	0.695121087	0.2	0.999245002	blood_eqtl	1	1.261554873	0.394698864	4.032240378	-0.929632174	1.394322146
ABCG1	pd_progression_surv_DEMENTIA	12	mr_egger	-0.733924451	0.998508157	0.462326713	0.2	NA	blood_eqtl	1	0.480021468	0.067813063	3.397879417	-2.691000438	1.223151536
ABCG1	pd_progression_surv_DEMENTIA	12	maximum_likelihood	0.44815279	0.603135078	0.457458164	0.2	NA	blood_eqtl	1	1.565417858	0.479989063	5.105393564	-0.733991962	1.630297542
ABCG1	pd_progression_cont_UPDRS4_scaled	1	wald_ratio	-0.26730545	0.381524989	0.483537884	0.2	0.996322849	brain_eqtl	1	0.765439232	0.36236821	1.616856011	-1.015094429	0.480483529
ABCG1	pd_progression_cont_UPDRS3_scaled	1	wald_ratio	0.011104677	0.334726706	0.973534751	0.2	0.998358181	brain_eqtl	1	1.011166563	0.524683704	1.94871274	-0.644959666	0.667169021
ABCG1	pd_progression_cont_UPDRS3_scaled	13	ivw	-0.171406608	0.205358696	0.403903905	0.2	0.996441044	blood_eqtl	1	0.842478945	0.563318747	1.25998074	-0.573909652	0.231096435
ABCG1	pd_progression_cont_UPDRS3_scaled	13	mr_egger	-0.146473123	0.396131174	0.711561962	0.2	NA	blood_eqtl	1	0.863748947	0.397368894	1.877505397	-0.922890225	0.629943979
ABCG1	pd_progression_cont_UPDRS3_scaled	13	maximum_likelihood	-0.172773952	0.207638052	0.405357042	0.2	NA	blood_eqtl	1	0.841327773	0.56004142	1.263892985	-0.579744533	0.234196628
ABCG1	pd_progression_cont_UPDRS2_scaled	1	wald_ratio	0.59172067	0.414839022	0.153756885	0.2	0.894433967	brain_eqtl	1	1.807095156	0.801425058	4.074732713	-0.221363813	1.404805153
ABCG1	pd_progression_cont_UPDRS1_scaled	1	wald_ratio	0.153879102	0.408493492	0.706397284	0.2	0.981716814	brain_eqtl	1	1.166349869	0.523735684	2.597440003	-0.646768142	0.954526346
ABCG1	pd_progression_cont_UPDRS1_scaled	12	ivw	-0.464147352	0.278560974	0.095667113	0.2	0.995067733	blood_eqtl	1	0.628670912	0.364172777	1.08527364	-1.010126861	0.081832158
ABCG1	pd_progression_cont_UPDRS1_scaled	12	mr_egger	0.101038044	0.472774354	0.830770843	0.2	NA	blood_eqtl	1	1.106318729	0.437972266	2.794563092	-0.82559969	1.027675777
ABCG1	pd_progression_cont_UPDRS1_scaled	12	maximum_likelihood	-0.488609872	0.283210218	0.08448151	0.2	NA	blood_eqtl	1	0.613478615	0.352148647	1.068741892	-1.043701899	0.066482155
ABCG1	pd_progression_cont_UPDRS_scaled	1	wald_ratio	0.094389758	0.329174367	0.774306056	0.2	0.989780633	brain_eqtl	1	1.098988002	0.576493046	2.095037636	-0.550792001	0.739571518
ABCG1	pd_progression_cont_UPDRS_scaled	12	ivw	-0.048798826	0.242298175	0.840385901	0.2	0.998901659	blood_eqtl	1	0.952372703	0.592322963	1.531282464	-0.523703248	0.426105596
ABCG1	pd_progression_cont_UPDRS_scaled	12	mr_egger	-0.137927143	0.367981113	0.707793404	0.2	NA	blood_eqtl	1	0.871162159	0.4235134	1.791970474	-0.859170124	0.583315838
ABCG1	pd_progression_cont_UPDRS_scaled	12	maximum_likelihood	-0.045766575	0.247401623	0.853237677	0.2	NA	blood_eqtl	1	0.955264919	0.588208528	1.551373404	-0.530673755	0.439140606
ABCG1	pd_progression_cont_SEADL	1	wald_ratio	-6.337598058	3.193387958	0.047188981	0.2	0.780841694	brain_eqtl	1	0.001768545	3.38E-06	0.924448754	-12.59663846	-0.078557661
ABCG1	pd_progression_cont_SEADL	11	ivw	-1.636348122	2.268486241	0.470700825	0.2	0.999115337	blood_eqtl	1	0.194689729	0.002282278	16.6080067	-6.082581155	2.809884911
ABCG1	pd_progression_cont_SEADL	11	mr_egger	-3.813478147	3.401132114	0.262186621	0.2	NA	blood_eqtl	1	0.022071278	2.81E-05	17.33522911	-10.47969709	2.852740796
ABCG1	pd_progression_cont_SEADL	11	maximum_likelihood	-1.594677243	2.313163862	0.490576458	0.2	NA	blood_eqtl	1	0.202974029	0.002179895	18.89928188	-6.128478412	2.939123925
ABCG1	pd_progression_cont_MOCA	1	wald_ratio	-2.054712699	1.723410186	0.233168487	0.2	0.955858169	brain_eqtl	1	0.128129642	0.004371729	3.755311605	-5.432596663	1.323171266
ABCG1	pd_progression_cont_MOCA	9	ivw	-0.312182268	1.074973254	0.771503103	0.2	0.997630686	blood_eqtl	1	0.731848123	0.088999027	6.018062177	-2.419129847	1.79476531
ABCG1	pd_progression_cont_MOCA	9	mr_egger	-0.343228825	2.020333142	0.865098815	0.2	NA	blood_eqtl	1	0.709475848	0.013526808	37.21173373	-4.303081783	3.616624134
ABCG1	pd_progression_cont_MOCA	9	maximum_likelihood	-0.328314407	1.085002298	0.762199834	0.2	NA	blood_eqtl	1	0.720136568	0.085870158	6.039311993	-2.454918911	1.798290097
ABCG1	pd_progression_cont_MMSE	1	wald_ratio	1.293694923	0.576650036	0.024866761	0.2	0.931802586	brain_eqtl	1	3.64623425	1.177579254	11.29013114	0.163460852	2.423928994
ABCG1	pd_progression_cont_MMSE	12	ivw	0.395752038	0.3517778	0.26058661	0.2	0.994101162	blood_eqtl	1	1.485500924	0.745475917	2.960139888	-0.29373245	1.085236527
ABCG1	pd_progression_cont_MMSE	12	mr_egger	0.525426447	0.591676461	0.374524615	0.2	NA	blood_eqtl	1	1.691179894	0.530328095	5.3930566	-0.634259417	1.685112311
ABCG1	pd_progression_cont_MMSE	12	maximum_likelihood	0.412785752	0.359120192	0.250376157	0.2	NA	blood_eqtl	1	1.511021258	0.747448536	3.054638726	-0.291089825	1.116661329
ABCG1	pd_progression_cont_HY	1	wald_ratio	0.072973595	0.115012731	0.525765815	0.2	0.990827253	brain_eqtl	1	1.075702132	0.858600657	1.347698802	-0.152451358	0.298398547
ABCG1	pd_progression_cont_HY	13	ivw	-0.052227594	0.065853059	0.427723693	0.2	0.997354819	blood_eqtl	1	0.94911283	0.834185408	1.079874036	-0.18129959	0.076844401
ABCG1	pd_progression_cont_HY	13	mr_egger	-0.122924545	0.129433854	0.342259945	0.2	NA	blood_eqtl	1	0.884330387	0.686180272	1.139700843	-0.376614899	0.130765809
ABCG1	pd_progression_cont_HY	13	maximum_likelihood	-0.053208163	0.066667432	0.424804752	0.2	NA	blood_eqtl	1	0.948182615	0.832038696	1.080539013	-0.183876329	0.077460003
ABCG2	pd_risk_discovery	1	wald_ratio	0.274923784	0.256211694	0.283255993	0.2	0.931006672	brain_eqtl	1	1.316430338	0.796720672	2.175152343	-0.227251136	0.777098705
ABCG2	pd_risk_discovery	20	ivw	0.001545787	0.045290742	0.972773236	0.2	0.995562291	blood_eqtl	1	1.001546983	0.916471721	1.094519705	-0.087224067	0.090315642
ABCG2	pd_risk_discovery	20	mr_egger	-0.005253738	0.058308079	0.928205293	0.2	NA	blood_eqtl	1	0.994760039	0.887330668	1.115195913	-0.119537572	0.109030096
ABCG2	pd_risk_discovery	20	maximum_likelihood	0.013251211	0.04525678	0.769674587	0.2	NA	blood_eqtl	1	1.013339398	0.927324169	1.107333087	-0.075452077	0.1019545
ABCG2	pd_progression_surv_HY3	1	wald_ratio	0.552726352	1.006134687	0.58276101	0.2	0.985072835	brain_eqtl	1	1.737984922	0.241883848	12.48777715	-1.419297635	2.524750338
ABCG2	pd_progression_surv_HY3	23	ivw	-0.044601043	0.1971249	0.82100093	0.2	0.997962306	blood_eqtl	1	0.95637896	0.649881106	1.407427768	-0.430965847	0.341763761
ABCG2	pd_progression_surv_HY3	23	mr_egger	-0.031018453	0.22806646	0.891816377	0.2	NA	blood_eqtl	1	0.969457683	0.620004393	1.515873453	-0.478028716	0.415991809
ABCG2	pd_progression_surv_HY3	23	maximum_likelihood	-0.00049064	0.199514111	0.998037863	0.2	NA	blood_eqtl	1	0.99950948	0.67601616	1.477803727	-0.391538298	0.390557017
ABCG2	pd_progression_surv_DYSKINESIAS	1	wald_ratio	-0.672195849	1.001816512	0.502235174	0.2	0.990412112	brain_eqtl	1	0.510586176	0.071664755	3.637746929	-2.635756213	1.291364514
ABCG2	pd_progression_surv_DYSKINESIAS	23	ivw	-0.26212348	0.229594465	0.253586929	0.2	0.999363476	blood_eqtl	1	0.76941601	0.490598781	1.206690721	-0.712128632	0.187881672
ABCG2	pd_progression_surv_DYSKINESIAS	23	mr_egger	-0.411338275	0.269349045	0.126721981	0.2	NA	blood_eqtl	1	0.662762698	0.390916068	1.123653976	-0.939262403	0.116585854
ABCG2	pd_progression_surv_DYSKINESIAS	23	maximum_likelihood	-0.264656894	0.231244263	0.252420217	0.2	NA	blood_eqtl	1	0.767469228	0.487777632	1.207535928	-0.717895649	0.18858186
ABCG2	pd_progression_surv_DEPR	1	wald_ratio	-0.924089369	1.301209953	0.477594387	0.2	0.989869918	brain_eqtl	1	0.396892677	0.030978531	5.084934447	-3.474460876	1.626282138
ABCG2	pd_progression_surv_DEPR	22	ivw	-0.040386096	0.327079593	0.901731107	0.2	0.997149387	blood_eqtl	1	0.960418554	0.50587681	1.823376324	-0.681462098	0.600689905
ABCG2	pd_progression_surv_DEPR	22	mr_egger	0.057677773	0.371276368	0.876545422	0.2	NA	blood_eqtl	1	1.059373582	0.511696344	2.193239015	-0.670023907	0.785379454
ABCG2	pd_progression_surv_DEPR	22	maximum_likelihood	-0.04173144	0.330015997	0.899373525	0.2	NA	blood_eqtl	1	0.959127329	0.502297455	1.831435185	-0.688562795	0.605099914
ABCG2	pd_progression_surv_DEMENTIA	1	wald_ratio	0.919771194	1.239316116	0.457990232	0.2	0.997928375	brain_eqtl	1	2.508716316	0.221067235	28.46942722	-1.509288394	3.348830782
ABCG2	pd_progression_surv_DEMENTIA	23	ivw	0.158630077	0.278737161	0.569286432	0.2	0.999245002	blood_eqtl	1	1.171904352	0.678619455	2.023755435	-0.387694758	0.704954912
ABCG2	pd_progression_surv_DEMENTIA	23	mr_egger	0.247979294	0.303725083	0.414237257	0.2	NA	blood_eqtl	1	1.281433398	0.706577866	2.323978194	-0.347321869	0.843280456
ABCG2	pd_progression_surv_DEMENTIA	23	maximum_likelihood	0.161527132	0.281019605	0.565433636	0.2	NA	blood_eqtl	1	1.175304346	0.677550429	2.038726929	-0.389271294	0.712325559
ABCG2	pd_progression_cont_UPDRS4_scaled	1	wald_ratio	0.103636191	0.449090161	0.817494086	0.2	0.996322849	brain_eqtl	1	1.109196846	0.459976203	2.674741943	-0.776580524	0.983852906
ABCG2	pd_progression_cont_UPDRS4_scaled	19	ivw	-0.003436777	0.097962929	0.972014015	0.2	0.998111955	blood_eqtl	1	0.996569122	0.822469304	1.207522286	-0.195444118	0.188570563
ABCG2	pd_progression_cont_UPDRS4_scaled	19	mr_egger	-0.026556144	0.1237705	0.830110727	0.2	NA	blood_eqtl	1	0.97379337	0.764031451	1.241144622	-0.269146324	0.216034036
ABCG2	pd_progression_cont_UPDRS4_scaled	19	maximum_likelihood	-0.004845384	0.098495318	0.960764651	0.2	NA	blood_eqtl	1	0.995166336	0.820455006	1.207081472	-0.197896208	0.18820544
ABCG2	pd_progression_cont_UPDRS3_scaled	1	wald_ratio	0.012954524	0.413105372	0.97498333	0.2	0.998358181	brain_eqtl	1	1.013038797	0.450799771	2.276504274	-0.796732005	0.822641053
ABCG2	pd_progression_cont_UPDRS3_scaled	23	ivw	-0.069685112	0.088375773	0.430398909	0.2	0.996441044	blood_eqtl	1	0.932687466	0.784348668	1.109080622	-0.242901628	0.103531404
ABCG2	pd_progression_cont_UPDRS3_scaled	23	mr_egger	-0.081582321	0.104217572	0.433740027	0.2	NA	blood_eqtl	1	0.921656835	0.751376243	1.130527254	-0.285848763	0.12268412
ABCG2	pd_progression_cont_UPDRS3_scaled	23	maximum_likelihood	-0.030192415	0.090051033	0.737413005	0.2	NA	blood_eqtl	1	0.970258824	0.813269741	1.157552208	-0.206692439	0.14630761
ABCG2	pd_progression_cont_UPDRS2_scaled	1	wald_ratio	0.408787197	0.487953732	0.402166569	0.2	0.991550157	brain_eqtl	1	1.50499142	0.578334928	3.916414287	-0.547602118	1.365176513
ABCG2	pd_progression_cont_UPDRS2_scaled	22	ivw	0.034817497	0.109808565	0.751187064	0.2	0.996733361	blood_eqtl	1	1.035430723	0.834930083	1.284079714	-0.180407291	0.250042286
ABCG2	pd_progression_cont_UPDRS2_scaled	22	mr_egger	-0.002255415	0.131811539	0.986348139	0.2	NA	blood_eqtl	1	0.997747127	0.770584446	1.291875712	-0.260606032	0.256095202
ABCG2	pd_progression_cont_UPDRS2_scaled	22	maximum_likelihood	0.048712246	0.11082669	0.660273683	0.2	NA	blood_eqtl	1	1.04991819	0.844924448	1.304647069	-0.168508066	0.265932559
ABCG2	pd_progression_cont_UPDRS1_scaled	1	wald_ratio	0.119469498	0.480756774	0.803745254	0.2	0.994659699	brain_eqtl	1	1.126898871	0.439194119	2.891434587	-0.82281378	1.061752776
ABCG2	pd_progression_cont_UPDRS1_scaled	22	ivw	0.061146919	0.103143045	0.553290857	0.2	0.995067733	blood_eqtl	1	1.063055086	0.868477631	1.301226509	-0.14101345	0.263307288
ABCG2	pd_progression_cont_UPDRS1_scaled	22	mr_egger	-0.073540303	0.176057868	0.676162602	0.2	NA	blood_eqtl	1	0.929098699	0.657958299	1.311974321	-0.418613725	0.271533118
ABCG2	pd_progression_cont_UPDRS1_scaled	22	maximum_likelihood	0.072909732	0.10341458	0.48079547	0.2	NA	blood_eqtl	1	1.075633438	0.878286136	1.317323872	-0.129782844	0.275602309
ABCG2	pd_progression_cont_UPDRS_scaled	1	wald_ratio	-0.433256854	0.395832674	0.273715823	0.2	0.989780633	brain_eqtl	1	0.648393928	0.298469093	1.408570255	-1.209088894	0.342575187
ABCG2	pd_progression_cont_UPDRS_scaled	22	ivw	-0.047226246	0.103005902	0.646606932	0.2	0.998770091	blood_eqtl	1	0.953871564	0.779488134	1.167267237	-0.249117814	0.154665322
ABCG2	pd_progression_cont_UPDRS_scaled	22	mr_egger	-0.101825843	0.111095551	0.359372756	0.2	NA	blood_eqtl	1	0.903186834	0.72645908	1.122907649	-0.319573122	0.115921436
ABCG2	pd_progression_cont_UPDRS_scaled	22	maximum_likelihood	-0.031043923	0.104313229	0.766006236	0.2	NA	blood_eqtl	1	0.969432992	0.79017736	1.189353648	-0.235497852	0.173410006
ABCG2	pd_progression_cont_SEADL	1	wald_ratio	-2.193632708	3.828781497	0.566690513	0.2	0.99299078	brain_eqtl	1	0.111510925	6.14E-05	202.5079262	-9.698044443	5.310779027
ABCG2	pd_progression_cont_SEADL	22	ivw	0.559163808	0.787391877	0.477613118	0.2	0.999115337	blood_eqtl	1	1.749209214	0.373766402	8.186216997	-0.98412427	2.102451886
ABCG2	pd_progression_cont_SEADL	22	mr_egger	0.547639792	0.955926236	0.566719735	0.2	NA	blood_eqtl	1	1.729167004	0.26554376	11.25998415	-1.325975631	2.421255215
ABCG2	pd_progression_cont_SEADL	22	maximum_likelihood	0.56337481	0.792592926	0.47720837	0.2	NA	blood_eqtl	1	1.756590668	0.371536814	8.304993362	-0.990107324	2.116856944
ABCG2	pd_progression_cont_MOCA	1	wald_ratio	-3.851811762	2.016587548	0.056124943	0.2	0.76862956	brain_eqtl	1	0.021241218	0.000407967	1.105944623	-7.804323356	0.100699832
ABCG2	pd_progression_cont_MOCA	21	ivw	-0.039551088	0.414292374	0.923944211	0.2	0.997630686	blood_eqtl	1	0.961220846	0.426746917	2.165090075	-0.851564142	0.772461966
ABCG2	pd_progression_cont_MOCA	21	mr_egger	0.243458707	0.591460535	0.680615836	0.2	NA	blood_eqtl	1	1.275653642	0.400194764	4.06625064	-0.915803941	1.402721356
ABCG2	pd_progression_cont_MOCA	21	maximum_likelihood	-0.044085557	0.415896373	0.915581319	0.2	NA	blood_eqtl	1	0.956872087	0.423482771	2.162081325	-0.859242449	0.771071334
ABCG2	pd_progression_cont_MMSE	1	wald_ratio	-0.082857923	0.722705219	0.908722799	0.2	0.999131312	brain_eqtl	1	0.920481917	0.223272975	3.794847806	-1.499360153	1.333644306
ABCG2	pd_progression_cont_MMSE	20	ivw	0.133494119	0.1876471	0.476829889	0.2	0.994101162	blood_eqtl	1	1.142814545	0.791129033	1.650837007	-0.234294198	0.501282436
ABCG2	pd_progression_cont_MMSE	20	mr_egger	0.084001916	0.19798777	0.671362858	0.2	NA	blood_eqtl	1	1.087630978	0.737820939	1.603290284	-0.304054114	0.472057945
ABCG2	pd_progression_cont_MMSE	20	maximum_likelihood	0.136149483	0.189314002	0.472034449	0.2	NA	blood_eqtl	1	1.145853167	0.790645197	1.660643085	-0.234905961	0.507204928
ABCG2	pd_progression_cont_HY	1	wald_ratio	-0.146817937	0.143939154	0.307728461	0.2	0.990827253	brain_eqtl	1	0.863451166	0.65119986	1.144883408	-0.428938679	0.135302805
ABCG2	pd_progression_cont_HY	23	ivw	-0.044323996	0.032848303	0.177223216	0.2	0.997354819	blood_eqtl	1	0.956643958	0.896993495	1.020261204	-0.108706669	0.020058677
ABCG2	pd_progression_cont_HY	23	mr_egger	-0.038038053	0.036651274	0.299345885	0.2	NA	blood_eqtl	1	0.962676308	0.895946526	1.0343761	-0.109874549	0.033798443
ABCG2	pd_progression_cont_HY	23	maximum_likelihood	-0.041798027	0.033208216	0.208151276	0.2	NA	blood_eqtl	1	0.959063466	0.898627993	1.023563408	-0.106886131	0.023290077
ABHD12	pd_risk_discovery	6	ivw	-0.113591274	0.154343185	0.461751635	0.2	0.958882934	brain_eqtl	1	0.89262272	0.659611723	1.207945966	-0.416103916	0.188921368
ABHD12	pd_risk_discovery	6	mr_egger	0.257316827	0.365086881	0.480928583	0.2	NA	brain_eqtl	1	1.293454863	0.632387171	2.645571509	-0.45825346	0.972887114
ABHD12	pd_risk_discovery	6	maximum_likelihood	-0.121479992	0.160182573	0.448220792	0.2	NA	brain_eqtl	1	0.885608773	0.646981334	1.212249654	-0.435437835	0.192477851
ABHD12	pd_risk_discovery	9	ivw	-0.055021092	0.174849963	0.753007646	0.2	0.978056673	blood_eqtl	1	0.946465185	0.671845404	1.333337016	-0.397727019	0.287684835
ABHD12	pd_risk_discovery	9	mr_egger	0.132069415	0.235071105	0.574233543	0.2	NA	blood_eqtl	1	1.141187532	0.719880573	1.809062547	-0.328669951	0.592808781
ABHD12	pd_risk_discovery	9	maximum_likelihood	-0.049540499	0.177483517	0.780147114	0.2	NA	blood_eqtl	1	0.951666615	0.67205964	1.347602643	-0.397408193	0.298327194
ABHD12	pd_progression_surv_HY3	6	ivw	-0.238594276	0.380670159	0.530807186	0.2	0.982166727	brain_eqtl	1	0.787734421	0.373548367	1.661165119	-0.984707787	0.507519235
ABHD12	pd_progression_surv_HY3	6	mr_egger	0.568704957	1.047781519	0.587287788	0.2	NA	brain_eqtl	1	1.765978552	0.226514387	13.76813321	-1.484946819	2.622356734
ABHD12	pd_progression_surv_HY3	6	maximum_likelihood	-0.248895142	0.390093955	0.523448319	0.2	NA	brain_eqtl	1	0.779661723	0.362953957	1.674792053	-1.013479294	0.51568901
ABHD12	pd_progression_surv_HY3	12	ivw	0.093989307	0.35962327	0.793818825	0.2	0.997962306	blood_eqtl	1	1.098547999	0.54287711	2.222985063	-0.610872301	0.798850916
ABHD12	pd_progression_surv_HY3	12	mr_egger	0.471796193	0.622921956	0.448814964	0.2	NA	blood_eqtl	1	1.602870675	0.472777293	5.434259298	-0.749130841	1.692723228
ABHD12	pd_progression_surv_HY3	12	maximum_likelihood	0.095359324	0.364232302	0.793468638	0.2	NA	blood_eqtl	1	1.10005406	0.538732571	2.246233103	-0.618535988	0.809254637
ABHD12	pd_progression_surv_DYSKINESIAS	6	ivw	0.039376416	0.42331832	0.925888899	0.2	0.995459438	brain_eqtl	1	1.040161944	0.45369619	2.384716676	-0.79032749	0.869080323
ABHD12	pd_progression_surv_DYSKINESIAS	6	mr_egger	-0.665237506	1.142245412	0.56030095	0.2	NA	brain_eqtl	1	0.514151399	0.054801456	4.823807244	-2.904038513	1.573563501
ABHD12	pd_progression_surv_DYSKINESIAS	6	maximum_likelihood	0.040958289	0.432273354	0.924512689	0.2	NA	brain_eqtl	1	1.041808649	0.446508213	2.430784544	-0.806297486	0.888214063
ABHD12	pd_progression_surv_DYSKINESIAS	10	ivw	-0.052777849	0.327348349	0.871913516	0.2	0.999363476	blood_eqtl	1	0.948590719	0.499383664	1.801869819	-0.694380613	0.588824914
ABHD12	pd_progression_surv_DYSKINESIAS	10	mr_egger	0.444789608	0.656842368	0.49830229	0.2	NA	blood_eqtl	1	1.560161916	0.430580305	5.653080678	-0.842621434	1.732200649
ABHD12	pd_progression_surv_DYSKINESIAS	10	maximum_likelihood	-0.053523204	0.329755476	0.871060324	0.2	NA	blood_eqtl	1	0.947883946	0.496662808	1.809042189	-0.699843937	0.592797528
ABHD12	pd_progression_surv_DEPR	6	ivw	0.069179187	0.590046346	0.906666978	0.2	0.993770114	brain_eqtl	1	1.071628214	0.337121577	3.406447729	-1.087311652	1.225670027
ABHD12	pd_progression_surv_DEPR	6	mr_egger	-2.865121783	1.337509405	0.032182856	0.2	NA	brain_eqtl	1	0.056976192	0.004141736	0.783798468	-5.486640217	-0.243603348
ABHD12	pd_progression_surv_DEPR	6	maximum_likelihood	0.071137168	0.606738588	0.906665774	0.2	NA	brain_eqtl	1	1.073728497	0.326909971	3.526637268	-1.118070465	1.260344802
ABHD12	pd_progression_surv_DEPR	12	ivw	-0.260203468	0.491207212	0.596304408	0.2	0.997149387	blood_eqtl	1	0.770894717	0.294354751	2.018919904	-1.222969604	0.702562667
ABHD12	pd_progression_surv_DEPR	12	mr_egger	-0.76759132	0.843281597	0.362694278	0.2	NA	blood_eqtl	1	0.464129663	0.088883989	2.423567455	-2.420423249	0.88524061
ABHD12	pd_progression_surv_DEPR	12	maximum_likelihood	-0.265429398	0.497676004	0.593799803	0.2	NA	blood_eqtl	1	0.766876584	0.289131301	2.034022926	-1.240874366	0.710015569
ABHD12	pd_progression_surv_DEMENTIA	6	ivw	-0.17934989	0.518855937	0.729595138	0.2	0.997928375	brain_eqtl	1	0.835813405	0.30230842	2.31083226	-1.196307526	0.837607746
ABHD12	pd_progression_surv_DEMENTIA	6	mr_egger	-0.282665891	1.396381078	0.839582554	0.2	NA	brain_eqtl	1	0.753771588	0.04882207	11.63759752	-3.019572804	2.454241023
ABHD12	pd_progression_surv_DEMENTIA	6	maximum_likelihood	-0.187354854	0.529930329	0.723679	0.2	NA	brain_eqtl	1	0.829149457	0.29345872	2.342710496	-1.226018298	0.851308591
ABHD12	pd_progression_surv_DEMENTIA	12	ivw	-0.631307155	0.422501962	0.135120432	0.2	0.999245002	blood_eqtl	1	0.531896076	0.232373102	1.217496487	-1.459411001	0.196796691
ABHD12	pd_progression_surv_DEMENTIA	12	mr_egger	-0.778088575	0.752741399	0.301288988	0.2	NA	blood_eqtl	1	0.459283058	0.105034993	2.008291914	-2.253461717	0.697284567
ABHD12	pd_progression_surv_DEMENTIA	12	maximum_likelihood	-0.648899927	0.425878172	0.127589915	0.2	NA	blood_eqtl	1	0.522620381	0.22681487	1.204207036	-1.483621144	0.185821289
ABHD12	pd_progression_cont_UPDRS4_scaled	5	ivw	-0.045610913	0.136295975	0.737892083	0.2	0.996322849	brain_eqtl	1	0.955413629	0.731431999	1.247983685	-0.312751023	0.221529197
ABHD12	pd_progression_cont_UPDRS4_scaled	5	mr_egger	-0.527329228	1.003172371	0.599123325	0.2	NA	brain_eqtl	1	0.590179101	0.0826164	4.216007623	-2.493547075	1.438888619
ABHD12	pd_progression_cont_UPDRS4_scaled	5	maximum_likelihood	-0.045859326	0.136647815	0.737170764	0.2	NA	brain_eqtl	1	0.955176322	0.730746223	1.248534411	-0.313689043	0.221970392
ABHD12	pd_progression_cont_UPDRS4_scaled	11	ivw	-0.020367825	0.137327428	0.882093559	0.2	0.998111955	blood_eqtl	1	0.979838198	0.748615646	1.28247773	-0.289529584	0.248793933
ABHD12	pd_progression_cont_UPDRS4_scaled	11	mr_egger	-0.19550102	0.492095865	0.691159235	0.2	NA	blood_eqtl	1	0.822422505	0.313483386	2.157622404	-1.160008916	0.769006877
ABHD12	pd_progression_cont_UPDRS4_scaled	11	maximum_likelihood	-0.021069024	0.137576335	0.878284524	0.2	NA	blood_eqtl	1	0.979151377	0.747726028	1.282204155	-0.290718641	0.248580593
ABHD12	pd_progression_cont_UPDRS3_scaled	6	ivw	-0.118293228	0.130091307	0.363186914	0.2	0.986245303	brain_eqtl	1	0.8884355	0.68847781	1.146467797	-0.373272191	0.136685735
ABHD12	pd_progression_cont_UPDRS3_scaled	6	mr_egger	0.058529449	0.417066098	0.888394407	0.2	NA	brain_eqtl	1	1.060276209	0.468171732	2.401224942	-0.758920103	0.875979
ABHD12	pd_progression_cont_UPDRS3_scaled	6	maximum_likelihood	-0.120177546	0.131460358	0.360625807	0.2	NA	brain_eqtl	1	0.886762982	0.68534025	1.147384216	-0.377839848	0.137484757
ABHD12	pd_progression_cont_UPDRS3_scaled	12	ivw	-0.253688423	0.126869793	0.045543827	0.2	0.946007599	blood_eqtl	1	0.775933527	0.60510504	0.994988968	-0.502353217	-0.005023629
ABHD12	pd_progression_cont_UPDRS3_scaled	12	mr_egger	-0.19489755	0.238452935	0.413733127	0.2	NA	blood_eqtl	1	0.822918962	0.515681835	1.313204328	-0.662265303	0.272470202
ABHD12	pd_progression_cont_UPDRS3_scaled	12	maximum_likelihood	-0.256916176	0.128276858	0.045196011	0.2	NA	blood_eqtl	1	0.773433043	0.60149394	0.994521528	-0.508338819	-0.005493534
ABHD12	pd_progression_cont_UPDRS2_scaled	5	ivw	-0.251159501	0.154221226	0.10340485	0.2	0.870706447	brain_eqtl	1	0.777898286	0.574972478	1.052442972	-0.553433104	0.051114102
ABHD12	pd_progression_cont_UPDRS2_scaled	5	mr_egger	-0.428445038	1.318858046	0.745286565	0.2	NA	brain_eqtl	1	0.651521398	0.049124037	8.640986306	-3.013406809	2.156516732
ABHD12	pd_progression_cont_UPDRS2_scaled	5	maximum_likelihood	-0.252053778	0.155656018	0.105382747	0.2	NA	brain_eqtl	1	0.77720294	0.572845304	1.054463406	-0.557139574	0.053032017
ABHD12	pd_progression_cont_UPDRS2_scaled	9	ivw	-0.252601988	0.159975313	0.114334667	0.2	0.996733361	blood_eqtl	1	0.776776987	0.567704864	1.062845371	-0.566153601	0.060949624
ABHD12	pd_progression_cont_UPDRS2_scaled	9	mr_egger	0.146907802	0.63962385	0.818341657	0.2	NA	blood_eqtl	1	1.15824717	0.330630135	4.057514318	-1.106754945	1.400570549
ABHD12	pd_progression_cont_UPDRS2_scaled	9	maximum_likelihood	-0.2540192	0.160773264	0.114110508	0.2	NA	blood_eqtl	1	0.775676909	0.566014945	1.063001379	-0.569134797	0.061096397
ABHD12	pd_progression_cont_UPDRS1_scaled	4	ivw	0.073390429	0.152378517	0.630067114	0.2	0.981716814	brain_eqtl	1	1.076150616	0.79829948	1.450708884	-0.225271464	0.372052323
ABHD12	pd_progression_cont_UPDRS1_scaled	4	mr_egger	-0.92113735	6.147698148	0.88089518	0.2	NA	brain_eqtl	1	0.398066043	2.33E-06	68074.02678	-12.97062572	11.12835102
ABHD12	pd_progression_cont_UPDRS1_scaled	4	maximum_likelihood	0.074380176	0.153520127	0.628032569	0.2	NA	brain_eqtl	1	1.077216259	0.797303976	1.455398322	-0.226519272	0.375279624
ABHD12	pd_progression_cont_UPDRS1_scaled	10	ivw	0.087179195	0.148314767	0.556667562	0.2	0.995067733	blood_eqtl	1	1.09109218	0.815855725	1.459182194	-0.203517748	0.377876137
ABHD12	pd_progression_cont_UPDRS1_scaled	10	mr_egger	0.020548755	0.383035142	0.957216266	0.2	NA	blood_eqtl	1	1.020761335	0.481812559	2.162570657	-0.730200122	0.771297633
ABHD12	pd_progression_cont_UPDRS1_scaled	10	maximum_likelihood	0.086198285	0.149108613	0.563202968	0.2	NA	blood_eqtl	1	1.090022441	0.813788644	1.460021508	-0.206054598	0.378451167
ABHD12	pd_progression_cont_UPDRS_scaled	6	ivw	-0.08817909	0.126884767	0.487084062	0.2	0.989780633	brain_eqtl	1	0.915596888	0.713999345	1.174115448	-0.336873234	0.160515054
ABHD12	pd_progression_cont_UPDRS_scaled	6	mr_egger	-0.203038698	0.905870956	0.822651133	0.2	NA	brain_eqtl	1	0.816246653	0.138270168	4.81852746	-1.978545772	1.572468375
ABHD12	pd_progression_cont_UPDRS_scaled	6	maximum_likelihood	-0.088437145	0.127184468	0.486838816	0.2	NA	brain_eqtl	1	0.915360644	0.713395936	1.174502216	-0.337718703	0.160844412
ABHD12	pd_progression_cont_UPDRS_scaled	9	ivw	-0.135235829	0.12774508	0.289764558	0.2	0.998770091	blood_eqtl	1	0.873509889	0.680031482	1.122035592	-0.385616185	0.115144528
ABHD12	pd_progression_cont_UPDRS_scaled	9	mr_egger	-0.253174953	0.382170334	0.507672449	0.2	NA	blood_eqtl	1	0.776332048	0.367060422	1.641940709	-1.002228808	0.495878901
ABHD12	pd_progression_cont_UPDRS_scaled	9	maximum_likelihood	-0.120168813	0.127952669	0.347645457	0.2	NA	blood_eqtl	1	0.886770726	0.690074273	1.139532874	-0.370956045	0.130618419
ABHD12	pd_progression_cont_SEADL	6	ivw	0.789706391	1.283330903	0.538319117	0.2	0.99299078	brain_eqtl	1	2.202749585	0.178062231	27.24949424	-1.725622178	3.305034961
ABHD12	pd_progression_cont_SEADL	6	mr_egger	0.653574221	6.255236368	0.916784998	0.2	NA	brain_eqtl	1	1.922399645	9.10E-06	405890.0149	-11.60668906	12.9138375
ABHD12	pd_progression_cont_SEADL	6	maximum_likelihood	0.794695272	1.288641373	0.53743767	0.2	NA	brain_eqtl	1	2.213766298	0.177099808	27.67231247	-1.731041819	3.320432363
ABHD12	pd_progression_cont_SEADL	12	ivw	0.381711462	1.21030054	0.752468836	0.2	0.999115337	blood_eqtl	1	1.464789377	0.136630156	15.70376545	-1.990477597	2.753900521
ABHD12	pd_progression_cont_SEADL	12	mr_egger	-2.564024626	2.700116038	0.342316586	0.2	NA	blood_eqtl	1	0.076994243	0.000387323	15.30535564	-7.856252062	2.728202809
ABHD12	pd_progression_cont_SEADL	12	maximum_likelihood	0.445740276	1.218620336	0.714533329	0.2	NA	blood_eqtl	1	1.561645818	0.143308507	17.01739633	-1.942755581	2.834236134
ABHD12	pd_progression_cont_MOCA	5	ivw	0.499536172	0.654017862	0.44498887	0.2	0.975791545	brain_eqtl	1	1.647956726	0.457335127	5.938230429	-0.782338837	1.781411181
ABHD12	pd_progression_cont_MOCA	5	mr_egger	1.732359686	3.374988806	0.607746057	0.2	NA	brain_eqtl	1	5.653979795	0.007577148	4218.933903	-4.882618374	8.347337745
ABHD12	pd_progression_cont_MOCA	5	maximum_likelihood	0.504051872	0.658091829	0.443718318	0.2	NA	brain_eqtl	1	1.655415231	0.455751254	6.012928238	-0.785808113	1.793911857
ABHD12	pd_progression_cont_MOCA	8	ivw	-0.301453539	0.642456298	0.638912175	0.2	0.997630686	blood_eqtl	1	0.739742195	0.209995772	2.60585492	-1.560667883	0.957760806
ABHD12	pd_progression_cont_MOCA	8	mr_egger	-1.558057307	1.799633194	0.386619694	0.2	NA	blood_eqtl	1	0.210544698	0.006186793	7.165112434	-5.085338368	1.969223753
ABHD12	pd_progression_cont_MOCA	8	maximum_likelihood	-0.304256652	0.644972051	0.637115108	0.2	NA	blood_eqtl	1	0.737671517	0.208377931	2.611405461	-1.568401871	0.959888567
ABHD12	pd_progression_cont_MMSE	6	ivw	0.74804302	0.242971411	0.00207886	0.2	0.447718938	brain_eqtl	1	2.112861142	1.312349517	3.401671695	0.271819055	1.224266986
ABHD12	pd_progression_cont_MMSE	6	mr_egger	1.290995555	0.874110648	0.139695839	0.2	NA	brain_eqtl	1	3.636404997	0.655562709	20.17113104	-0.422261315	3.004252426
ABHD12	pd_progression_cont_MMSE	6	maximum_likelihood	0.76340285	0.252115641	0.002461888	0.2	NA	brain_eqtl	1	2.145564849	1.308990454	3.516793041	0.269256194	1.257549507
ABHD12	pd_progression_cont_MMSE	12	ivw	0.636887486	0.229729721	0.005565592	0.2	0.994101162	blood_eqtl	1	1.890587233	1.205165898	2.965832414	0.186617232	1.08715774
ABHD12	pd_progression_cont_MMSE	12	mr_egger	0.74278967	0.525932497	0.157853138	0.2	NA	blood_eqtl	1	2.101790647	0.749733084	5.892128834	-0.288038024	1.773617364
ABHD12	pd_progression_cont_MMSE	12	maximum_likelihood	0.624394079	0.231932778	0.007099645	0.2	NA	blood_eqtl	1	1.86711429	1.185074728	2.941684343	0.169805835	1.078982323
ABHD12	pd_progression_cont_HY	6	ivw	-0.04572715	0.064397085	0.477653875	0.2	0.990827253	brain_eqtl	1	0.955302581	0.842025117	1.08381924	-0.171945435	0.080491136
ABHD12	pd_progression_cont_HY	6	mr_egger	-0.01283577	0.169599304	0.939671369	0.2	NA	brain_eqtl	1	0.987246258	0.708043034	1.376547931	-0.345250405	0.319578866
ABHD12	pd_progression_cont_HY	6	maximum_likelihood	-0.047864246	0.066018932	0.468447194	0.2	NA	brain_eqtl	1	0.953263188	0.837560858	1.084948869	-0.177261352	0.08153286
ABHD12	pd_progression_cont_HY	11	ivw	-0.027229747	0.057991276	0.638677256	0.2	0.997354819	blood_eqtl	1	0.973137641	0.868582552	1.090278484	-0.140892647	0.086433154
ABHD12	pd_progression_cont_HY	11	mr_egger	0.137708811	0.085116932	0.105688896	0.2	NA	blood_eqtl	1	1.147641321	0.971299536	1.355998385	-0.029120377	0.304537998
ABHD12	pd_progression_cont_HY	11	maximum_likelihood	-0.025378149	0.058770419	0.665873398	0.2	NA	blood_eqtl	1	0.97494117	0.868864433	1.093968458	-0.140568169	0.089811872
ABHD6	pd_risk_discovery	3	ivw	-0.178669521	0.095528216	0.061437668	0.2	0.640114081	brain_eqtl	2	0.83638226	0.693568808	1.008602574	-0.365904825	0.008565782
ABHD6	pd_risk_discovery	3	mr_egger	-0.188124491	0.368100691	0.60930343	0.2	NA	brain_eqtl	2	0.828511559	0.402684523	1.704638158	-0.909601846	0.533352864
ABHD6	pd_risk_discovery	3	maximum_likelihood	-0.179170477	0.097457568	0.065996709	0.2	NA	brain_eqtl	2	0.835963374	0.690604961	1.011916801	-0.37018731	0.011846355
ABHD6	pd_risk_discovery	4	ivw	0.036015099	0.100980364	0.72135049	0.2	0.971101729	blood_eqtl	2	1.036671499	0.850520798	1.263564394	-0.161906414	0.233936611
ABHD6	pd_risk_discovery	4	mr_egger	0.211152417	0.284373326	0.457773329	0.2	NA	blood_eqtl	2	1.23510059	0.707357345	2.156581081	-0.346219302	0.768524135
ABHD6	pd_risk_discovery	4	maximum_likelihood	0.036225276	0.101297445	0.720632999	0.2	NA	blood_eqtl	2	1.036889407	0.850171049	1.264615684	-0.162317716	0.234768269
ABHD6	pd_progression_surv_HY3	3	ivw	0.002711745	0.380309301	0.994310838	0.2	0.998947303	brain_eqtl	2	1.002715425	0.47583007	2.113019515	-0.742694485	0.748117974
ABHD6	pd_progression_surv_HY3	3	mr_egger	0.663545802	1.84123863	0.71856289	0.2	NA	brain_eqtl	2	1.941664903	0.052587233	71.69159513	-2.945281913	4.272373518
ABHD6	pd_progression_surv_HY3	3	maximum_likelihood	0.00276432	0.38267392	0.994236375	0.2	NA	brain_eqtl	2	1.002768144	0.473654767	2.122946967	-0.747276562	0.752805202
ABHD6	pd_progression_surv_HY3	5	ivw	-0.075214857	0.520157971	0.885026675	0.2	0.999203316	blood_eqtl	2	0.927544175	0.334631792	2.570999585	-1.094724481	0.944294767
ABHD6	pd_progression_surv_HY3	5	mr_egger	-0.828652534	0.844952681	0.326736361	0.2	NA	blood_eqtl	2	0.436637244	0.083345573	2.287489028	-2.484759789	0.827454722
ABHD6	pd_progression_surv_HY3	5	maximum_likelihood	-0.076399047	0.524101105	0.88410171	0.2	NA	blood_eqtl	2	0.926446437	0.33166256	2.587880287	-1.103637213	0.950839119
ABHD6	pd_progression_surv_DYSKINESIAS	3	ivw	-0.001627416	0.39302171	0.996696145	0.2	0.998810477	brain_eqtl	2	0.998373907	0.462111087	2.15694989	-0.771949968	0.768695136
ABHD6	pd_progression_surv_DYSKINESIAS	3	mr_egger	1.117127616	0.976495333	0.252616436	0.2	NA	brain_eqtl	2	3.056063397	0.450767661	20.71915158	-0.796803237	3.03105847
ABHD6	pd_progression_surv_DYSKINESIAS	3	maximum_likelihood	-0.001733243	0.399974219	0.996542468	0.2	NA	brain_eqtl	2	0.998268258	0.455808409	2.186312265	-0.785682713	0.782216227
ABHD6	pd_progression_surv_DYSKINESIAS	5	ivw	0.871095102	0.404259578	0.031178154	0.2	0.999363476	blood_eqtl	2	2.389526196	1.081929833	5.277454475	0.078746329	1.663443874
ABHD6	pd_progression_surv_DYSKINESIAS	5	mr_egger	0.864157592	0.819354016	0.291570977	0.2	NA	blood_eqtl	2	2.373006203	0.47626718	11.82352823	-0.741776281	2.470091464
ABHD6	pd_progression_surv_DYSKINESIAS	5	maximum_likelihood	0.874226981	0.407563896	0.031952371	0.2	NA	blood_eqtl	2	2.397021634	1.078317272	5.328406454	0.075401745	1.673052217
ABHD6	pd_progression_surv_DEPR	3	ivw	0.403856279	0.485201782	0.405213072	0.2	0.974403284	brain_eqtl	2	1.497588697	0.578602704	3.876186353	-0.547139213	1.354851772
ABHD6	pd_progression_surv_DEPR	3	mr_egger	1.244456061	3.529330908	0.724385367	0.2	NA	brain_eqtl	2	3.471046247	0.003437425	3504.995939	-5.67303252	8.161944641
ABHD6	pd_progression_surv_DEPR	3	maximum_likelihood	0.408222551	0.488834988	0.403665492	0.2	NA	brain_eqtl	2	1.504141872	0.577010956	3.920970216	-0.549894025	1.366339127
ABHD6	pd_progression_surv_DEPR	5	ivw	0.417116074	0.514552297	0.417573109	0.2	0.997149387	blood_eqtl	2	1.517578654	0.553548211	4.160513798	-0.591406428	1.425638576
ABHD6	pd_progression_surv_DEPR	5	mr_egger	0.420401505	1.322011889	0.750483947	0.2	NA	blood_eqtl	2	1.522572754	0.114092952	20.31876426	-2.170741796	3.011544807
ABHD6	pd_progression_surv_DEPR	5	maximum_likelihood	0.418079242	0.515643021	0.417485123	0.2	NA	blood_eqtl	2	1.519041041	0.552898367	4.173435526	-0.59258108	1.428739564
ABHD6	pd_progression_surv_DEMENTIA	3	ivw	0.529477013	0.44894345	0.238245045	0.2	0.982628861	brain_eqtl	2	1.698044022	0.704369537	4.093523848	-0.350452149	1.409406176
ABHD6	pd_progression_surv_DEMENTIA	3	mr_egger	0.549353398	1.111516899	0.621138417	0.2	NA	brain_eqtl	2	1.732132656	0.196082513	15.30112752	-1.629219723	2.72792652
ABHD6	pd_progression_surv_DEMENTIA	3	maximum_likelihood	0.531921085	0.45285662	0.240158584	0.2	NA	brain_eqtl	2	1.70219924	0.700698286	4.135135349	-0.35567789	1.419520061
ABHD6	pd_progression_surv_DEMENTIA	5	ivw	-0.41429673	0.485339341	0.393314017	0.2	0.999245002	blood_eqtl	2	0.660804841	0.255237234	1.710812454	-1.365561838	0.536968377
ABHD6	pd_progression_surv_DEMENTIA	5	mr_egger	-0.458938527	0.758845367	0.545321658	0.2	NA	blood_eqtl	2	0.631954092	0.142804967	2.796583215	-1.946275446	1.028398392
ABHD6	pd_progression_surv_DEMENTIA	5	maximum_likelihood	-0.416658812	0.487309943	0.392541139	0.2	NA	blood_eqtl	2	0.659245809	0.253653453	1.713381112	-1.3717863	0.538468677
ABHD6	pd_progression_cont_UPDRS4_scaled	3	ivw	0.221540078	0.168285498	0.188021785	0.2	0.996322849	brain_eqtl	2	1.247997265	0.897358799	1.735645958	-0.108299497	0.551379654
ABHD6	pd_progression_cont_UPDRS4_scaled	3	mr_egger	0.640833341	0.374869875	0.087361685	0.2	NA	brain_eqtl	2	1.898061953	0.910363222	3.957364588	-0.093911614	1.375578296
ABHD6	pd_progression_cont_UPDRS4_scaled	3	maximum_likelihood	0.230188345	0.17315634	0.18372688	0.2	NA	brain_eqtl	2	1.258837083	0.896552809	1.767515294	-0.109198082	0.569574772
ABHD6	pd_progression_cont_UPDRS4_scaled	5	ivw	0.23873207	0.179683992	0.183972775	0.2	0.998111955	blood_eqtl	2	1.269638317	0.892750123	1.805635658	-0.113448555	0.590912695
ABHD6	pd_progression_cont_UPDRS4_scaled	5	mr_egger	0.35124522	0.262371068	0.180657097	0.2	NA	blood_eqtl	2	1.4208357	0.849589427	2.376176095	-0.163002073	0.865492513
ABHD6	pd_progression_cont_UPDRS4_scaled	5	maximum_likelihood	0.240789878	0.180908053	0.183186721	0.2	NA	blood_eqtl	2	1.272253678	0.892445433	1.813701277	-0.113789906	0.595369662
ABHD6	pd_progression_cont_UPDRS3_scaled	3	ivw	-0.089756537	0.157543739	0.568864531	0.2	0.989330111	brain_eqtl	2	0.914153721	0.671297907	1.244867616	-0.398542266	0.219029192
ABHD6	pd_progression_cont_UPDRS3_scaled	3	mr_egger	-0.194436975	1.735234455	0.910781955	0.2	NA	brain_eqtl	2	0.823298065	0.027447052	24.69553744	-3.595496506	3.206622557
ABHD6	pd_progression_cont_UPDRS3_scaled	3	maximum_likelihood	-0.089904627	0.157888455	0.569072079	0.2	NA	brain_eqtl	2	0.914018354	0.670745165	1.245524523	-0.399365999	0.219556744
ABHD6	pd_progression_cont_UPDRS3_scaled	5	ivw	-0.038114611	0.165273638	0.817613767	0.2	0.996441044	blood_eqtl	2	0.962602609	0.696246898	1.330855169	-0.362050942	0.28582172
ABHD6	pd_progression_cont_UPDRS3_scaled	5	mr_egger	-0.067920922	0.611896356	0.911615795	0.2	NA	blood_eqtl	2	0.934334356	0.281608413	3.099980854	-1.267237779	1.131395935
ABHD6	pd_progression_cont_UPDRS3_scaled	5	maximum_likelihood	-0.038141626	0.165386104	0.817608701	0.2	NA	blood_eqtl	2	0.962576605	0.696074636	1.331112605	-0.362298389	0.286015137
ABHD6	pd_progression_cont_UPDRS2_scaled	3	ivw	0.206396879	0.18537652	0.265539775	0.2	0.923052669	brain_eqtl	2	1.229240967	0.854754402	1.767798273	-0.156941101	0.569734859
ABHD6	pd_progression_cont_UPDRS2_scaled	3	mr_egger	-0.474087156	0.683995402	0.488237676	0.2	NA	brain_eqtl	2	0.622453	0.162883812	2.378675528	-1.814718143	0.866543832
ABHD6	pd_progression_cont_UPDRS2_scaled	3	maximum_likelihood	0.217880167	0.192504006	0.2577095	0.2	NA	brain_eqtl	2	1.243438054	0.852631623	1.813371861	-0.159427685	0.595188019
ABHD6	pd_progression_cont_UPDRS2_scaled	5	ivw	-0.358493076	0.569589581	0.52909481	0.2	0.996733361	blood_eqtl	2	0.698728464	0.228804202	2.133795893	-1.474888654	0.757902503
ABHD6	pd_progression_cont_UPDRS2_scaled	5	mr_egger	0.480547557	0.313087476	0.124816562	0.2	NA	blood_eqtl	2	1.616959538	0.87537414	2.986789336	-0.133103895	1.09419901
ABHD6	pd_progression_cont_UPDRS2_scaled	5	maximum_likelihood	-0.388025385	0.590457084	0.511077381	0.2	NA	blood_eqtl	2	0.678395122	0.213243352	2.158191279	-1.54532127	0.7692705
ABHD6	pd_progression_cont_UPDRS1_scaled	3	ivw	0.174995921	0.18214809	0.336685771	0.2	0.981716814	brain_eqtl	2	1.191241358	0.83358939	1.702344092	-0.182014336	0.532006179
ABHD6	pd_progression_cont_UPDRS1_scaled	3	mr_egger	0.120645194	1.558553683	0.938298635	0.2	NA	brain_eqtl	2	1.12822454	0.053177494	23.93664177	-2.934120025	3.175410413
ABHD6	pd_progression_cont_UPDRS1_scaled	3	maximum_likelihood	0.175189291	0.183202609	0.338940991	0.2	NA	brain_eqtl	2	1.19147173	0.832029134	1.706196124	-0.183887822	0.534266404
ABHD6	pd_progression_cont_UPDRS1_scaled	5	ivw	0.045096879	0.193746197	0.815945714	0.2	0.995067733	blood_eqtl	2	1.046129203	0.715591599	1.529344825	-0.334645667	0.424839425
ABHD6	pd_progression_cont_UPDRS1_scaled	5	mr_egger	0.275978324	0.408759932	0.499574166	0.2	NA	blood_eqtl	2	1.317819299	0.591442304	2.936292675	-0.525191142	1.077147791
ABHD6	pd_progression_cont_UPDRS1_scaled	5	maximum_likelihood	0.045505756	0.194549482	0.81506009	0.2	NA	blood_eqtl	2	1.046557029	0.714758019	1.532381009	-0.335811229	0.426822741
ABHD6	pd_progression_cont_UPDRS_scaled	3	ivw	0.230431603	0.153144662	0.132409907	0.2	0.989780633	brain_eqtl	2	1.259143343	0.932643796	1.699943715	-0.069731935	0.530595142
ABHD6	pd_progression_cont_UPDRS_scaled	3	mr_egger	-0.015003447	0.325108475	0.963191451	0.2	NA	brain_eqtl	2	0.985108544	0.520890174	1.863039257	-0.652216058	0.622209163
ABHD6	pd_progression_cont_UPDRS_scaled	3	maximum_likelihood	0.234788572	0.156822195	0.134350545	0.2	NA	brain_eqtl	2	1.26464136	0.929988619	1.719717572	-0.07258293	0.542160075
ABHD6	pd_progression_cont_UPDRS_scaled	5	ivw	-0.061006881	0.327787463	0.852352863	0.2	0.998901659	blood_eqtl	2	0.940816766	0.494864986	1.788641775	-0.703470309	0.581456547
ABHD6	pd_progression_cont_UPDRS_scaled	5	mr_egger	0.331705401	0.24964422	0.183942833	0.2	NA	blood_eqtl	2	1.393342311	0.854193722	2.272789821	-0.157597271	0.821008073
ABHD6	pd_progression_cont_UPDRS_scaled	5	maximum_likelihood	-0.063610891	0.334699202	0.849266888	0.2	NA	blood_eqtl	2	0.938370056	0.486936611	1.808322362	-0.719621326	0.592399544
ABHD6	pd_progression_cont_SEADL	3	ivw	-0.582823205	1.459167875	0.689582562	0.2	0.99299078	brain_eqtl	2	0.558319888	0.031975278	9.748815887	-3.442792241	2.27714583
ABHD6	pd_progression_cont_SEADL	3	mr_egger	2.082913043	4.365382831	0.633260104	0.2	NA	brain_eqtl	2	8.027820272	0.001544219	41733.66485	-6.473237307	10.63906339
ABHD6	pd_progression_cont_SEADL	3	maximum_likelihood	-0.62150702	1.511508523	0.680938154	0.2	NA	brain_eqtl	2	0.537134355	0.027762649	10.39213932	-3.584063725	2.341049686
ABHD6	pd_progression_cont_SEADL	5	ivw	1.242574605	3.10661598	0.689173537	0.2	0.999115337	blood_eqtl	2	3.464521767	0.007856668	1527.735611	-4.846392716	7.331541925
ABHD6	pd_progression_cont_SEADL	5	mr_egger	-2.692127621	2.115199656	0.203105551	0.2	NA	blood_eqtl	2	0.067736668	0.001072333	4.27876195	-6.837918946	1.453663704
ABHD6	pd_progression_cont_SEADL	5	maximum_likelihood	1.290785262	3.163766218	0.683280951	0.2	NA	blood_eqtl	2	3.635640366	0.00737104	1793.217997	-4.910196524	7.491767049
ABHD6	pd_progression_cont_MOCA	3	ivw	0.207945073	1.010733124	0.836996454	0.2	0.997585529	brain_eqtl	2	1.231145544	0.169807158	8.926121664	-1.773091851	2.188981996
ABHD6	pd_progression_cont_MOCA	3	mr_egger	1.32995691	6.366463744	0.834525981	0.2	NA	brain_eqtl	2	3.780880465	1.44E-05	992741.7589	-11.14831203	13.80822585
ABHD6	pd_progression_cont_MOCA	3	maximum_likelihood	0.209326099	1.014693237	0.836560517	0.2	NA	brain_eqtl	2	1.232846963	0.168727103	9.008106039	-1.779472645	2.198124843
ABHD6	pd_progression_cont_MOCA	5	ivw	-0.583517585	0.811193963	0.471936528	0.2	0.997630686	blood_eqtl	2	0.557932336	0.113783501	2.735796401	-2.173457753	1.006422582
ABHD6	pd_progression_cont_MOCA	5	mr_egger	-0.275637598	3.639299907	0.939626603	0.2	NA	blood_eqtl	2	0.759087976	0.000605979	950.882233	-7.408665416	6.85739022
ABHD6	pd_progression_cont_MOCA	5	maximum_likelihood	-0.584197803	0.812085345	0.471906932	0.2	NA	blood_eqtl	2	0.55755295	0.113507646	2.738716755	-2.175885078	1.007489473
ABHD6	pd_progression_cont_MMSE	3	ivw	-0.395070277	0.272383811	0.146942098	0.2	0.999131312	brain_eqtl	2	0.673632697	0.394971153	1.148896587	-0.928942546	0.138801992
ABHD6	pd_progression_cont_MMSE	3	mr_egger	-0.94206547	0.596818903	0.114455853	0.2	NA	brain_eqtl	2	0.389821838	0.121016241	1.255708029	-2.11183052	0.22769958
ABHD6	pd_progression_cont_MMSE	3	maximum_likelihood	-0.403190012	0.277977589	0.146935661	0.2	NA	brain_eqtl	2	0.668185124	0.38750517	1.152168781	-0.948026087	0.141646063
ABHD6	pd_progression_cont_MMSE	5	ivw	0.017267603	0.320491936	0.957032021	0.2	0.999280927	blood_eqtl	2	1.01741755	0.542863924	1.906810207	-0.610896592	0.645431797
ABHD6	pd_progression_cont_MMSE	5	mr_egger	0.045832838	0.403582989	0.90958276	0.2	NA	blood_eqtl	2	1.046899394	0.474644194	2.30909459	-0.74518982	0.836855495
ABHD6	pd_progression_cont_MMSE	5	maximum_likelihood	0.017562578	0.322587978	0.956582415	0.2	NA	blood_eqtl	2	1.017717707	0.54079778	1.915224821	-0.614709859	0.649835016
ABHD6	pd_progression_cont_HY	3	ivw	-0.065843684	0.055936191	0.239147081	0.2	0.990827253	brain_eqtl	2	0.936277208	0.839055338	1.044764238	-0.175478618	0.04379125
ABHD6	pd_progression_cont_HY	3	mr_egger	-0.050439611	0.165511051	0.760556022	0.2	NA	brain_eqtl	2	0.950811346	0.68739838	1.31516489	-0.374841271	0.27396205
ABHD6	pd_progression_cont_HY	3	maximum_likelihood	-0.066171013	0.056519515	0.24169366	0.2	NA	brain_eqtl	2	0.935970788	0.837822292	1.0456171	-0.176949263	0.044607237
ABHD6	pd_progression_cont_HY	5	ivw	0.034214669	0.057992586	0.555201715	0.2	0.997354819	blood_eqtl	2	1.034806724	0.923623461	1.159373923	-0.0794508	0.147880138
ABHD6	pd_progression_cont_HY	5	mr_egger	-0.017738074	0.089788012	0.84339322	0.2	NA	blood_eqtl	2	0.98241832	0.823886437	1.171454841	-0.193722578	0.15824643
ABHD6	pd_progression_cont_HY	5	maximum_likelihood	0.034484605	0.058232056	0.553721485	0.2	NA	blood_eqtl	2	1.035086093	0.923439286	1.160231362	-0.079650225	0.148619435
ABI3BP	pd_risk_discovery	3	ivw	0.209893627	0.118721053	0.077068218	0.2	0.71589875	brain_eqtl	4	1.233546837	0.977458311	1.556729101	-0.022799636	0.44258689
ABI3BP	pd_risk_discovery	3	mr_egger	0.198891179	0.47473577	0.675251707	0.2	NA	brain_eqtl	4	1.220049192	0.481142916	3.093717024	-0.73159093	1.129373288
ABI3BP	pd_risk_discovery	3	maximum_likelihood	0.211418917	0.124680344	0.089945051	0.2	NA	brain_eqtl	4	1.23542979	0.967582529	1.577422824	-0.032954556	0.455792391
ABI3BP	pd_risk_discovery	6	ivw	0.080682207	0.162734223	0.620041685	0.2	0.955416581	blood_eqtl	4	1.084026346	0.787984492	1.491289652	-0.23827687	0.399641284
ABI3BP	pd_risk_discovery	6	mr_egger	-0.045740151	0.494219285	0.926260816	0.2	NA	blood_eqtl	4	0.955290161	0.362616329	2.516652505	-1.01440995	0.922929647
ABI3BP	pd_risk_discovery	6	maximum_likelihood	0.081317592	0.163463145	0.61885946	0.2	NA	blood_eqtl	4	1.084715339	0.78735963	1.49437096	-0.239070172	0.401705356
ABI3BP	pd_progression_surv_HY3	2	ivw	0.035406349	0.454995115	0.937973633	0.2	0.997578268	brain_eqtl	4	1.036040618	0.424694974	2.527414326	-0.856384076	0.927196775
ABI3BP	pd_progression_surv_HY3	5	ivw	0.558016755	0.814331494	0.4931892	0.2	0.997962306	blood_eqtl	4	1.747203929	0.354136455	8.620184459	-1.038072973	2.154106483
ABI3BP	pd_progression_surv_HY3	5	mr_egger	0.848660381	3.145707403	0.787326713	0.2	NA	blood_eqtl	4	2.336514714	0.004907817	1112.368596	-5.316926129	7.014246891
ABI3BP	pd_progression_surv_HY3	5	maximum_likelihood	0.561817146	0.819299572	0.49288427	0.2	NA	blood_eqtl	4	1.75385662	0.352040161	8.737676494	-1.044010015	2.167644307
ABI3BP	pd_progression_surv_DYSKINESIAS	3	ivw	1.253376504	0.451863068	0.005540621	0.2	0.938179194	brain_eqtl	4	3.502148033	1.444444604	8.491181188	0.36772489	2.139028118
ABI3BP	pd_progression_surv_DYSKINESIAS	3	mr_egger	1.157330888	1.389774566	0.404987315	0.2	NA	brain_eqtl	4	3.181430341	0.208748049	48.48667598	-1.566627261	3.881289038
ABI3BP	pd_progression_surv_DYSKINESIAS	3	maximum_likelihood	1.439893341	0.578057017	0.012741308	0.2	NA	brain_eqtl	4	4.220245666	1.3592072	13.103575	0.306901588	2.572885094
ABI3BP	pd_progression_surv_DYSKINESIAS	5	ivw	0.245961977	1.285751394	0.848291941	0.2	0.999363476	blood_eqtl	4	1.278850947	0.102888361	15.89547868	-2.274110755	2.766034709
ABI3BP	pd_progression_surv_DYSKINESIAS	5	mr_egger	3.127669849	2.655041314	0.238791924	0.2	NA	blood_eqtl	4	22.82074176	0.125404455	4152.85291	-2.076211127	8.331550825
ABI3BP	pd_progression_surv_DYSKINESIAS	5	maximum_likelihood	0.255153397	1.309591394	0.845522625	0.2	NA	blood_eqtl	4	1.290659589	0.099098028	16.80963997	-2.311645736	2.82195253
ABI3BP	pd_progression_surv_DEPR	3	ivw	-1.550225711	0.646387619	0.016471766	0.2	0.853984644	brain_eqtl	4	0.212200072	0.059776334	0.753289263	-2.817145444	-0.283305978
ABI3BP	pd_progression_surv_DEPR	3	mr_egger	-3.027032327	2.520051548	0.229681877	0.2	NA	brain_eqtl	4	0.048459236	0.000346949	6.768426976	-7.966333361	1.912268708
ABI3BP	pd_progression_surv_DEPR	3	maximum_likelihood	-1.601858267	0.703406903	0.022769189	0.2	NA	brain_eqtl	4	0.201521689	0.050765626	0.799970252	-2.980535798	-0.223180737
ABI3BP	pd_progression_surv_DEMENTIA	3	ivw	1.039005254	0.548579017	0.058225834	0.2	0.840110046	brain_eqtl	4	2.826404061	0.964438107	8.283123464	-0.03620962	2.114220127
ABI3BP	pd_progression_surv_DEMENTIA	3	mr_egger	2.567136148	1.117020411	0.021550417	0.2	NA	brain_eqtl	4	13.02845939	1.459036292	116.3375819	0.377776144	4.756496153
ABI3BP	pd_progression_surv_DEMENTIA	3	maximum_likelihood	1.128027749	0.605883965	0.06263292	0.2	NA	brain_eqtl	4	3.089557105	0.94223099	10.13059771	-0.059504822	2.31556032
ABI3BP	pd_progression_surv_DEMENTIA	5	ivw	-0.180154045	1.257049673	0.886041428	0.2	0.999245002	blood_eqtl	4	0.835141552	0.071078427	9.812561142	-2.643971405	2.283663314
ABI3BP	pd_progression_surv_DEMENTIA	5	mr_egger	-2.0402185	2.2900775	0.372985525	0.2	NA	blood_eqtl	4	0.130000303	0.001460801	11.56904968	-6.528770401	2.448333401
ABI3BP	pd_progression_surv_DEMENTIA	5	maximum_likelihood	-0.1870059	1.281289813	0.883959842	0.2	NA	blood_eqtl	4	0.829438843	0.067317575	10.21975012	-2.698333934	2.324322135
ABI3BP	pd_progression_cont_UPDRS4_scaled	3	ivw	0.06570276	0.197469795	0.739343321	0.2	0.996322849	brain_eqtl	4	1.067909244	0.725178071	1.572620849	-0.321338039	0.452743558
ABI3BP	pd_progression_cont_UPDRS4_scaled	3	mr_egger	-0.194975893	0.818002907	0.811604999	0.2	NA	brain_eqtl	4	0.822854495	0.165586495	4.089038286	-1.79826159	1.408309804
ABI3BP	pd_progression_cont_UPDRS4_scaled	3	maximum_likelihood	0.066387464	0.198666994	0.738255404	0.2	NA	brain_eqtl	4	1.068640696	0.723973967	1.577395031	-0.322999844	0.455774772
ABI3BP	pd_progression_cont_UPDRS3_scaled	3	ivw	-0.271652207	0.190475762	0.153817173	0.2	0.973978451	brain_eqtl	4	0.762119275	0.524670569	1.107029484	-0.644984702	0.101680287
ABI3BP	pd_progression_cont_UPDRS3_scaled	3	mr_egger	-0.084803246	2.787066505	0.975726176	0.2	NA	brain_eqtl	4	0.918693023	0.003897369	216.5555518	-5.547453597	5.377847105
ABI3BP	pd_progression_cont_UPDRS3_scaled	3	maximum_likelihood	-0.273370009	0.196539832	0.164251499	0.2	NA	brain_eqtl	4	0.760811229	0.517581603	1.118342928	-0.658588079	0.111848061
ABI3BP	pd_progression_cont_UPDRS3_scaled	5	ivw	0.530070716	0.449675286	0.238483592	0.2	0.996441044	blood_eqtl	4	1.699052454	0.703777626	4.101834351	-0.351292845	1.411434276
ABI3BP	pd_progression_cont_UPDRS3_scaled	5	mr_egger	-9.65E-05	0.855985768	0.999910005	0.2	NA	blood_eqtl	4	0.999903456	0.186779098	5.352884409	-1.677828654	1.677635557
ABI3BP	pd_progression_cont_UPDRS3_scaled	5	maximum_likelihood	0.544277173	0.457902302	0.234584644	0.2	NA	blood_eqtl	4	1.723362239	0.702428727	4.228154818	-0.35321134	1.441765685
ABI3BP	pd_progression_cont_UPDRS2_scaled	2	ivw	0.169928529	0.196074854	0.386133089	0.2	0.991550157	brain_eqtl	4	1.18522014	0.807043117	1.740609332	-0.214378184	0.554235243
ABI3BP	pd_progression_cont_UPDRS1_scaled	3	ivw	0.17161518	0.216571929	0.428117834	0.2	0.981716814	brain_eqtl	4	1.187220879	0.776572091	1.815019406	-0.2528658	0.59609616
ABI3BP	pd_progression_cont_UPDRS1_scaled	3	mr_egger	-0.16544491	0.526413022	0.753302868	0.2	NA	brain_eqtl	4	0.847516552	0.302034378	2.378154137	-1.197214434	0.866324614
ABI3BP	pd_progression_cont_UPDRS1_scaled	3	maximum_likelihood	0.175093334	0.219898668	0.425889333	0.2	NA	brain_eqtl	4	1.191357405	0.77421315	1.83325802	-0.255908056	0.606094723
ABI3BP	pd_progression_cont_UPDRS1_scaled	5	ivw	-0.164966296	0.695906719	0.812616209	0.2	0.995067733	blood_eqtl	4	0.847922282	0.216764566	3.31683453	-1.528943464	1.199010873
ABI3BP	pd_progression_cont_UPDRS1_scaled	5	mr_egger	0.303678553	2.356130291	0.897445724	0.2	NA	blood_eqtl	4	1.354833479	0.013375417	137.2348816	-4.314336817	4.921693922
ABI3BP	pd_progression_cont_UPDRS1_scaled	5	maximum_likelihood	-0.166187273	0.698669893	0.811987847	0.2	NA	blood_eqtl	4	0.84688762	0.215330707	3.330777356	-1.535580262	1.203205717
ABI3BP	pd_progression_cont_UPDRS_scaled	3	ivw	-0.067557821	0.182336477	0.711001166	0.2	0.989780633	brain_eqtl	4	0.934673675	0.653810767	1.336189189	-0.424937316	0.289821674
ABI3BP	pd_progression_cont_UPDRS_scaled	3	mr_egger	0.195594136	0.398360832	0.623428281	0.2	NA	brain_eqtl	4	1.216033261	0.556998298	2.654831973	-0.585193094	0.976381366
ABI3BP	pd_progression_cont_UPDRS_scaled	3	maximum_likelihood	-0.070909504	0.188070952	0.706146913	0.2	NA	brain_eqtl	4	0.93154619	0.644340111	1.346770577	-0.439528569	0.297709562
ABI3BP	pd_progression_cont_UPDRS_scaled	5	ivw	0.616409412	0.408954315	0.131738431	0.2	0.998770091	blood_eqtl	4	1.852265366	0.830987069	4.128688779	-0.185141045	1.41795987
ABI3BP	pd_progression_cont_UPDRS_scaled	5	mr_egger	-0.125835025	1.124267245	0.910881877	0.2	NA	blood_eqtl	4	0.881760303	0.097354256	7.98630959	-2.329398825	2.077728774
ABI3BP	pd_progression_cont_UPDRS_scaled	5	maximum_likelihood	0.630978935	0.418757409	0.131864825	0.2	NA	blood_eqtl	4	1.879449539	0.827136465	4.270553554	-0.189785586	1.451743457
ABI3BP	pd_progression_cont_SEADL	3	ivw	1.288589301	1.794701785	0.472759548	0.2	0.99299078	brain_eqtl	4	3.627665401	0.107633193	122.2667091	-2.229026197	4.806204799
ABI3BP	pd_progression_cont_SEADL	3	mr_egger	-1.614516846	5.04698698	0.749046284	0.2	NA	brain_eqtl	4	0.198986789	1.01E-05	3934.651663	-11.50661133	8.277577634
ABI3BP	pd_progression_cont_SEADL	3	maximum_likelihood	1.455132429	1.95238097	0.456083295	0.2	NA	brain_eqtl	4	4.285050894	0.093337411	196.7234885	-2.371534273	5.281799131
ABI3BP	pd_progression_cont_MOCA	2	ivw	-0.674283914	0.836470228	0.420181564	0.2	0.975646047	brain_eqtl	4	0.509521151	0.09888818	2.625306713	-2.31376556	0.965197732
ABI3BP	pd_progression_cont_MOCA	1	wald_ratio	-2.562628358	3.681073268	0.486326527	0.2	0.997630686	blood_eqtl	4	0.077101823	5.67E-05	104.8232132	-9.777531964	4.652275248
ABI3BP	pd_progression_cont_MMSE	3	ivw	0.172657925	0.329328693	0.600089131	0.2	0.999131312	brain_eqtl	4	1.188459494	0.62323831	2.266285536	-0.472826313	0.818142163
ABI3BP	pd_progression_cont_MMSE	3	mr_egger	0.430084862	0.937296831	0.646337128	0.2	NA	brain_eqtl	4	1.537387983	0.244872668	9.652207543	-1.407016927	2.26718665
ABI3BP	pd_progression_cont_MMSE	3	maximum_likelihood	0.175383311	0.332394068	0.597751511	0.2	NA	brain_eqtl	4	1.191702922	0.62119573	2.286164869	-0.476109061	0.826875684
ABI3BP	pd_progression_cont_MMSE	5	ivw	-0.26205654	0.60262459	0.663665	0.2	0.994101162	blood_eqtl	4	0.769467517	0.236170628	2.507002096	-1.443200736	0.919087655
ABI3BP	pd_progression_cont_MMSE	5	mr_egger	0.641395994	6.855145384	0.925455372	0.2	NA	blood_eqtl	4	1.899130204	2.78E-06	1299488.062	-12.79468896	14.07748095
ABI3BP	pd_progression_cont_MMSE	5	maximum_likelihood	-0.263741508	0.605131059	0.662951396	0.2	NA	blood_eqtl	4	0.76817208	0.234617586	2.515107051	-1.449798384	0.922315368
ABI3BP	pd_progression_cont_HY	3	ivw	-0.077791395	0.067134615	0.246563204	0.2	0.990827253	brain_eqtl	4	0.925157399	0.811090825	1.055265559	-0.20937524	0.05379245
ABI3BP	pd_progression_cont_HY	3	mr_egger	-0.084352131	0.15813987	0.593755298	0.2	NA	brain_eqtl	4	0.919107553	0.67414755	1.253076859	-0.394306275	0.225602014
ABI3BP	pd_progression_cont_HY	3	maximum_likelihood	-0.081338885	0.070963353	0.251708389	0.2	NA	brain_eqtl	4	0.921881227	0.80217615	1.059449345	-0.220427057	0.057749287
ABI3BP	pd_progression_cont_HY	5	ivw	0.192307273	0.180990576	0.28799676	0.2	0.997354819	blood_eqtl	4	1.212042888	0.850071975	1.728145388	-0.162434256	0.547048803
ABI3BP	pd_progression_cont_HY	5	mr_egger	0.101347416	0.304988058	0.739663027	0.2	NA	blood_eqtl	4	1.106661046	0.608700344	2.011989451	-0.496429178	0.699124009
ABI3BP	pd_progression_cont_HY	5	maximum_likelihood	0.205211052	0.187699351	0.274263617	0.2	NA	blood_eqtl	4	1.227784164	0.849863378	1.773760341	-0.162679675	0.573101779
ABL1	pd_risk_discovery	2	ivw	-0.105764195	0.243710337	0.664306591	0.2	0.969024917	brain_eqtl	1	0.899636762	0.557977602	1.450499625	-0.583436456	0.371908066
ABL1	pd_risk_discovery	2	ivw	-0.211351302	0.352393507	0.548666626	0.2	0.955278604	blood_eqtl	1	0.809489641	0.405740058	1.6150081	-0.902042577	0.479339972
ABL1	pd_progression_surv_HY3	2	ivw	1.090108269	1.308582541	0.404819296	0.2	0.968230658	brain_eqtl	1	2.974596112	0.228844279	38.66481639	-1.474713511	3.654930049
ABL1	pd_progression_surv_DYSKINESIAS	2	ivw	-1.600098518	1.436669841	0.265384218	0.2	0.990412112	brain_eqtl	1	0.201876629	0.012082811	3.372904933	-4.415971406	1.215774371
ABL1	pd_progression_surv_DYSKINESIAS	2	ivw	0.298188035	1.793985557	0.867987437	0.2	0.999363476	blood_eqtl	1	1.347415126	0.040034101	45.34952615	-3.218023657	3.814399728
ABL1	pd_progression_surv_DEPR	2	ivw	-3.722215593	2.134072427	0.08112696	0.2	0.913857055	brain_eqtl	1	0.024180335	0.000368895	1.584971402	-7.904997549	0.460566364
ABL1	pd_progression_surv_DEMENTIA	2	ivw	-0.724414364	3.446130333	0.833503026	0.2	0.997928375	brain_eqtl	1	0.48460829	0.000564918	415.7154818	-7.478829816	6.030001088
ABL1	pd_progression_cont_UPDRS4_scaled	2	ivw	-0.670086508	0.792410955	0.397759162	0.2	0.996322849	brain_eqtl	1	0.511664313	0.108260818	2.418237489	-2.22321198	0.883038964
ABL1	pd_progression_cont_UPDRS3_scaled	2	ivw	-0.519702543	0.635234217	0.413284422	0.2	0.986245303	brain_eqtl	1	0.594697418	0.171227601	2.065467354	-1.764761609	0.725356522
ABL1	pd_progression_cont_UPDRS2_scaled	2	ivw	-0.689902039	0.792572897	0.384049734	0.2	0.991550157	brain_eqtl	1	0.501625206	0.106103004	2.371543096	-2.243344917	0.863540839
ABL1	pd_progression_cont_UPDRS2_scaled	2	ivw	-0.392799783	0.944678805	0.677554549	0.2	0.996733361	blood_eqtl	1	0.675163913	0.10599427	4.300669354	-2.244370241	1.458770674
ABL1	pd_progression_cont_UPDRS1_scaled	2	ivw	-0.646211572	0.784399021	0.410036068	0.2	0.981716814	brain_eqtl	1	0.524027261	0.112631522	2.438079185	-2.183633654	0.89121051
ABL1	pd_progression_cont_UPDRS_scaled	2	ivw	-0.050930891	0.589074653	0.931101431	0.2	0.995337745	brain_eqtl	1	0.950344345	0.299537036	3.015167631	-1.20551721	1.103655428
ABL1	pd_progression_cont_UPDRS_scaled	2	ivw	0.577474119	0.592892926	0.330059546	0.2	0.998770091	blood_eqtl	1	1.781532804	0.557330969	5.694747477	-0.584596016	1.739544255
ABL1	pd_progression_cont_SEADL	2	ivw	-5.501424539	5.248724446	0.294571784	0.2	0.99299078	brain_eqtl	1	0.004080954	1.39E-07	119.8301562	-15.78892445	4.786075375
ABL1	pd_progression_cont_SEADL	2	ivw	-2.713263958	6.025482352	0.652495425	0.2	0.999115337	blood_eqtl	1	0.066319987	4.93E-07	8925.623401	-14.52320937	9.096681453
ABL1	pd_progression_cont_MOCA	1	wald_ratio	6.406329733	3.560579419	0.071981043	0.2	0.776514485	brain_eqtl	1	605.6666386	0.564166461	650219.5758	-0.572405927	13.38506539
ABL1	pd_progression_cont_MMSE	2	ivw	1.013475897	0.820737633	0.216891763	0.2	0.999131312	brain_eqtl	1	2.755161048	0.551468883	13.76489704	-0.595169864	2.622121658
ABL1	pd_progression_cont_HY	2	ivw	0.067228146	0.173650845	0.698648484	0.2	0.990827253	brain_eqtl	1	1.069539461	0.760995746	1.503181411	-0.273127511	0.407583803
ABL1	pd_progression_cont_HY	1	wald_ratio	0.305092161	0.291735592	0.295661171	0.2	0.997354819	blood_eqtl	1	1.356750037	0.765895456	2.403422879	-0.266709599	0.876893921
ABL2	pd_risk_discovery	3	ivw	-0.086109905	0.206987182	0.67739856	0.2	0.969024917	brain_eqtl	1	0.917493389	0.611521735	1.376556336	-0.491804781	0.319584972
ABL2	pd_risk_discovery	3	mr_egger	0.501432103	1.061673334	0.636710124	0.2	NA	brain_eqtl	1	1.651084101	0.206088904	13.2276831	-1.579447632	2.582311838
ABL2	pd_risk_discovery	3	maximum_likelihood	-0.088155562	0.209745094	0.674267357	0.2	NA	brain_eqtl	1	0.91561843	0.606982119	1.381189137	-0.499255946	0.322944821
ABL2	pd_risk_discovery	7	ivw	0.101794319	0.150408884	0.498543042	0.2	0.947847257	blood_eqtl	1	1.107155727	0.824476125	1.486754761	-0.193007094	0.396595732
ABL2	pd_risk_discovery	7	mr_egger	0.088032141	0.510213784	0.863013241	0.2	NA	blood_eqtl	1	1.09202322	0.401725252	2.968483326	-0.911986876	1.088051158
ABL2	pd_risk_discovery	7	maximum_likelihood	0.101950884	0.150704857	0.498727253	0.2	NA	blood_eqtl	1	1.107329083	0.824127	1.487850415	-0.193430635	0.397332404
ABL2	pd_progression_surv_HY3	4	ivw	-0.784018778	1.200941782	0.513861611	0.2	0.979950024	brain_eqtl	1	0.456567476	0.04337532	4.80581727	-3.13786467	1.569827115
ABL2	pd_progression_surv_HY3	4	mr_egger	-1.655451037	2.974681202	0.577859687	0.2	NA	brain_eqtl	1	0.191005886	0.00056098	65.03490452	-7.485826193	4.174924118
ABL2	pd_progression_surv_HY3	4	maximum_likelihood	-0.881139485	1.280537608	0.491389045	0.2	NA	brain_eqtl	1	0.414310542	0.033675214	5.097316513	-3.390993198	1.628714227
ABL2	pd_progression_surv_HY3	6	ivw	-0.635681	0.651517473	0.329216651	0.2	0.997962306	blood_eqtl	1	0.529574725	0.147687718	1.898935084	-1.912655246	0.641293247
ABL2	pd_progression_surv_HY3	6	mr_egger	-0.031224751	1.101242046	0.977379715	0.2	NA	blood_eqtl	1	0.969257707	0.111954901	8.391419184	-2.189659161	2.127209658
ABL2	pd_progression_surv_HY3	6	maximum_likelihood	-0.650729986	0.658806475	0.323279643	0.2	NA	blood_eqtl	1	0.52166483	0.143418166	1.897487617	-1.941990676	0.640530705
ABL2	pd_progression_surv_DYSKINESIAS	4	ivw	-0.632142265	0.750778686	0.399797935	0.2	0.990412112	brain_eqtl	1	0.531452069	0.122008021	2.314940438	-2.103668489	0.839383959
ABL2	pd_progression_surv_DYSKINESIAS	4	mr_egger	-2.207980241	7.29664655	0.762193148	0.2	NA	brain_eqtl	1	0.109922441	6.76E-08	178697.015	-16.50940748	12.093447
ABL2	pd_progression_surv_DYSKINESIAS	4	maximum_likelihood	-0.636278338	0.75776975	0.401092098	0.2	NA	brain_eqtl	1	0.529258485	0.119850871	2.337192383	-2.121507048	0.848950373
ABL2	pd_progression_surv_DYSKINESIAS	7	ivw	0.401008006	0.615796038	0.514915686	0.2	0.999363476	blood_eqtl	1	1.493329224	0.4466624	4.992657032	-0.805952228	1.607968239
ABL2	pd_progression_surv_DYSKINESIAS	7	mr_egger	0.383130951	1.148780152	0.7387485	0.2	NA	blood_eqtl	1	1.466870105	0.154358394	13.93968835	-1.868478147	2.634740049
ABL2	pd_progression_surv_DYSKINESIAS	7	maximum_likelihood	0.553113573	0.619965213	0.372302503	0.2	NA	blood_eqtl	1	1.738658038	0.515809254	5.860561336	-0.662018244	1.76824539
ABL2	pd_progression_surv_DEPR	7	ivw	-0.345804775	0.79074953	0.661884621	0.2	0.997149387	blood_eqtl	1	0.707650625	0.150217077	3.333638349	-1.895673854	1.204064305
ABL2	pd_progression_surv_DEPR	7	mr_egger	1.459932302	2.611051221	0.57606902	0.2	NA	blood_eqtl	1	4.305668035	0.025791041	718.8068577	-3.65772809	6.577592695
ABL2	pd_progression_surv_DEPR	7	maximum_likelihood	-0.34965622	0.79444655	0.659846182	0.2	NA	blood_eqtl	1	0.704930389	0.148559243	3.344974325	-1.906771458	1.207459018
ABL2	pd_progression_surv_DEMENTIA	4	ivw	0.509978207	0.930390064	0.583600059	0.2	0.997928375	brain_eqtl	1	1.665254904	0.268854129	10.31441811	-1.313586318	2.333542733
ABL2	pd_progression_surv_DEMENTIA	4	mr_egger	-0.46528981	2.910763188	0.872998069	0.2	NA	brain_eqtl	1	0.627953092	0.00209043	188.6335112	-6.170385658	5.239806039
ABL2	pd_progression_surv_DEMENTIA	4	maximum_likelihood	0.534361411	0.949869529	0.573732522	0.2	NA	brain_eqtl	1	1.706358233	0.26517034	10.98033217	-1.327382865	2.396105688
ABL2	pd_progression_surv_DEMENTIA	6	ivw	-0.504509855	0.680600827	0.458528964	0.2	0.999245002	blood_eqtl	1	0.603801453	0.159057823	2.292098481	-1.838487476	0.829467765
ABL2	pd_progression_surv_DEMENTIA	6	mr_egger	0.92419726	1.487263105	0.534331179	0.2	NA	blood_eqtl	1	2.519844667	0.136580865	46.4898005	-1.990838425	3.839232944
ABL2	pd_progression_surv_DEMENTIA	6	maximum_likelihood	-0.514352575	0.686186187	0.453506705	0.2	NA	blood_eqtl	1	0.597887557	0.155785144	2.2946317	-1.859277501	0.830572351
ABL2	pd_progression_cont_UPDRS4_scaled	3	ivw	-0.41254397	0.33642213	0.220097529	0.2	0.996322849	brain_eqtl	1	0.661964089	0.342346689	1.279978659	-1.071931345	0.246843405
ABL2	pd_progression_cont_UPDRS4_scaled	3	mr_egger	-0.76766651	5.064012877	0.879508328	0.2	NA	brain_eqtl	1	0.464094766	2.27E-05	9488.148081	-10.69313175	9.157798728
ABL2	pd_progression_cont_UPDRS4_scaled	3	maximum_likelihood	-0.413928576	0.342716768	0.227129518	0.2	NA	brain_eqtl	1	0.661048164	0.337681059	1.294075174	-1.08565344	0.257796288
ABL2	pd_progression_cont_UPDRS3_scaled	4	ivw	0.150927539	0.31340122	0.630104836	0.2	0.989330111	brain_eqtl	1	1.162912389	0.629179398	2.149411171	-0.463338852	0.765193931
ABL2	pd_progression_cont_UPDRS3_scaled	4	mr_egger	0.377075933	1.695349079	0.823988601	0.2	NA	brain_eqtl	1	1.458015016	0.052559561	40.44569164	-2.945808261	3.699960127
ABL2	pd_progression_cont_UPDRS3_scaled	4	maximum_likelihood	0.152346605	0.315052627	0.628698716	0.2	NA	brain_eqtl	1	1.16456381	0.628036782	2.159441782	-0.465156544	0.769849754
ABL2	pd_progression_cont_UPDRS3_scaled	6	ivw	-0.28543521	0.238427593	0.231245452	0.2	0.996441044	blood_eqtl	1	0.751687042	0.471067779	1.199473694	-0.752753292	0.181882873
ABL2	pd_progression_cont_UPDRS3_scaled	6	mr_egger	0.146884243	0.529819018	0.781599858	0.2	NA	blood_eqtl	1	1.158219883	0.410015206	3.271764749	-0.891561032	1.185329518
ABL2	pd_progression_cont_UPDRS3_scaled	6	maximum_likelihood	-0.290379773	0.240453917	0.22718896	0.2	NA	blood_eqtl	1	0.747979452	0.466886333	1.198307213	-0.76166945	0.180909905
ABL2	pd_progression_cont_UPDRS2_scaled	4	ivw	-0.502615158	0.371221829	0.175752878	0.2	0.895187825	brain_eqtl	1	0.604946558	0.292231219	1.252297203	-1.230209943	0.224979627
ABL2	pd_progression_cont_UPDRS2_scaled	4	mr_egger	-0.947690671	2.462971002	0.700403821	0.2	NA	brain_eqtl	1	0.387635168	0.003103844	48.411263	-5.775113836	3.879732493
ABL2	pd_progression_cont_UPDRS2_scaled	4	maximum_likelihood	-0.50913964	0.381988798	0.18257599	0.2	NA	brain_eqtl	1	0.601012444	0.28426804	1.270687897	-1.257837684	0.239558405
ABL2	pd_progression_cont_UPDRS2_scaled	6	ivw	-0.342002003	0.318129502	0.282356732	0.2	0.996733361	blood_eqtl	1	0.710346782	0.380779113	1.325158164	-0.965535827	0.281531822
ABL2	pd_progression_cont_UPDRS2_scaled	6	mr_egger	-0.524563464	0.857147227	0.54054597	0.2	NA	blood_eqtl	1	0.591813656	0.11029772	3.17543649	-2.204572028	1.1554451
ABL2	pd_progression_cont_UPDRS2_scaled	6	maximum_likelihood	-0.345748704	0.321127725	0.281627558	0.2	NA	blood_eqtl	1	0.707690305	0.377132368	1.327983515	-0.975159045	0.283661638
ABL2	pd_progression_cont_UPDRS1_scaled	4	ivw	-0.081961961	0.363724745	0.8217143	0.2	0.995906702	brain_eqtl	1	0.921307004	0.451643349	1.87937362	-0.794862461	0.63093854
ABL2	pd_progression_cont_UPDRS1_scaled	4	mr_egger	-0.253119125	1.60918212	0.875010978	0.2	NA	brain_eqtl	1	0.776375391	0.033136626	18.1901062	-3.40711608	2.900877831
ABL2	pd_progression_cont_UPDRS1_scaled	4	maximum_likelihood	-0.08438592	0.369533514	0.819367967	0.2	NA	brain_eqtl	1	0.919076497	0.445449405	1.896290798	-0.808671607	0.639899767
ABL2	pd_progression_cont_UPDRS1_scaled	6	ivw	-0.56156519	0.312041542	0.071916108	0.2	0.995067733	blood_eqtl	1	0.570315712	0.309385684	1.051309186	-1.173166612	0.050036232
ABL2	pd_progression_cont_UPDRS1_scaled	6	mr_egger	-1.224738186	1.891940969	0.5174088	0.2	NA	blood_eqtl	1	0.29383462	0.007205271	11.982726	-4.932942484	2.483466113
ABL2	pd_progression_cont_UPDRS1_scaled	6	maximum_likelihood	-0.569511729	0.318215278	0.073501219	0.2	NA	blood_eqtl	1	0.565801636	0.303245166	1.055685391	-1.193213674	0.054190216
ABL2	pd_progression_cont_UPDRS_scaled	4	ivw	0.145020847	0.296860953	0.625185536	0.2	0.989780633	brain_eqtl	1	1.15606367	0.64608344	2.068592271	-0.43682662	0.726868314
ABL2	pd_progression_cont_UPDRS_scaled	4	mr_egger	0.876660587	1.768375565	0.620075434	0.2	NA	brain_eqtl	1	2.402862144	0.075068405	76.91313695	-2.58935552	4.342676694
ABL2	pd_progression_cont_UPDRS_scaled	4	maximum_likelihood	0.146764425	0.299713427	0.624358576	0.2	NA	brain_eqtl	1	1.158081116	0.643602556	2.083819987	-0.440673892	0.734202742
ABL2	pd_progression_cont_UPDRS_scaled	6	ivw	0.069491343	0.232486004	0.765012157	0.2	0.998770091	blood_eqtl	1	1.071962782	0.679647346	1.690735956	-0.386181225	0.525163911
ABL2	pd_progression_cont_UPDRS_scaled	6	mr_egger	-0.53729958	1.216072567	0.658610896	0.2	NA	blood_eqtl	1	0.584324044	0.05389046	6.335714866	-2.920801812	1.846202651
ABL2	pd_progression_cont_UPDRS_scaled	6	maximum_likelihood	0.069473231	0.233687572	0.766244292	0.2	NA	blood_eqtl	1	1.071943365	0.678036328	1.69469176	-0.388554411	0.527500872
ABL2	pd_progression_cont_SEADL	4	ivw	-1.715962403	3.231382512	0.595397701	0.2	0.99299078	brain_eqtl	1	0.179790606	0.00031927	101.2454048	-8.049472126	4.61754732
ABL2	pd_progression_cont_SEADL	4	mr_egger	-6.34680411	10.31492151	0.538354511	0.2	NA	brain_eqtl	1	0.001752338	2.91E-12	1056468.239	-26.56405027	13.87044205
ABL2	pd_progression_cont_SEADL	4	maximum_likelihood	-1.791586068	3.293800196	0.586491873	0.2	NA	brain_eqtl	1	0.166695569	0.00026193	106.0872975	-8.247434453	4.664262316
ABL2	pd_progression_cont_SEADL	6	ivw	3.395177014	2.11140001	0.107830428	0.2	0.999115337	blood_eqtl	1	29.81993157	0.475605283	1869.677124	-0.743167005	7.533521034
ABL2	pd_progression_cont_SEADL	6	mr_egger	10.20365323	8.020155571	0.203283851	0.2	NA	blood_eqtl	1	27001.64939	0.0040225	1.81E+11	-5.515851688	25.92315815
ABL2	pd_progression_cont_SEADL	6	maximum_likelihood	3.46971327	2.151578975	0.106823657	0.2	NA	blood_eqtl	1	32.12752919	0.473605055	2179.406914	-0.747381521	7.686808061
ABL2	pd_progression_cont_MOCA	2	ivw	-0.352936653	1.41615503	0.803189246	0.2	0.997585529	brain_eqtl	1	0.702621701	0.043779023	11.27657095	-3.128600511	2.422727206
ABL2	pd_progression_cont_MOCA	3	ivw	-0.25945074	1.379209814	0.850786113	0.2	0.997630686	blood_eqtl	1	0.77147521	0.051679093	11.51672693	-2.962701975	2.443800494
ABL2	pd_progression_cont_MOCA	3	mr_egger	-1.308772507	6.03769736	0.828390064	0.2	NA	blood_eqtl	1	0.270151462	1.96E-06	37239.09087	-13.14265933	10.52511432
ABL2	pd_progression_cont_MOCA	3	maximum_likelihood	-0.260022737	1.380900857	0.850641993	0.2	NA	blood_eqtl	1	0.771034055	0.051478635	11.54835431	-2.966588417	2.446542943
ABL2	pd_progression_cont_MMSE	4	ivw	0.143262621	0.53339077	0.788246371	0.2	0.999131312	brain_eqtl	1	1.154032835	0.40568297	3.282838779	-0.902183288	1.188708529
ABL2	pd_progression_cont_MMSE	4	mr_egger	-0.317454116	2.634804287	0.904099045	0.2	NA	brain_eqtl	1	0.728000083	0.004162371	127.3274718	-5.481670519	4.846762286
ABL2	pd_progression_cont_MMSE	4	maximum_likelihood	0.144853988	0.536738361	0.787253952	0.2	NA	brain_eqtl	1	1.155870786	0.403671763	3.309711992	-0.907153199	1.196861174
ABL2	pd_progression_cont_MMSE	7	ivw	-0.454598482	0.362837365	0.210242556	0.2	0.994101162	blood_eqtl	1	0.634702761	0.311685779	1.292479871	-1.165759719	0.256562754
ABL2	pd_progression_cont_MMSE	7	mr_egger	-0.956613216	0.649630169	0.140872286	0.2	NA	blood_eqtl	1	0.38419186	0.107540437	1.372538459	-2.229888347	0.316661915
ABL2	pd_progression_cont_MMSE	7	maximum_likelihood	-0.462000074	0.367761364	0.20902548	0.2	NA	blood_eqtl	1	0.630022293	0.306415778	1.295390505	-1.182812347	0.258812198
ABL2	pd_progression_cont_HY	4	ivw	0.066963422	0.107656812	0.533936463	0.2	0.990827253	brain_eqtl	1	1.069256366	0.865849711	1.320447604	-0.144043929	0.277970773
ABL2	pd_progression_cont_HY	4	mr_egger	0.218376305	0.743334879	0.768926652	0.2	NA	brain_eqtl	1	1.244055123	0.289801215	5.340464673	-1.238560057	1.675312667
ABL2	pd_progression_cont_HY	4	maximum_likelihood	0.067518462	0.108307826	0.533025558	0.2	NA	brain_eqtl	1	1.069850011	0.865225704	1.322867595	-0.144764876	0.2798018
ABL2	pd_progression_cont_HY	5	ivw	-0.011614797	0.077555344	0.880952865	0.2	0.997354819	blood_eqtl	1	0.988452395	0.849061828	1.150726725	-0.163623271	0.140393677
ABL2	pd_progression_cont_HY	5	mr_egger	-0.03051636	0.191339426	0.873284339	0.2	NA	blood_eqtl	1	0.969944564	0.666615651	1.411296683	-0.405541635	0.344508915
ABL2	pd_progression_cont_HY	5	maximum_likelihood	-0.011663827	0.077809251	0.880841278	0.2	NA	blood_eqtl	1	0.988403932	0.848597783	1.151243088	-0.164169959	0.140842305
ABP1	pd_risk_discovery	11	ivw	-0.037360402	0.091335903	0.682507381	0.2	0.963339926	blood_eqtl	NA	0.963328887	0.80543017	1.152182498	-0.216378772	0.141657968
ABP1	pd_risk_discovery	11	mr_egger	0.162164853	0.216720418	0.454298801	0.2	NA	blood_eqtl	NA	1.176054102	0.769043945	1.798471023	-0.262607166	0.586936872
ABP1	pd_risk_discovery	11	maximum_likelihood	-0.03628457	0.091913546	0.693013766	0.2	NA	blood_eqtl	NA	0.964365825	0.805384787	1.154729341	-0.216435119	0.14386598
ABP1	pd_progression_surv_HY3	11	ivw	-0.036575942	0.347765289	0.916237568	0.2	0.999203316	blood_eqtl	NA	0.964084876	0.487631194	1.906070941	-0.718195909	0.645044024
ABP1	pd_progression_surv_HY3	11	mr_egger	-0.302816141	0.518598073	0.559278867	0.2	NA	blood_eqtl	NA	0.738734907	0.26733082	2.041400479	-1.319268363	0.713636082
ABP1	pd_progression_surv_HY3	11	maximum_likelihood	-0.035244994	0.351466183	0.920122113	0.2	NA	blood_eqtl	NA	0.965368877	0.484751586	1.922504426	-0.724118714	0.653628725
ABP1	pd_progression_surv_DYSKINESIAS	11	ivw	-0.081998414	0.329833443	0.803665939	0.2	0.999363476	blood_eqtl	NA	0.92127342	0.482645928	1.758524551	-0.728471963	0.564475134
ABP1	pd_progression_surv_DYSKINESIAS	11	mr_egger	0.477818911	0.537286906	0.373832206	0.2	NA	blood_eqtl	NA	1.612553442	0.562556658	4.62234082	-0.575263425	1.530901248
ABP1	pd_progression_surv_DYSKINESIAS	11	maximum_likelihood	-0.083868906	0.333113198	0.801216536	0.2	NA	blood_eqtl	NA	0.919551796	0.478657115	1.766557897	-0.736770773	0.569032962
ABP1	pd_progression_surv_DEPR	10	ivw	-0.0778944	0.540180205	0.885341935	0.2	0.997149387	blood_eqtl	NA	0.925062108	0.320892981	2.666745467	-1.136647603	0.980858803
ABP1	pd_progression_surv_DEPR	10	mr_egger	-0.946823195	0.815333465	0.245531666	0.2	NA	blood_eqtl	NA	0.387971578	0.078482722	1.917899154	-2.544876786	0.651230396
ABP1	pd_progression_surv_DEPR	10	maximum_likelihood	-0.079445831	0.548065226	0.884744908	0.2	NA	blood_eqtl	NA	0.92362805	0.315481992	2.704080726	-1.153653675	0.994762012
ABP1	pd_progression_surv_DEMENTIA	12	ivw	-0.329864063	0.379682744	0.384962735	0.2	0.999245002	blood_eqtl	NA	0.719021468	0.341624793	1.513332412	-1.074042242	0.414314115
ABP1	pd_progression_surv_DEMENTIA	12	mr_egger	-0.728833456	0.720453459	0.311714251	0.2	NA	blood_eqtl	NA	0.482471486	0.117546387	1.980313815	-2.140922236	0.683255325
ABP1	pd_progression_surv_DEMENTIA	12	maximum_likelihood	-0.322843983	0.382426542	0.398558391	0.2	NA	blood_eqtl	NA	0.724086815	0.342186282	1.532211382	-1.072400006	0.42671204
ABP1	pd_progression_cont_UPDRS4_scaled	11	ivw	-0.206606883	0.172575802	0.231230568	0.2	0.998111955	blood_eqtl	NA	0.813339325	0.579925603	1.14069952	-0.544855454	0.131641688
ABP1	pd_progression_cont_UPDRS4_scaled	11	mr_egger	-0.181663676	0.253954604	0.474399489	0.2	NA	blood_eqtl	NA	0.833881748	0.506913602	1.371750069	-0.679414699	0.316087348
ABP1	pd_progression_cont_UPDRS4_scaled	11	maximum_likelihood	-0.215961042	0.174932968	0.21700325	0.2	NA	blood_eqtl	NA	0.805766692	0.571877965	1.135312081	-0.558829658	0.126907575
ABP1	pd_progression_cont_UPDRS3_scaled	11	ivw	-0.143938647	0.131475887	0.273608115	0.2	0.996441044	blood_eqtl	NA	0.865940875	0.669227387	1.120476558	-0.401631386	0.113754093
ABP1	pd_progression_cont_UPDRS3_scaled	11	mr_egger	-0.252826808	0.219489469	0.249367993	0.2	NA	blood_eqtl	NA	0.776602371	0.505086202	1.194075864	-0.683026167	0.17737255
ABP1	pd_progression_cont_UPDRS3_scaled	11	maximum_likelihood	-0.1411377	0.132659141	0.2873684	0.2	NA	blood_eqtl	NA	0.868369729	0.669549878	1.126228247	-0.401149616	0.118874216
ABP1	pd_progression_cont_UPDRS2_scaled	11	ivw	-0.189634302	0.158291823	0.230915299	0.2	0.996733361	blood_eqtl	NA	0.827261607	0.606599642	1.128193488	-0.499886274	0.12061767
ABP1	pd_progression_cont_UPDRS2_scaled	11	mr_egger	-0.430863087	0.342666913	0.208615473	0.2	NA	blood_eqtl	NA	0.649947891	0.332043187	1.272220837	-1.102490237	0.240764063
ABP1	pd_progression_cont_UPDRS2_scaled	11	maximum_likelihood	-0.185177498	0.159160609	0.244641653	0.2	NA	blood_eqtl	NA	0.830956777	0.608272509	1.135164182	-0.497132291	0.126777295
ABP1	pd_progression_cont_UPDRS1_scaled	10	ivw	-0.127412983	0.160679319	0.427798553	0.2	0.995067733	blood_eqtl	NA	0.88037002	0.642528279	1.206252544	-0.442344449	0.187518483
ABP1	pd_progression_cont_UPDRS1_scaled	10	mr_egger	-0.219245219	0.391861619	0.575822894	0.2	NA	blood_eqtl	NA	0.803124753	0.372583542	1.731180516	-0.987293992	0.548803555
ABP1	pd_progression_cont_UPDRS1_scaled	10	maximum_likelihood	-0.132802247	0.161341144	0.410442842	0.2	NA	blood_eqtl	NA	0.875638235	0.638246384	1.201326539	-0.449030889	0.183426395
ABP1	pd_progression_cont_UPDRS_scaled	11	ivw	0.015722617	0.125903306	0.900619736	0.2	0.998901659	blood_eqtl	NA	1.015846867	0.793701476	1.300167492	-0.231047863	0.262493096
ABP1	pd_progression_cont_UPDRS_scaled	11	mr_egger	-0.046319616	0.243415235	0.849081468	0.2	NA	blood_eqtl	NA	0.954736764	0.592494626	1.538448199	-0.523413477	0.430774245
ABP1	pd_progression_cont_UPDRS_scaled	11	maximum_likelihood	0.015445479	0.126578816	0.902881105	0.2	NA	blood_eqtl	NA	1.015565377	0.792431668	1.3015293	-0.232649001	0.263539958
ABP1	pd_progression_cont_SEADL	11	ivw	-0.611612262	1.255135859	0.626054465	0.2	0.999115337	blood_eqtl	NA	0.542475551	0.0463433	6.349994975	-3.071678545	1.848454022
ABP1	pd_progression_cont_SEADL	11	mr_egger	2.260798255	2.509928696	0.367725499	0.2	NA	blood_eqtl	NA	9.590741969	0.070041876	1313.247688	-2.65866199	7.180258499
ABP1	pd_progression_cont_SEADL	11	maximum_likelihood	-0.689078595	1.27024527	0.587490082	0.2	NA	blood_eqtl	NA	0.502038437	0.041637281	6.053291261	-3.178759325	1.800602134
ABP1	pd_progression_cont_MOCA	10	ivw	-0.013436658	0.665117456	0.983882286	0.2	0.997630686	blood_eqtl	NA	0.986653211	0.267919994	3.633489771	-1.317066872	1.290193556
ABP1	pd_progression_cont_MOCA	10	mr_egger	0.334982529	2.977137329	0.910412434	0.2	NA	blood_eqtl	NA	1.397915963	0.004085927	478.2682148	-5.500206635	6.170171694
ABP1	pd_progression_cont_MOCA	10	maximum_likelihood	-0.014749337	0.666002567	0.98233144	0.2	NA	blood_eqtl	NA	0.985358902	0.267104752	3.635023934	-1.320114369	1.290615695
ABP1	pd_progression_cont_MMSE	11	ivw	0.330075958	0.225472248	0.143212628	0.2	0.994101162	blood_eqtl	NA	1.391073788	0.894178688	2.164093495	-0.111849649	0.772001565
ABP1	pd_progression_cont_MMSE	11	mr_egger	0.169202419	0.384949485	0.660267064	0.2	NA	blood_eqtl	NA	1.184359851	0.556939551	2.518600545	-0.585298571	0.923703408
ABP1	pd_progression_cont_MMSE	11	maximum_likelihood	0.333148702	0.22717512	0.142516448	0.2	NA	blood_eqtl	NA	1.395354776	0.893941866	2.1780107	-0.112114533	0.778411937
ABP1	pd_progression_cont_HY	11	ivw	0.017146462	0.05328811	0.747627705	0.2	0.997354819	blood_eqtl	NA	1.017294306	0.916403752	1.129292304	-0.087298234	0.121591157
ABP1	pd_progression_cont_HY	11	mr_egger	-0.017788698	0.078643577	0.82105061	0.2	NA	blood_eqtl	NA	0.982368587	0.842038021	1.146086063	-0.17193011	0.136352714
ABP1	pd_progression_cont_HY	11	maximum_likelihood	0.017787534	0.054043192	0.742053257	0.2	NA	blood_eqtl	NA	1.017946674	0.915635315	1.131690112	-0.088137122	0.12371219
ACACA	pd_risk_discovery	6	ivw	-0.111790528	0.130315619	0.390978374	0.2	0.93681291	brain_eqtl	2	0.894231554	0.692664765	1.154454671	-0.367209142	0.143628086
ACACA	pd_risk_discovery	6	mr_egger	-0.010401417	0.21172758	0.960818551	0.2	NA	brain_eqtl	2	0.98965249	0.653516516	1.498679877	-0.425387474	0.404584639
ACACA	pd_risk_discovery	6	maximum_likelihood	-0.114457468	0.13234277	0.387117707	0.2	NA	brain_eqtl	2	0.89184987	0.6880806	1.155963691	-0.373849296	0.14493436
ACACA	pd_risk_discovery	9	ivw	-0.143670001	0.130892991	0.272373004	0.2	0.887720796	blood_eqtl	2	0.866173537	0.670172416	1.119497877	-0.400220262	0.112880261
ACACA	pd_risk_discovery	9	mr_egger	0.270388541	0.364169776	0.457796954	0.2	NA	blood_eqtl	2	1.310473525	0.641860545	2.675566949	-0.443384219	0.984161302
ACACA	pd_risk_discovery	9	maximum_likelihood	-0.146195704	0.131876831	0.267612436	0.2	NA	blood_eqtl	2	0.863988601	0.667194085	1.118829316	-0.404674293	0.112282885
ACACA	pd_progression_surv_HY3	6	ivw	-0.569697666	0.513327669	0.267079662	0.2	0.937341856	brain_eqtl	2	0.565696442	0.206837897	1.547165529	-1.575819897	0.436424566
ACACA	pd_progression_surv_HY3	6	mr_egger	-0.900307042	1.552621575	0.56200734	0.2	NA	brain_eqtl	2	0.406444845	0.019381325	8.523535726	-3.943445329	2.142831246
ACACA	pd_progression_surv_HY3	6	maximum_likelihood	-0.575456415	0.519307174	0.26780854	0.2	NA	brain_eqtl	2	0.562448101	0.203254076	1.55641585	-1.593298475	0.442385646
ACACA	pd_progression_surv_HY3	15	ivw	-0.228773736	0.436924159	0.600556389	0.2	0.997962306	blood_eqtl	2	0.795508508	0.337852764	1.873105251	-1.085145088	0.627597616
ACACA	pd_progression_surv_HY3	15	mr_egger	-0.962974875	0.815968768	0.237936013	0.2	NA	blood_eqtl	2	0.38175552	0.077129175	1.889522045	-2.56227366	0.636323911
ACACA	pd_progression_surv_HY3	15	maximum_likelihood	-0.216132949	0.44421422	0.626576434	0.2	NA	blood_eqtl	2	0.805628188	0.337296532	1.924231991	-1.086792819	0.654526922
ACACA	pd_progression_surv_DYSKINESIAS	5	ivw	1.191528822	0.572437326	0.03738808	0.2	0.990412112	brain_eqtl	2	3.292110413	1.072027443	10.10980739	0.069551663	2.313505982
ACACA	pd_progression_surv_DYSKINESIAS	5	mr_egger	1.658259775	1.079777904	0.124601784	0.2	NA	brain_eqtl	2	5.250166421	0.632481115	43.58113913	-0.458104917	3.774624468
ACACA	pd_progression_surv_DYSKINESIAS	5	maximum_likelihood	1.202474392	0.5877909	0.04078078	0.2	NA	brain_eqtl	2	3.328342366	1.051696135	10.53333043	0.050404228	2.354544556
ACACA	pd_progression_surv_DYSKINESIAS	16	ivw	0.667305705	0.55001526	0.225034468	0.2	0.999363476	blood_eqtl	2	1.948979116	0.663169805	5.7278235	-0.410724205	1.745335616
ACACA	pd_progression_surv_DYSKINESIAS	16	mr_egger	0.044048261	0.857450099	0.959029715	0.2	NA	blood_eqtl	2	1.045032788	0.194649663	5.610559547	-1.636553934	1.724650456
ACACA	pd_progression_surv_DYSKINESIAS	16	maximum_likelihood	0.627084536	0.557074345	0.260303206	0.2	NA	blood_eqtl	2	1.872144446	0.628272569	5.578669194	-0.464781179	1.718950252
ACACA	pd_progression_surv_DEPR	7	ivw	-0.116483989	0.668418428	0.861654792	0.2	0.993770114	brain_eqtl	2	0.890044347	0.240127773	3.298989239	-1.426584109	1.19361613
ACACA	pd_progression_surv_DEPR	7	mr_egger	-0.669156874	1.355317797	0.621499055	0.2	NA	brain_eqtl	2	0.512140195	0.03595167	7.29556047	-3.325579756	1.987266008
ACACA	pd_progression_surv_DEPR	7	maximum_likelihood	-0.119699865	0.67735361	0.859730725	0.2	NA	brain_eqtl	2	0.887186672	0.23520144	3.346493933	-1.447312941	1.207913211
ACACA	pd_progression_surv_DEPR	13	ivw	-0.513401011	0.542623129	0.344073834	0.2	0.997149387	blood_eqtl	2	0.598456755	0.206605863	1.733496246	-1.576942343	0.550140321
ACACA	pd_progression_surv_DEPR	13	mr_egger	-2.121823794	2.299187541	0.35608117	0.2	NA	blood_eqtl	2	0.119812915	0.0013225	10.85454393	-6.628231375	2.384583787
ACACA	pd_progression_surv_DEPR	13	maximum_likelihood	-0.507701029	0.544823482	0.351407157	0.2	NA	blood_eqtl	2	0.601877689	0.206892684	1.750940368	-1.575555054	0.560152997
ACACA	pd_progression_surv_DEMENTIA	7	ivw	-0.009563059	0.618414942	0.987662146	0.2	0.997928375	brain_eqtl	2	0.990482522	0.294741569	3.328528209	-1.221656345	1.202530227
ACACA	pd_progression_surv_DEMENTIA	7	mr_egger	-0.884588653	2.50509841	0.72400198	0.2	NA	brain_eqtl	2	0.412883977	0.003044004	56.00294229	-5.794581537	4.02540423
ACACA	pd_progression_surv_DEMENTIA	7	maximum_likelihood	-0.008764282	0.624003619	0.988793886	0.2	NA	brain_eqtl	2	0.991274012	0.291763605	3.36787779	-1.231811375	1.21428281
ACACA	pd_progression_surv_DEMENTIA	15	ivw	0.236984785	0.482548936	0.623348389	0.2	0.999245002	blood_eqtl	2	1.267421834	0.492229047	3.263436235	-0.708811129	1.1827807
ACACA	pd_progression_surv_DEMENTIA	15	mr_egger	-0.254828745	1.143622767	0.823671028	0.2	NA	blood_eqtl	2	0.775049217	0.082386856	7.291227244	-2.496329369	1.986671878
ACACA	pd_progression_surv_DEMENTIA	15	maximum_likelihood	0.269161453	0.486616166	0.580175164	0.2	NA	blood_eqtl	2	1.308866445	0.504288763	3.397123822	-0.684606232	1.222929139
ACACA	pd_progression_cont_UPDRS4_scaled	6	ivw	-0.405429632	0.2749727	0.140364254	0.2	0.996322849	brain_eqtl	2	0.666690318	0.388922134	1.142840535	-0.944376124	0.133516861
ACACA	pd_progression_cont_UPDRS4_scaled	6	mr_egger	-0.641324728	0.459998516	0.163260632	0.2	NA	brain_eqtl	2	0.526594367	0.213755633	1.29728337	-1.542921819	0.260272362
ACACA	pd_progression_cont_UPDRS4_scaled	6	maximum_likelihood	-0.404569475	0.276904058	0.144002909	0.2	NA	brain_eqtl	2	0.667264023	0.387786081	1.148162087	-0.947301428	0.138162479
ACACA	pd_progression_cont_UPDRS3_scaled	6	ivw	0.056211176	0.216784716	0.795407696	0.2	0.989330111	brain_eqtl	2	1.057821047	0.691641953	1.617867977	-0.368686867	0.481109219
ACACA	pd_progression_cont_UPDRS3_scaled	6	mr_egger	0.603145813	0.590528399	0.30708092	0.2	NA	brain_eqtl	2	1.82785987	0.574480084	5.815818162	-0.554289849	1.760581475
ACACA	pd_progression_cont_UPDRS3_scaled	6	maximum_likelihood	0.060029609	0.22044345	0.78538139	0.2	NA	brain_eqtl	2	1.061867987	0.689326977	1.635745675	-0.372039553	0.492098771
ACACA	pd_progression_cont_UPDRS3_scaled	14	ivw	-0.194291466	0.195706768	0.320822905	0.2	0.996441044	blood_eqtl	2	0.823417871	0.561088444	1.208395927	-0.577876732	0.1892938
ACACA	pd_progression_cont_UPDRS3_scaled	14	mr_egger	-0.508517932	0.454179479	0.262866809	0.2	NA	blood_eqtl	2	0.601386214	0.246915351	1.464734281	-1.398709711	0.381673848
ACACA	pd_progression_cont_UPDRS3_scaled	14	maximum_likelihood	-0.193871626	0.197175825	0.325488166	0.2	NA	blood_eqtl	2	0.823763648	0.559710136	1.212389241	-0.580336243	0.192592992
ACACA	pd_progression_cont_UPDRS2_scaled	6	ivw	-0.192190556	0.261784565	0.462854023	0.2	0.991550157	brain_eqtl	2	0.825149616	0.493966142	1.378377649	-0.705288303	0.320907191
ACACA	pd_progression_cont_UPDRS2_scaled	6	mr_egger	-0.049406269	0.636790281	0.938157057	0.2	NA	brain_eqtl	2	0.951794367	0.273209817	3.315812468	-1.297515219	1.198702682
ACACA	pd_progression_cont_UPDRS2_scaled	6	maximum_likelihood	-0.192485905	0.263428171	0.464964873	0.2	NA	brain_eqtl	2	0.824905945	0.492232004	1.382416854	-0.708805122	0.323833311
ACACA	pd_progression_cont_UPDRS2_scaled	15	ivw	-0.191721879	0.208661707	0.358191411	0.2	0.996733361	blood_eqtl	2	0.825536435	0.548428247	1.242661024	-0.600698825	0.217255067
ACACA	pd_progression_cont_UPDRS2_scaled	15	mr_egger	0.646265537	0.740053713	0.382516789	0.2	NA	blood_eqtl	2	1.908400653	0.447427959	8.139842365	-0.804239741	2.096770814
ACACA	pd_progression_cont_UPDRS2_scaled	15	maximum_likelihood	-0.184838409	0.210102268	0.378992334	0.2	NA	blood_eqtl	2	0.831238594	0.550659376	1.25478223	-0.596638853	0.226962035
ACACA	pd_progression_cont_UPDRS1_scaled	5	ivw	0.247176086	0.301408719	0.412176511	0.2	0.981716814	brain_eqtl	2	1.280404554	0.709223192	2.311593643	-0.343585004	0.837937175
ACACA	pd_progression_cont_UPDRS1_scaled	5	mr_egger	0.708624399	0.465044735	0.127564466	0.2	NA	brain_eqtl	2	2.031195221	0.816389849	5.053656695	-0.202863282	1.620112079
ACACA	pd_progression_cont_UPDRS1_scaled	5	maximum_likelihood	0.2522314	0.305803756	0.409476861	0.2	NA	brain_eqtl	2	1.286893791	0.706703582	2.343409132	-0.347143962	0.851606763
ACACA	pd_progression_cont_UPDRS1_scaled	15	ivw	0.066748275	0.204272659	0.743848892	0.2	0.995067733	blood_eqtl	2	1.069026344	0.716321539	1.595397124	-0.333626135	0.467122686
ACACA	pd_progression_cont_UPDRS1_scaled	15	mr_egger	0.713047016	0.920313599	0.43846553	0.2	NA	blood_eqtl	2	2.040198314	0.3359585	12.38965277	-1.090767639	2.516861671
ACACA	pd_progression_cont_UPDRS1_scaled	15	maximum_likelihood	0.074266365	0.204930473	0.717054738	0.2	NA	blood_eqtl	2	1.077093667	0.720797268	1.609510496	-0.327397363	0.475930093
ACACA	pd_progression_cont_UPDRS_scaled	6	ivw	-0.047196159	0.203803932	0.816867121	0.2	0.989780633	brain_eqtl	2	0.953900263	0.639766595	1.422277623	-0.446651865	0.352259546
ACACA	pd_progression_cont_UPDRS_scaled	6	mr_egger	0.096955578	0.368712093	0.792583403	0.2	NA	brain_eqtl	2	1.101811428	0.534876113	2.269662814	-0.625720124	0.81963128
ACACA	pd_progression_cont_UPDRS_scaled	6	maximum_likelihood	-0.048149431	0.205933263	0.815131829	0.2	NA	brain_eqtl	2	0.95299137	0.636495057	1.426865051	-0.451778627	0.355479766
ACACA	pd_progression_cont_UPDRS_scaled	16	ivw	-0.209436801	0.167512633	0.211199229	0.2	0.998770091	blood_eqtl	2	0.811040895	0.58405416	1.126243726	-0.537761561	0.118887959
ACACA	pd_progression_cont_UPDRS_scaled	16	mr_egger	-0.482481521	0.396887403	0.224113142	0.2	NA	blood_eqtl	2	0.617249772	0.283546023	1.343687619	-1.26038083	0.295417789
ACACA	pd_progression_cont_UPDRS_scaled	16	maximum_likelihood	-0.203670446	0.169205771	0.228711358	0.2	NA	blood_eqtl	2	0.815731154	0.585485561	1.136522163	-0.535313757	0.127972865
ACACA	pd_progression_cont_SEADL	7	ivw	1.648069407	1.984078242	0.406172856	0.2	0.99299078	brain_eqtl	2	5.196936968	0.106381462	253.8802657	-2.240723946	5.536862761
ACACA	pd_progression_cont_SEADL	7	mr_egger	-1.337522873	4.278656496	0.754581941	0.2	NA	brain_eqtl	2	0.262495098	5.98E-05	1151.296364	-9.723689606	7.04864386
ACACA	pd_progression_cont_SEADL	7	maximum_likelihood	1.67248224	2.003298589	0.403794183	0.2	NA	brain_eqtl	2	5.325370254	0.104980255	270.1419263	-2.253982993	5.598947474
ACACA	pd_progression_cont_SEADL	14	ivw	1.127008612	1.739255395	0.516995692	0.2	0.999115337	blood_eqtl	2	3.086410027	0.102086788	93.31204387	-2.281931963	4.535949187
ACACA	pd_progression_cont_SEADL	14	mr_egger	-2.565219639	3.679470337	0.485695849	0.2	NA	blood_eqtl	2	0.076902289	5.67E-05	104.2239782	-9.776981499	4.64654222
ACACA	pd_progression_cont_SEADL	14	maximum_likelihood	1.227286476	1.762782414	0.486290317	0.2	NA	blood_eqtl	2	3.411958532	0.107768803	108.0225506	-2.227767055	4.682340008
ACACA	pd_progression_cont_MOCA	3	ivw	-0.793520741	1.090086198	0.46664841	0.2	0.97924814	brain_eqtl	2	0.452249735	0.053392249	3.830702499	-2.930089689	1.343048206
ACACA	pd_progression_cont_MOCA	3	mr_egger	-2.126132934	2.891435198	0.46214404	0.2	NA	brain_eqtl	2	0.119297735	0.00041247	34.50416546	-7.793345923	3.541080055
ACACA	pd_progression_cont_MOCA	3	maximum_likelihood	-0.801011658	1.09789792	0.465642889	0.2	NA	brain_eqtl	2	0.448874627	0.05218858	3.860776255	-2.952891582	1.350868266
ACACA	pd_progression_cont_MOCA	3	ivw	-0.417999718	0.985027962	0.671308284	0.2	0.997630686	blood_eqtl	2	0.658362414	0.095497566	4.538765637	-2.348654524	1.512655089
ACACA	pd_progression_cont_MOCA	3	mr_egger	-0.748104917	15.08087356	0.960436201	0.2	NA	blood_eqtl	2	0.473262575	6.89E-14	3.25E+12	-30.3066171	28.81040727
ACACA	pd_progression_cont_MOCA	3	maximum_likelihood	-0.419274288	0.986890953	0.670950704	0.2	NA	blood_eqtl	2	0.65752382	0.095028298	4.54956662	-2.353580556	1.51503198
ACACA	pd_progression_cont_MMSE	6	ivw	0.173180566	0.35890532	0.629433485	0.2	0.999131312	brain_eqtl	2	1.189080794	0.588443796	2.402800649	-0.530273861	0.876634994
ACACA	pd_progression_cont_MMSE	6	mr_egger	0.264746351	0.70136524	0.705822221	0.2	NA	brain_eqtl	2	1.303100404	0.329582189	5.152191826	-1.109929519	1.639422221
ACACA	pd_progression_cont_MMSE	6	maximum_likelihood	0.176214352	0.362924094	0.627292979	0.2	NA	brain_eqtl	2	1.192693688	0.585600846	2.429160142	-0.535116872	0.887545577
ACACA	pd_progression_cont_MMSE	14	ivw	0.001700649	0.2789597	0.995135809	0.2	0.999810846	blood_eqtl	2	1.001702096	0.579806783	1.730588737	-0.545060363	0.548461661
ACACA	pd_progression_cont_MMSE	14	mr_egger	-0.096311249	0.646176517	0.881515841	0.2	NA	blood_eqtl	2	0.908181301	0.255938724	3.222620097	-1.362817222	1.170194723
ACACA	pd_progression_cont_MMSE	14	maximum_likelihood	0.080515584	0.282689822	0.775782404	0.2	NA	blood_eqtl	2	1.083845737	0.622783417	1.886244158	-0.473556466	0.634587634
ACACA	pd_progression_cont_HY	7	ivw	-0.083851403	0.071352889	0.239928797	0.2	0.990827253	brain_eqtl	2	0.919567891	0.799552513	1.057597959	-0.223703066	0.05600026
ACACA	pd_progression_cont_HY	7	mr_egger	-0.024736845	0.124773916	0.842846863	0.2	NA	brain_eqtl	2	0.975566604	0.763918844	1.245852496	-0.26929372	0.219820031
ACACA	pd_progression_cont_HY	7	maximum_likelihood	-0.086433059	0.072788467	0.235048033	0.2	NA	brain_eqtl	2	0.917196945	0.795250234	1.05784343	-0.229098454	0.056232336
ACACA	pd_progression_cont_HY	16	ivw	-0.079178608	0.058187658	0.173594053	0.2	0.997354819	blood_eqtl	2	0.923874898	0.824295318	1.03548426	-0.193226418	0.034869202
ACACA	pd_progression_cont_HY	16	mr_egger	-0.162381071	0.119752393	0.175107601	0.2	NA	blood_eqtl	2	0.850117188	0.672269646	1.07501393	-0.397095761	0.072333619
ACACA	pd_progression_cont_HY	16	maximum_likelihood	-0.066780879	0.058766115	0.255795846	0.2	NA	blood_eqtl	2	0.935400145	0.833632631	1.049591149	-0.181962464	0.048400706
ACACB	pd_risk_discovery	31	ivw	0.009857776	0.026650807	0.711466993	0.2	0.97060692	blood_eqtl	2	1.009906524	0.958507583	1.064061678	-0.042377805	0.062093357
ACACB	pd_risk_discovery	31	mr_egger	0.034014002	0.037971612	0.370373212	0.2	NA	blood_eqtl	2	1.034599093	0.960395252	1.114536209	-0.040410358	0.108438362
ACACB	pd_risk_discovery	31	maximum_likelihood	0.009754295	0.026701733	0.714883228	0.2	NA	blood_eqtl	2	1.009802023	0.958312742	1.064057778	-0.042581102	0.062089692
ACACB	pd_progression_surv_HY3	31	ivw	0.257219543	0.129081029	0.046294497	0.2	0.961144986	blood_eqtl	2	1.293329037	1.004229646	1.665654869	0.004220726	0.510218361
ACACB	pd_progression_surv_HY3	31	mr_egger	0.315915698	0.1460755	0.030565202	0.2	NA	blood_eqtl	2	1.371514629	1.030050384	1.826175114	0.029607718	0.602223678
ACACB	pd_progression_surv_HY3	31	maximum_likelihood	0.258798145	0.129552851	0.045757221	0.2	NA	blood_eqtl	2	1.295372301	1.004886457	1.669829846	0.004874557	0.512721733
ACACB	pd_progression_surv_DYSKINESIAS	30	ivw	-0.238301833	0.118870654	0.04499348	0.2	0.999363476	blood_eqtl	2	0.787964822	0.624197587	0.994698751	-0.471288315	-0.00531535
ACACB	pd_progression_surv_DYSKINESIAS	30	mr_egger	-0.316987948	0.14137014	0.024944875	0.2	NA	blood_eqtl	2	0.728339533	0.552073869	0.960883145	-0.594073422	-0.039902474
ACACB	pd_progression_surv_DYSKINESIAS	30	maximum_likelihood	-0.239681657	0.119370155	0.044655412	0.2	NA	blood_eqtl	2	0.786878318	0.622726937	0.994300152	-0.47364716	-0.005716154
ACACB	pd_progression_surv_DEPR	29	ivw	0.045943652	0.15194575	0.762370946	0.2	0.997149387	blood_eqtl	2	1.047015412	0.777345772	1.410236361	-0.251870018	0.343757322
ACACB	pd_progression_surv_DEPR	29	mr_egger	0.105189599	0.18786662	0.57553647	0.2	NA	blood_eqtl	2	1.11092122	0.768719622	1.605456556	-0.263028976	0.473408175
ACACB	pd_progression_surv_DEPR	29	maximum_likelihood	0.046141368	0.152360972	0.762009943	0.2	NA	blood_eqtl	2	1.047222444	0.776866982	1.411663609	-0.252486138	0.344768873
ACACB	pd_progression_surv_DEMENTIA	27	ivw	0.232234711	0.154614113	0.133089903	0.2	0.999245002	blood_eqtl	2	1.261415763	0.931639865	1.707923615	-0.07080895	0.535278372
ACACB	pd_progression_surv_DEMENTIA	27	mr_egger	0.061676585	0.201794473	0.759878301	0.2	NA	blood_eqtl	2	1.063618299	0.716167943	1.579634913	-0.333840583	0.457193752
ACACB	pd_progression_surv_DEMENTIA	27	maximum_likelihood	0.232280129	0.155021913	0.134037239	0.2	NA	blood_eqtl	2	1.261473054	0.930937793	1.709366918	-0.071562821	0.536123078
ACACB	pd_progression_cont_UPDRS4_scaled	28	ivw	-0.084275475	0.051049621	0.098768372	0.2	0.998111955	blood_eqtl	2	0.91917801	0.831659038	1.015906972	-0.184332732	0.015781782
ACACB	pd_progression_cont_UPDRS4_scaled	28	mr_egger	-0.055711213	0.066102755	0.39934191	0.2	NA	blood_eqtl	2	0.945812235	0.830877745	1.076645498	-0.185272613	0.073850187
ACACB	pd_progression_cont_UPDRS4_scaled	28	maximum_likelihood	-0.07817629	0.051116544	0.126171867	0.2	NA	blood_eqtl	2	0.924801379	0.836637232	1.022256191	-0.178364717	0.022012136
ACACB	pd_progression_cont_UPDRS3_scaled	30	ivw	0.007442366	0.050407439	0.882623569	0.2	0.996441044	blood_eqtl	2	1.007470129	0.912692538	1.112089799	-0.091356215	0.106240947
ACACB	pd_progression_cont_UPDRS3_scaled	30	mr_egger	-0.000379252	0.060007666	0.994957359	0.2	NA	blood_eqtl	2	0.99962082	0.888701139	1.124384498	-0.117994276	0.117235773
ACACB	pd_progression_cont_UPDRS3_scaled	30	maximum_likelihood	0.026916921	0.050805881	0.596251079	0.2	NA	blood_eqtl	2	1.027282453	0.929914526	1.134845419	-0.072662605	0.126496447
ACACB	pd_progression_cont_UPDRS2_scaled	28	ivw	-0.013007384	0.055391096	0.81434219	0.2	0.996733361	blood_eqtl	2	0.987076847	0.885525582	1.100273918	-0.121573933	0.095559166
ACACB	pd_progression_cont_UPDRS2_scaled	28	mr_egger	0.04614157	0.070067554	0.510197781	0.2	NA	blood_eqtl	2	1.047222655	0.912843491	1.201383699	-0.091190836	0.183473975
ACACB	pd_progression_cont_UPDRS2_scaled	28	maximum_likelihood	-0.013825223	0.055496871	0.803270154	0.2	NA	blood_eqtl	2	0.986269906	0.884618243	1.099602383	-0.122599091	0.094948645
ACACB	pd_progression_cont_UPDRS1_scaled	28	ivw	-0.011932606	0.053873432	0.824708332	0.2	0.995067733	blood_eqtl	2	0.988138305	0.889118699	1.098185554	-0.117524533	0.093659322
ACACB	pd_progression_cont_UPDRS1_scaled	28	mr_egger	0.040220518	0.070667963	0.569255821	0.2	NA	blood_eqtl	2	1.041040317	0.906387202	1.195697534	-0.098288689	0.178729725
ACACB	pd_progression_cont_UPDRS1_scaled	28	maximum_likelihood	-0.002619174	0.053945228	0.961275957	0.2	NA	blood_eqtl	2	0.997384254	0.897311848	1.108617201	-0.108351821	0.103113474
ACACB	pd_progression_cont_UPDRS_scaled	31	ivw	-0.038641875	0.044756054	0.387923744	0.2	0.998770091	blood_eqtl	2	0.962095198	0.881294226	1.050304362	-0.12636374	0.04907999
ACACB	pd_progression_cont_UPDRS_scaled	31	mr_egger	-0.015187131	0.056221045	0.787058332	0.2	NA	blood_eqtl	2	0.984927612	0.882161284	1.099665582	-0.125380378	0.095006117
ACACB	pd_progression_cont_UPDRS_scaled	31	maximum_likelihood	-0.038803632	0.044864341	0.387088012	0.2	NA	blood_eqtl	2	0.961939585	0.880964683	1.05035739	-0.126737741	0.049130477
ACACB	pd_progression_cont_SEADL	31	ivw	-0.207113826	0.439593754	0.637534874	0.2	0.999115337	blood_eqtl	2	0.812927112	0.343448679	1.924160815	-1.068717585	0.654489932
ACACB	pd_progression_cont_SEADL	31	mr_egger	-0.655195836	0.560799914	0.242676215	0.2	NA	blood_eqtl	2	0.519340347	0.173017304	1.55888683	-1.754363668	0.443971996
ACACB	pd_progression_cont_SEADL	31	maximum_likelihood	-0.155489718	0.439681673	0.723607516	0.2	NA	blood_eqtl	2	0.855995879	0.361582229	2.026451759	-1.017265797	0.706286362
ACACB	pd_progression_cont_MOCA	29	ivw	-0.286337637	0.233590431	0.220269941	0.2	0.997630686	blood_eqtl	2	0.751009005	0.475126173	1.187083678	-0.744174882	0.171499608
ACACB	pd_progression_cont_MOCA	29	mr_egger	-0.44901708	0.294333256	0.127124529	0.2	NA	blood_eqtl	2	0.638255197	0.358470015	1.136412195	-1.025910262	0.127876102
ACACB	pd_progression_cont_MOCA	29	maximum_likelihood	-0.286717122	0.234067642	0.220600558	0.2	NA	blood_eqtl	2	0.750724062	0.474501879	1.1877437	-0.7454897	0.172055457
ACACB	pd_progression_cont_MMSE	29	ivw	0.10236411	0.082795945	0.216331443	0.2	0.994101162	blood_eqtl	2	1.107786754	0.941843699	1.302967249	-0.059915943	0.264644163
ACACB	pd_progression_cont_MMSE	29	mr_egger	0.223010911	0.116532696	0.055655985	0.2	NA	blood_eqtl	2	1.249834211	0.994621345	1.570532911	-0.005393172	0.451414995
ACACB	pd_progression_cont_MMSE	29	maximum_likelihood	0.101682918	0.083022989	0.220667106	0.2	NA	blood_eqtl	2	1.107032396	0.940783593	1.302659543	-0.061042141	0.264407977
ACACB	pd_progression_cont_HY	29	ivw	-0.029348462	0.01635306	0.072705158	0.2	0.989310515	blood_eqtl	2	0.971078022	0.940446554	1.002707193	-0.061400459	0.002703535
ACACB	pd_progression_cont_HY	29	mr_egger	-0.014683964	0.019801087	0.458345689	0.2	NA	blood_eqtl	2	0.985423319	0.94791154	1.024419556	-0.053494094	0.024126165
ACACB	pd_progression_cont_HY	29	maximum_likelihood	-0.029966902	0.016389532	0.067486959	0.2	NA	blood_eqtl	2	0.970477654	0.93979794	1.002158907	-0.062090384	0.00215658
ACE	pd_risk_discovery	1	wald_ratio	0.214955474	0.119975148	0.073186377	0.2	0.708284896	brain_eqtl	1	1.239806691	0.980006753	1.568479633	-0.020195817	0.450106764
ACE	pd_risk_discovery	1	wald_ratio	0.214955474	0.119975148	0.073186377	0.2	0.708284896	brain_eqtl	2	1.239806691	0.980006753	1.568479633	-0.020195817	0.450106764
ACE	pd_risk_discovery	1	wald_ratio	0.434348791	0.225168545	0.053731597	0.2	0.678053316	blood_eqtl	1	1.543957293	0.993042757	2.400505018	-0.006981557	0.875679139
ACE	pd_risk_discovery	1	wald_ratio	0.434348791	0.225168545	0.053731597	0.2	0.678053316	blood_eqtl	2	1.543957293	0.993042757	2.400505018	-0.006981557	0.875679139
ACE	pd_progression_surv_HY3	1	wald_ratio	-0.014282756	0.495611623	0.977009391	0.2	0.998947303	brain_eqtl	1	0.985818759	0.373184801	2.604175259	-0.985681537	0.957116026
ACE	pd_progression_surv_HY3	1	wald_ratio	-0.014282756	0.495611623	0.977009391	0.2	0.998947303	brain_eqtl	2	0.985818759	0.373184801	2.604175259	-0.985681537	0.957116026
ACE	pd_progression_surv_HY3	1	wald_ratio	0.075944421	0.924656629	0.934541298	0.2	0.999203316	blood_eqtl	1	1.078902608	0.176156483	6.607936409	-1.736382572	1.888271413
ACE	pd_progression_surv_HY3	1	wald_ratio	0.075944421	0.924656629	0.934541298	0.2	0.999203316	blood_eqtl	2	1.078902608	0.176156483	6.607936409	-1.736382572	1.888271413
ACE	pd_progression_surv_DYSKINESIAS	1	wald_ratio	0.600373757	0.696335137	0.388582525	0.2	0.990412112	brain_eqtl	1	1.822799958	0.465593143	7.136272811	-0.76444311	1.965190625
ACE	pd_progression_surv_DYSKINESIAS	1	wald_ratio	0.600373757	0.696335137	0.388582525	0.2	0.990412112	brain_eqtl	2	1.822799958	0.465593143	7.136272811	-0.76444311	1.965190625
ACE	pd_progression_surv_DYSKINESIAS	1	wald_ratio	0.399081053	1.080438949	0.711852426	0.2	0.999363476	blood_eqtl	1	1.49045442	0.17932073	12.38816267	-1.718579287	2.516741394
ACE	pd_progression_surv_DYSKINESIAS	1	wald_ratio	0.399081053	1.080438949	0.711852426	0.2	0.999363476	blood_eqtl	2	1.49045442	0.17932073	12.38816267	-1.718579287	2.516741394
ACE	pd_progression_surv_DEPR	1	wald_ratio	0.100693428	0.659149176	0.87858539	0.2	0.993770114	brain_eqtl	1	1.10593754	0.30384458	4.025406152	-1.191238958	1.392625813
ACE	pd_progression_surv_DEPR	1	wald_ratio	0.100693428	0.659149176	0.87858539	0.2	0.993770114	brain_eqtl	2	1.10593754	0.30384458	4.025406152	-1.191238958	1.392625813
ACE	pd_progression_surv_DEPR	1	wald_ratio	0.174538931	1.220440161	0.886279835	0.2	0.997149387	blood_eqtl	1	1.190697097	0.108878382	13.02149753	-2.217523785	2.566601647
ACE	pd_progression_surv_DEPR	1	wald_ratio	0.174538931	1.220440161	0.886279835	0.2	0.997149387	blood_eqtl	2	1.190697097	0.108878382	13.02149753	-2.217523785	2.566601647
ACE	pd_progression_surv_DEMENTIA	1	wald_ratio	-0.882674303	0.626298838	0.158731684	0.2	0.973802002	brain_eqtl	1	0.413675138	0.121211294	1.411808377	-2.110220026	0.344871419
ACE	pd_progression_surv_DEMENTIA	1	wald_ratio	-0.882674303	0.626298838	0.158731684	0.2	0.973802002	brain_eqtl	2	0.413675138	0.121211294	1.411808377	-2.110220026	0.344871419
ACE	pd_progression_surv_DEMENTIA	1	wald_ratio	-1.808010152	1.16048404	0.119238147	0.2	0.999245002	blood_eqtl	1	0.163980108	0.016864257	1.594465494	-4.08255887	0.466538566
ACE	pd_progression_surv_DEMENTIA	1	wald_ratio	-1.808010152	1.16048404	0.119238147	0.2	0.999245002	blood_eqtl	2	0.163980108	0.016864257	1.594465494	-4.08255887	0.466538566
ACE	pd_progression_cont_UPDRS4_scaled	1	wald_ratio	0.033564476	0.241378572	0.889408067	0.2	0.996322849	brain_eqtl	1	1.034134118	0.644334341	1.65974915	-0.439537524	0.506666476
ACE	pd_progression_cont_UPDRS4_scaled	1	wald_ratio	0.033564476	0.241378572	0.889408067	0.2	0.996322849	brain_eqtl	2	1.034134118	0.644334341	1.65974915	-0.439537524	0.506666476
ACE	pd_progression_cont_UPDRS4_scaled	1	wald_ratio	0.038638389	0.445007657	0.930809545	0.2	0.998111955	blood_eqtl	1	1.03939456	0.43449249	2.486443552	-0.833576618	0.910853397
ACE	pd_progression_cont_UPDRS4_scaled	1	wald_ratio	0.038638389	0.445007657	0.930809545	0.2	0.998111955	blood_eqtl	2	1.03939456	0.43449249	2.486443552	-0.833576618	0.910853397
ACE	pd_progression_cont_UPDRS3_scaled	1	wald_ratio	-0.077126881	0.215669611	0.720630782	0.2	0.989330111	brain_eqtl	1	0.925772383	0.606628125	1.412816963	-0.499839319	0.345585557
ACE	pd_progression_cont_UPDRS3_scaled	1	wald_ratio	-0.077126881	0.215669611	0.720630782	0.2	0.989330111	brain_eqtl	2	0.925772383	0.606628125	1.412816963	-0.499839319	0.345585557
ACE	pd_progression_cont_UPDRS3_scaled	1	wald_ratio	-0.087935645	0.398375118	0.825298166	0.2	0.996441044	blood_eqtl	1	0.915819813	0.419475199	1.999464884	-0.868750876	0.692879587
ACE	pd_progression_cont_UPDRS3_scaled	1	wald_ratio	-0.087935645	0.398375118	0.825298166	0.2	0.996441044	blood_eqtl	2	0.915819813	0.419475199	1.999464884	-0.868750876	0.692879587
ACE	pd_progression_cont_UPDRS2_scaled	1	wald_ratio	-0.032850338	0.262088567	0.900253912	0.2	0.991550157	brain_eqtl	1	0.967683374	0.578947239	1.617437738	-0.54654393	0.480843254
ACE	pd_progression_cont_UPDRS2_scaled	1	wald_ratio	-0.032850338	0.262088567	0.900253912	0.2	0.991550157	brain_eqtl	2	0.967683374	0.578947239	1.617437738	-0.54654393	0.480843254
ACE	pd_progression_cont_UPDRS2_scaled	1	wald_ratio	-0.081273854	0.483646046	0.866548604	0.2	0.996733361	blood_eqtl	1	0.92194118	0.357285497	2.378981363	-1.029220105	0.866672397
ACE	pd_progression_cont_UPDRS2_scaled	1	wald_ratio	-0.081273854	0.483646046	0.866548604	0.2	0.996733361	blood_eqtl	2	0.92194118	0.357285497	2.378981363	-1.029220105	0.866672397
ACE	pd_progression_cont_UPDRS1_scaled	1	wald_ratio	0.01285448	0.257089603	0.960122388	0.2	0.995906702	brain_eqtl	1	1.012937454	0.611988895	1.676570104	-0.491041141	0.516750102
ACE	pd_progression_cont_UPDRS1_scaled	1	wald_ratio	0.01285448	0.257089603	0.960122388	0.2	0.995906702	brain_eqtl	2	1.012937454	0.611988895	1.676570104	-0.491041141	0.516750102
ACE	pd_progression_cont_UPDRS1_scaled	1	wald_ratio	-0.003997075	0.474319539	0.993276333	0.2	0.997547266	blood_eqtl	1	0.996010903	0.393110958	2.523556512	-0.933663371	0.925669221
ACE	pd_progression_cont_UPDRS1_scaled	1	wald_ratio	-0.003997075	0.474319539	0.993276333	0.2	0.997547266	blood_eqtl	2	0.996010903	0.393110958	2.523556512	-0.933663371	0.925669221
ACE	pd_progression_cont_UPDRS_scaled	1	wald_ratio	-0.064272401	0.202100993	0.750468855	0.2	0.989780633	brain_eqtl	1	0.937749521	0.631037273	1.393537595	-0.460390348	0.331845546
ACE	pd_progression_cont_UPDRS_scaled	1	wald_ratio	-0.064272401	0.202100993	0.750468855	0.2	0.989780633	brain_eqtl	2	0.937749521	0.631037273	1.393537595	-0.460390348	0.331845546
ACE	pd_progression_cont_UPDRS_scaled	1	wald_ratio	-0.109253377	0.37439267	0.770428117	0.2	0.998770091	blood_eqtl	1	0.896503236	0.430390213	1.867417117	-0.843063009	0.624556255
ACE	pd_progression_cont_UPDRS_scaled	1	wald_ratio	-0.109253377	0.37439267	0.770428117	0.2	0.998770091	blood_eqtl	2	0.896503236	0.430390213	1.867417117	-0.843063009	0.624556255
ACE	pd_progression_cont_SEADL	1	wald_ratio	0.003570689	1.953880982	0.998541878	0.2	0.998541878	brain_eqtl	1	1.003577071	0.021795843	46.20913072	-3.826036035	3.833177413
ACE	pd_progression_cont_SEADL	1	wald_ratio	0.003570689	1.953880982	0.998541878	0.2	0.998541878	brain_eqtl	2	1.003577071	0.021795843	46.20913072	-3.826036035	3.833177413
ACE	pd_progression_cont_SEADL	1	wald_ratio	0.302445324	3.620017378	0.933415788	0.2	0.999115337	blood_eqtl	1	1.353163689	0.001121836	1632.192341	-6.792788737	7.397679385
ACE	pd_progression_cont_SEADL	1	wald_ratio	0.302445324	3.620017378	0.933415788	0.2	0.999115337	blood_eqtl	2	1.353163689	0.001121836	1632.192341	-6.792788737	7.397679385
ACE	pd_progression_cont_MOCA	1	wald_ratio	-0.216383749	1.060494612	0.838321925	0.2	0.997585529	brain_eqtl	1	0.805426161	0.10076611	6.437792424	-2.294953188	1.86218569
ACE	pd_progression_cont_MOCA	1	wald_ratio	-0.216383749	1.060494612	0.838321925	0.2	0.997585529	brain_eqtl	2	0.805426161	0.10076611	6.437792424	-2.294953188	1.86218569
ACE	pd_progression_cont_MOCA	1	wald_ratio	-0.351742579	1.955901918	0.857280918	0.2	0.997630686	blood_eqtl	1	0.703461184	0.015217483	32.519021	-4.185310338	3.48182518
ACE	pd_progression_cont_MOCA	1	wald_ratio	-0.351742579	1.955901918	0.857280918	0.2	0.997630686	blood_eqtl	2	0.703461184	0.015217483	32.519021	-4.185310338	3.48182518
ACE	pd_progression_cont_MMSE	1	wald_ratio	0.437766463	0.347070964	0.207194705	0.2	0.999131312	brain_eqtl	1	1.549243059	0.784669533	3.058808778	-0.242492627	1.118025552
ACE	pd_progression_cont_MMSE	1	wald_ratio	0.437766463	0.347070964	0.207194705	0.2	0.999131312	brain_eqtl	2	1.549243059	0.784669533	3.058808778	-0.242492627	1.118025552
ACE	pd_progression_cont_MMSE	1	wald_ratio	0.843382775	0.646193754	0.191840197	0.2	0.994101162	blood_eqtl	1	2.324215994	0.654975806	8.247602335	-0.423156982	2.109922532
ACE	pd_progression_cont_MMSE	1	wald_ratio	0.843382775	0.646193754	0.191840197	0.2	0.994101162	blood_eqtl	2	2.324215994	0.654975806	8.247602335	-0.423156982	2.109922532
ACE	pd_progression_cont_HY	1	wald_ratio	-0.008569653	0.072127916	0.905424396	0.2	0.990827253	brain_eqtl	1	0.991466961	0.860759302	1.142022785	-0.149940369	0.132801063
ACE	pd_progression_cont_HY	1	wald_ratio	-0.008569653	0.072127916	0.905424396	0.2	0.990827253	brain_eqtl	2	0.991466961	0.860759302	1.142022785	-0.149940369	0.132801063
ACE	pd_progression_cont_HY	1	wald_ratio	0.003997075	0.133235825	0.976067053	0.2	0.997354819	blood_eqtl	1	1.004005074	0.773255973	1.303612547	-0.257145143	0.265139293
ACE	pd_progression_cont_HY	1	wald_ratio	0.003997075	0.133235825	0.976067053	0.2	0.997354819	blood_eqtl	2	1.004005074	0.773255973	1.303612547	-0.257145143	0.265139293
ACKR2	pd_risk_discovery	3	ivw	-0.009411944	0.073801451	0.898520444	0.2	0.998446132	brain_eqtl	4	0.990632209	0.857218197	1.144810246	-0.154062788	0.135238899
ACKR2	pd_risk_discovery	3	mr_egger	-0.298288058	0.226110089	0.187096894	0.2	NA	brain_eqtl	4	0.742087545	0.476416012	1.155909772	-0.741463832	0.144887716
ACKR2	pd_risk_discovery	3	maximum_likelihood	-0.009897906	0.07569638	0.895966763	0.2	NA	brain_eqtl	4	0.990150917	0.853625411	1.148511778	-0.15826281	0.138466999
ACKR2	pd_progression_surv_HY3	3	ivw	-0.113249982	0.281077816	0.687012029	0.2	0.995852299	brain_eqtl	4	0.892927417	0.514704412	1.549082061	-0.6641625	0.437662537
ACKR2	pd_progression_surv_HY3	3	mr_egger	0.97797006	1.030519885	0.342617311	0.2	NA	brain_eqtl	4	2.659053041	0.352801778	20.04117756	-1.041848915	2.997789035
ACKR2	pd_progression_surv_HY3	3	maximum_likelihood	-0.124390295	0.295433222	0.673723176	0.2	NA	brain_eqtl	4	0.883035129	0.494880277	1.575635717	-0.703439411	0.45465882
ACKR2	pd_progression_surv_DYSKINESIAS	3	ivw	0.118722928	0.26742629	0.657081365	0.2	0.990412112	brain_eqtl	4	1.126057876	0.666688339	1.90194768	-0.4054326	0.642878456
ACKR2	pd_progression_surv_DYSKINESIAS	3	mr_egger	0.356552651	7.440855922	0.96178141	0.2	NA	brain_eqtl	4	1.428396735	6.62E-07	3080585.57	-14.22752496	14.94063026
ACKR2	pd_progression_surv_DYSKINESIAS	3	maximum_likelihood	0.118946275	0.268119906	0.657309461	0.2	NA	brain_eqtl	4	1.126309406	0.665931318	1.904960532	-0.40656874	0.64446129
ACKR2	pd_progression_surv_DEPR	3	ivw	0.408470733	0.349604124	0.242653212	0.2	0.967716825	brain_eqtl	4	1.504515219	0.758241494	2.985283797	-0.276753351	1.093694817
ACKR2	pd_progression_surv_DEPR	3	mr_egger	0.377701412	1.440868186	0.793217669	0.2	NA	brain_eqtl	4	1.45892726	0.086604783	24.57680363	-2.446400232	3.201803056
ACKR2	pd_progression_surv_DEPR	3	maximum_likelihood	0.411989849	0.355505246	0.24650289	0.2	NA	brain_eqtl	4	1.50981911	0.752164346	3.030659133	-0.284800434	1.108780131
ACKR2	pd_progression_surv_DEMENTIA	3	ivw	-0.31248775	0.340788637	0.359166366	0.2	0.997928375	brain_eqtl	4	0.731624591	0.375148445	1.426833963	-0.980433477	0.355457978
ACKR2	pd_progression_surv_DEMENTIA	3	mr_egger	0.785882897	1.295564401	0.544119715	0.2	NA	brain_eqtl	4	2.194343465	0.173180075	27.80425656	-1.753423329	3.325189123
ACKR2	pd_progression_surv_DEMENTIA	3	maximum_likelihood	-0.344339856	0.362380941	0.342002948	0.2	NA	brain_eqtl	4	0.708688035	0.348329468	1.441849678	-1.054606501	0.365926788
ACKR2	pd_progression_cont_UPDRS4_scaled	3	ivw	0.041028914	0.118721001	0.729650082	0.2	0.996322849	brain_eqtl	4	1.04188223	0.825584013	1.314849324	-0.191664248	0.273722076
ACKR2	pd_progression_cont_UPDRS4_scaled	3	mr_egger	-0.144399596	0.47638579	0.761802355	0.2	NA	brain_eqtl	4	0.865541811	0.340236013	2.201891036	-1.078115746	0.789316553
ACKR2	pd_progression_cont_UPDRS4_scaled	3	maximum_likelihood	0.04400243	0.122994442	0.720523299	0.2	NA	brain_eqtl	4	1.044984895	0.821135882	1.329857158	-0.197066675	0.285071536
ACKR2	pd_progression_cont_UPDRS3_scaled	3	ivw	0.138552046	0.113346653	0.221566078	0.2	0.982791325	brain_eqtl	4	1.148609461	0.919792302	1.434349571	-0.083607394	0.360711486
ACKR2	pd_progression_cont_UPDRS3_scaled	3	mr_egger	0.434745187	2.189640118	0.842617577	0.2	NA	brain_eqtl	4	1.544569433	0.021132367	112.8929269	-3.856949445	4.72643982
ACKR2	pd_progression_cont_UPDRS3_scaled	3	maximum_likelihood	0.140553217	0.115460768	0.223480794	0.2	NA	brain_eqtl	4	1.150910325	0.91782376	1.44319055	-0.085749889	0.366856322
ACKR2	pd_progression_cont_UPDRS2_scaled	3	ivw	0.229130867	0.131697895	0.081890315	0.2	0.870706447	brain_eqtl	4	1.257506594	0.971419372	1.627847745	-0.028997007	0.48725874
ACKR2	pd_progression_cont_UPDRS2_scaled	3	mr_egger	0.563337053	0.550725612	0.30635528	0.2	NA	brain_eqtl	4	1.756524345	0.59685257	5.169413569	-0.516085147	1.642759253
ACKR2	pd_progression_cont_UPDRS2_scaled	3	maximum_likelihood	0.23310674	0.135897776	0.086288505	0.2	NA	brain_eqtl	4	1.262516233	0.9672939	1.647841715	-0.0332529	0.49946638
ACKR2	pd_progression_cont_UPDRS1_scaled	3	ivw	0.257289052	0.129900191	0.047628604	0.2	0.80643189	brain_eqtl	4	1.293418939	1.002688284	1.66844729	0.002684677	0.511893428
ACKR2	pd_progression_cont_UPDRS1_scaled	3	mr_egger	0.552997875	0.495582066	0.264484078	0.2	NA	brain_eqtl	4	1.73845689	0.658136466	4.592105915	-0.418342975	1.524338724
ACKR2	pd_progression_cont_UPDRS1_scaled	3	maximum_likelihood	0.261397122	0.134926643	0.0527053	0.2	NA	brain_eqtl	4	1.298743323	0.996945576	1.691902005	-0.003059099	0.525853343
ACKR2	pd_progression_cont_UPDRS_scaled	3	ivw	0.044809334	0.109357857	0.681989669	0.2	0.989780633	brain_eqtl	4	1.045828437	0.844059689	1.295829114	-0.169532065	0.259150733
ACKR2	pd_progression_cont_UPDRS_scaled	3	mr_egger	0.479379822	0.368182596	0.192910739	0.2	NA	brain_eqtl	4	1.61507246	0.784853607	3.323497564	-0.242258067	1.201017711
ACKR2	pd_progression_cont_UPDRS_scaled	3	maximum_likelihood	0.046784538	0.111774663	0.675536842	0.2	NA	brain_eqtl	4	1.047896203	0.841731835	1.304556163	-0.172293801	0.265862878
ACKR2	pd_progression_cont_SEADL	3	ivw	-1.462169872	1.066053325	0.170196429	0.2	0.947159883	brain_eqtl	4	0.231732898	0.028677731	1.87253784	-3.551634389	0.627294645
ACKR2	pd_progression_cont_SEADL	3	mr_egger	-2.457888738	10.26729619	0.81080313	0.2	NA	brain_eqtl	4	0.085615517	1.56E-10	47016623.68	-22.58178927	17.66601179
ACKR2	pd_progression_cont_SEADL	3	maximum_likelihood	-1.46667197	1.083905944	0.176012241	0.2	NA	brain_eqtl	4	0.230691959	0.027567228	1.930508964	-3.59112762	0.65778368
ACKR2	pd_progression_cont_MOCA	3	ivw	-0.015041515	0.55970556	0.978560248	0.2	0.997585529	brain_eqtl	4	0.985071043	0.328879317	2.950519868	-1.112064412	1.081981381
ACKR2	pd_progression_cont_MOCA	3	mr_egger	-0.40612018	9.777765171	0.966869334	0.2	NA	brain_eqtl	4	0.666230095	3.17E-09	140160612.5	-19.57053992	18.75829956
ACKR2	pd_progression_cont_MOCA	3	maximum_likelihood	-0.015054612	0.560179325	0.978559728	0.2	NA	brain_eqtl	4	0.985058142	0.328569765	2.953222257	-1.113006089	1.082896865
ACKR2	pd_progression_cont_MMSE	3	ivw	0.115174289	0.199514381	0.563754968	0.2	0.999131312	brain_eqtl	4	1.122068985	0.758908626	1.659012382	-0.275873897	0.506222475
ACKR2	pd_progression_cont_MMSE	3	mr_egger	-0.592158092	1.407833322	0.674035056	0.2	NA	brain_eqtl	4	0.553132285	0.035031368	8.733753386	-3.351511403	2.167195219
ACKR2	pd_progression_cont_MMSE	3	maximum_likelihood	0.119049429	0.203688821	0.558906044	0.2	NA	brain_eqtl	4	1.126425595	0.755647214	1.679136239	-0.280180659	0.518279518
ACKR2	pd_progression_cont_HY	3	ivw	0.034817023	0.040509092	0.390072089	0.2	0.990827253	brain_eqtl	4	1.035430231	0.956398323	1.120992936	-0.044580797	0.114214842
ACKR2	pd_progression_cont_HY	3	mr_egger	0.135310912	0.289373821	0.640071374	0.2	NA	brain_eqtl	4	1.14489269	0.649299118	2.018760284	-0.431861778	0.702483602
ACKR2	pd_progression_cont_HY	3	maximum_likelihood	0.035304144	0.041005605	0.389260633	0.2	NA	brain_eqtl	4	1.035934734	0.955933583	1.122631103	-0.045066842	0.11567513
ACLY	pd_risk_discovery	2	ivw	0.169916806	0.191041844	0.373776363	0.2	0.93681291	brain_eqtl	2	1.185206245	0.815034196	1.723502952	-0.204525209	0.54435882
ACLY	pd_risk_discovery	4	ivw	-0.201159749	0.14227	0.157382605	0.2	0.807869116	blood_eqtl	2	0.817781781	0.618777854	1.080786969	-0.48000895	0.077689451
ACLY	pd_risk_discovery	4	mr_egger	-0.377117523	0.173780797	0.030001095	0.2	NA	blood_eqtl	2	0.685835468	0.48785947	0.96415119	-0.717727886	-0.03650716
ACLY	pd_risk_discovery	4	maximum_likelihood	-0.202785656	0.142885558	0.155835673	0.2	NA	blood_eqtl	2	0.816453224	0.617027707	1.080333767	-0.48284135	0.077270037
ACLY	pd_progression_surv_HY3	2	ivw	0.524009747	0.718577514	0.465859735	0.2	0.975646438	brain_eqtl	2	1.688785696	0.412960976	6.906214618	-0.884402181	1.932421675
ACLY	pd_progression_surv_HY3	5	ivw	0.305083207	0.454450596	0.502014688	0.2	0.997962306	blood_eqtl	2	1.356737889	0.55674945	3.306222752	-0.585639961	1.195806375
ACLY	pd_progression_surv_HY3	5	mr_egger	-0.068898566	1.131624956	0.951451091	0.2	NA	blood_eqtl	2	0.933421356	0.101582553	8.577018409	-2.286883481	2.149086348
ACLY	pd_progression_surv_HY3	5	maximum_likelihood	0.306556205	0.455764576	0.501189303	0.2	NA	blood_eqtl	2	1.358737834	0.556136026	3.31963479	-0.586742363	1.199854774
ACLY	pd_progression_surv_DYSKINESIAS	2	ivw	-0.490466483	0.70270658	0.485197405	0.2	0.990412112	brain_eqtl	2	0.612340681	0.154467528	2.427442934	-1.867771379	0.886838413
ACLY	pd_progression_surv_DYSKINESIAS	5	ivw	-0.306332348	0.419265774	0.464999069	0.2	0.999363476	blood_eqtl	2	0.736141924	0.323649783	1.674355926	-1.128093266	0.51542857
ACLY	pd_progression_surv_DYSKINESIAS	5	mr_egger	-0.011933844	1.855466	0.994868263	0.2	NA	blood_eqtl	2	0.988137082	0.026026313	37.51645051	-3.648647205	3.624779517
ACLY	pd_progression_surv_DYSKINESIAS	5	maximum_likelihood	-0.307209714	0.4202024	0.464718452	0.2	NA	blood_eqtl	2	0.735496341	0.322772862	1.675961431	-1.130806418	0.516386989
ACLY	pd_progression_surv_DEPR	2	ivw	2.081911579	1.645440307	0.205777754	0.2	0.967716825	brain_eqtl	2	8.019784719	0.318812723	201.738959	-1.143151422	5.30697458
ACLY	pd_progression_surv_DEPR	5	ivw	0.240763573	0.904211571	0.790031993	0.2	0.997149387	blood_eqtl	2	1.272220212	0.21621303	7.485877547	-1.531491107	2.013018252
ACLY	pd_progression_surv_DEPR	5	mr_egger	-0.961093585	0.95145435	0.312432506	0.2	NA	blood_eqtl	2	0.382474389	0.059252689	2.468861075	-2.825944112	0.903756941
ACLY	pd_progression_surv_DEPR	5	maximum_likelihood	0.24886301	0.919246263	0.786602492	0.2	NA	blood_eqtl	2	1.282566323	0.211641883	7.772451992	-1.552859666	2.050585686
ACLY	pd_progression_surv_DEMENTIA	2	ivw	1.264215436	1.185915437	0.286412367	0.2	0.990770891	brain_eqtl	2	3.540314044	0.346393862	36.18373447	-1.060178821	3.588609694
ACLY	pd_progression_surv_DEMENTIA	5	ivw	0.496079306	0.62433444	0.426861913	0.2	0.999245002	blood_eqtl	2	1.642269795	0.483059137	5.583271017	-0.727616196	1.719774808
ACLY	pd_progression_surv_DEMENTIA	5	mr_egger	-0.168967831	0.821841299	0.837105982	0.2	NA	blood_eqtl	2	0.844536071	0.168675795	4.228473762	-1.779776777	1.441841115
ACLY	pd_progression_surv_DEMENTIA	5	maximum_likelihood	0.502736596	0.629100923	0.424212109	0.2	NA	blood_eqtl	2	1.653239334	0.481763855	5.673319552	-0.730301213	1.735774405
ACLY	pd_progression_cont_UPDRS4_scaled	2	ivw	0.217477521	0.293459859	0.458644339	0.2	0.996322849	brain_eqtl	2	1.242937489	0.699280169	2.209262711	-0.357703803	0.792658845
ACLY	pd_progression_cont_UPDRS4_scaled	5	ivw	0.397521629	0.177997744	0.025529439	0.2	0.954789525	blood_eqtl	2	1.48813198	1.049848691	2.109386627	0.04864605	0.746397207
ACLY	pd_progression_cont_UPDRS4_scaled	5	mr_egger	0.273580667	0.737668976	0.710732974	0.2	NA	blood_eqtl	2	1.314663405	0.309669238	5.581244949	-1.172250527	1.719411861
ACLY	pd_progression_cont_UPDRS4_scaled	5	maximum_likelihood	0.398567102	0.17973352	0.026585897	0.2	NA	blood_eqtl	2	1.489688596	1.047377482	2.118789215	0.046289403	0.7508448
ACLY	pd_progression_cont_UPDRS3_scaled	2	ivw	0.081485058	0.280156136	0.771161551	0.2	0.989330111	brain_eqtl	2	1.084897007	0.626490938	1.878720735	-0.467620969	0.630591085
ACLY	pd_progression_cont_UPDRS3_scaled	5	ivw	-0.145913248	0.173850214	0.40129852	0.2	0.996441044	blood_eqtl	2	0.864232674	0.614676191	1.215108255	-0.486659668	0.194833172
ACLY	pd_progression_cont_UPDRS3_scaled	5	mr_egger	-0.314238086	0.385255499	0.414693754	0.2	NA	blood_eqtl	2	0.730345123	0.343235367	1.554047307	-1.069338865	0.440862693
ACLY	pd_progression_cont_UPDRS3_scaled	5	maximum_likelihood	-0.146660342	0.17437475	0.400312025	0.2	NA	blood_eqtl	2	0.863587252	0.613585996	1.215449743	-0.488434851	0.195114167
ACLY	pd_progression_cont_UPDRS2_scaled	2	ivw	0.220202885	0.333655488	0.509272557	0.2	0.991550157	brain_eqtl	2	1.246329566	0.64806656	2.396879399	-0.433761871	0.874167641
ACLY	pd_progression_cont_UPDRS2_scaled	5	ivw	0.0943777	0.199714875	0.63652556	0.2	0.996733361	blood_eqtl	2	1.09897475	0.742996864	1.625505517	-0.297063455	0.485818855
ACLY	pd_progression_cont_UPDRS2_scaled	5	mr_egger	-0.009140223	0.391576918	0.9813774	0.2	NA	blood_eqtl	2	0.990901422	0.459952994	2.134752121	-0.776630982	0.758350537
ACLY	pd_progression_cont_UPDRS2_scaled	5	maximum_likelihood	0.094698843	0.200147242	0.636109107	0.2	NA	blood_eqtl	2	1.099327735	0.74260593	1.627406164	-0.297589752	0.486987437
ACLY	pd_progression_cont_UPDRS1_scaled	2	ivw	0.743185604	0.331560236	0.024995006	0.2	0.791411533	brain_eqtl	2	2.102622982	1.097821259	4.027088533	0.093327542	1.393043667
ACLY	pd_progression_cont_UPDRS1_scaled	5	ivw	0.301258049	0.21233063	0.155952729	0.2	0.995067733	blood_eqtl	2	1.351558065	0.891446384	2.049152071	-0.114909985	0.717426084
ACLY	pd_progression_cont_UPDRS1_scaled	5	mr_egger	0.028353031	0.294106	0.923199617	0.2	NA	blood_eqtl	2	1.028758804	0.578050104	1.830887443	-0.548094728	0.604800791
ACLY	pd_progression_cont_UPDRS1_scaled	5	maximum_likelihood	0.305698242	0.214082863	0.15330811	0.2	NA	blood_eqtl	2	1.357572586	0.892343465	2.065351962	-0.11390417	0.725300653
ACLY	pd_progression_cont_UPDRS_scaled	2	ivw	0.107507562	0.381709964	0.778214006	0.2	0.989780633	brain_eqtl	2	1.113499281	0.526952974	2.352924662	-0.640643968	0.855659092
ACLY	pd_progression_cont_UPDRS_scaled	5	ivw	0.150123179	0.167326866	0.369620129	0.2	0.998770091	blood_eqtl	2	1.161977365	0.837078456	1.612980704	-0.177837478	0.478083836
ACLY	pd_progression_cont_UPDRS_scaled	5	mr_egger	-0.024291958	0.32297197	0.940044584	0.2	NA	blood_eqtl	2	0.976000717	0.518239899	1.83810124	-0.657317019	0.608733104
ACLY	pd_progression_cont_UPDRS_scaled	5	maximum_likelihood	0.151656991	0.16851399	0.368137938	0.2	NA	blood_eqtl	2	1.163760987	0.836414956	1.619219773	-0.17863043	0.481944411
ACLY	pd_progression_cont_SEADL	2	ivw	-0.287603887	2.851131492	0.919650803	0.2	0.99299078	brain_eqtl	2	0.750058642	0.002806487	200.459822	-5.875821611	5.300613838
ACLY	pd_progression_cont_SEADL	5	ivw	1.201856232	1.71490448	0.483409214	0.2	0.999115337	blood_eqtl	2	3.326285552	0.115399351	95.8772773	-2.159356549	4.563069012
ACLY	pd_progression_cont_SEADL	5	mr_egger	3.748246638	4.121589845	0.363129697	0.2	NA	blood_eqtl	2	42.44659249	0.013166633	136839.3288	-4.330069457	11.82656273
ACLY	pd_progression_cont_SEADL	5	maximum_likelihood	1.210302957	1.721529732	0.482031295	0.2	NA	blood_eqtl	2	3.354500767	0.114876767	97.95431843	-2.163895318	4.584501231
ACLY	pd_progression_cont_MOCA	2	ivw	0.605871256	1.685024194	0.719174444	0.2	0.997585529	brain_eqtl	2	1.832848394	0.067422522	49.8250902	-2.696776164	3.908518676
ACLY	pd_progression_cont_MOCA	4	ivw	-0.404860376	1.309023784	0.757105347	0.2	0.997630686	blood_eqtl	2	0.667069943	0.051275256	8.678305053	-2.970546992	2.160826239
ACLY	pd_progression_cont_MOCA	4	mr_egger	-3.678603877	3.861957618	0.340831752	0.2	NA	blood_eqtl	2	0.025258214	1.30E-05	48.95164895	-11.24804081	3.890833055
ACLY	pd_progression_cont_MOCA	4	maximum_likelihood	-0.40989285	1.318201265	0.75583969	0.2	NA	blood_eqtl	2	0.663721364	0.050108364	8.791467333	-2.993567331	2.17378163
ACLY	pd_progression_cont_MMSE	2	ivw	-0.818079762	0.63652185	0.198710395	0.2	0.999131312	brain_eqtl	2	0.4412782	0.12673429	1.536493795	-2.065662589	0.429503064
ACLY	pd_progression_cont_MMSE	5	ivw	-0.850868653	0.334638808	0.011001604	0.2	0.994101162	blood_eqtl	2	0.427043818	0.221626728	0.822853922	-1.506760717	-0.194976589
ACLY	pd_progression_cont_MMSE	5	mr_egger	-0.327557841	0.593629954	0.581093661	0.2	NA	blood_eqtl	2	0.720681605	0.225131061	2.30702051	-1.491072551	0.835956869
ACLY	pd_progression_cont_MMSE	5	maximum_likelihood	-0.862401833	0.336396896	0.010357977	0.2	NA	blood_eqtl	2	0.422146937	0.218331714	0.81622607	-1.52173975	-0.203063916
ACLY	pd_progression_cont_HY	2	ivw	-0.034234617	0.100942913	0.734498017	0.2	0.990827253	brain_eqtl	2	0.966344757	0.792880528	1.177759015	-0.232082727	0.163613493
ACLY	pd_progression_cont_HY	5	ivw	0.002267613	0.062687583	0.971144224	0.2	0.997354819	blood_eqtl	2	1.002270186	0.8863884	1.133301751	-0.12060005	0.125135275
ACLY	pd_progression_cont_HY	5	mr_egger	-0.03116976	0.142622676	0.827002934	0.2	NA	blood_eqtl	2	0.969311009	0.732926244	1.281935038	-0.310710204	0.248370685
ACLY	pd_progression_cont_HY	5	maximum_likelihood	0.002279407	0.06279657	0.97104453	0.2	NA	blood_eqtl	2	1.002282007	0.886209526	1.133557235	-0.12080187	0.125360684
ACP1	pd_risk_discovery	1	wald_ratio	-0.375541468	0.312331518	0.229215966	0.2	0.931006672	brain_eqtl	2	0.686917235	0.372428114	1.266970106	-0.987711242	0.236628307
ACP1	pd_risk_discovery	3	ivw	-0.077753743	0.134708114	0.563803255	0.2	0.955278604	blood_eqtl	2	0.925192233	0.710503329	1.20475251	-0.341781646	0.18627416
ACP1	pd_risk_discovery	3	mr_egger	-0.643680295	1.148227095	0.575079643	0.2	NA	blood_eqtl	2	0.525355399	0.055342983	4.987051295	-2.894205401	1.606844812
ACP1	pd_risk_discovery	3	maximum_likelihood	-0.078923164	0.135825374	0.561197675	0.2	NA	blood_eqtl	2	0.924110927	0.708120574	1.205982479	-0.345140898	0.18729457
ACP1	pd_progression_surv_HY3	1	wald_ratio	-1.124765287	1.147074681	0.326814182	0.2	0.944572696	brain_eqtl	2	0.324728677	0.034285538	3.075603332	-3.373031661	1.123501088
ACP1	pd_progression_surv_HY3	4	ivw	-0.150723608	0.535978117	0.778547616	0.2	0.997962306	blood_eqtl	2	0.860085387	0.300820747	2.45909526	-1.201240717	0.899793502
ACP1	pd_progression_surv_HY3	4	mr_egger	-0.496482275	1.064986007	0.641081893	0.2	NA	blood_eqtl	2	0.608668025	0.075482469	4.908116671	-2.583854849	1.590890298
ACP1	pd_progression_surv_HY3	4	maximum_likelihood	-0.152564203	0.539074318	0.777168062	0.2	NA	blood_eqtl	2	0.858503774	0.298450895	2.469514223	-1.209149866	0.90402146
ACP1	pd_progression_surv_DYSKINESIAS	1	wald_ratio	0.191488966	1.12290617	0.8645935	0.2	0.995459438	brain_eqtl	2	1.211051471	0.134068136	10.93955435	-2.009407128	2.39238506
ACP1	pd_progression_surv_DYSKINESIAS	4	ivw	0.331386949	0.520160646	0.524068973	0.2	0.999363476	blood_eqtl	2	1.392898669	0.502515941	3.860905784	-0.688127917	1.350901815
ACP1	pd_progression_surv_DYSKINESIAS	4	mr_egger	-0.260006559	4.927712404	0.957919825	0.2	NA	blood_eqtl	2	0.771046529	4.93E-05	12067.96565	-9.918322872	9.398309754
ACP1	pd_progression_surv_DYSKINESIAS	4	maximum_likelihood	0.331691686	0.520397017	0.523876057	0.2	NA	blood_eqtl	2	1.393323201	0.502436273	3.86387219	-0.688286467	1.351669839
ACP1	pd_progression_surv_DEPR	1	wald_ratio	-0.697168566	1.427801223	0.625350641	0.2	0.993770114	brain_eqtl	2	0.497993345	0.030328756	8.176971351	-3.495658964	2.101321832
ACP1	pd_progression_surv_DEPR	4	ivw	0.233013009	0.715048215	0.744522453	0.2	0.997149387	blood_eqtl	2	1.262397902	0.310838594	5.126932419	-1.168481493	1.634507511
ACP1	pd_progression_surv_DEPR	4	mr_egger	-0.738822211	1.807998526	0.682803184	0.2	NA	blood_eqtl	2	0.477676186	0.013808108	16.524678	-4.282499322	2.8048549
ACP1	pd_progression_surv_DEPR	4	maximum_likelihood	0.234858462	0.717731129	0.74349888	0.2	NA	blood_eqtl	2	1.264729748	0.309779492	5.163483639	-1.171894552	1.641611475
ACP1	pd_progression_surv_DEMENTIA	1	wald_ratio	0.594917176	1.407350945	0.672498636	0.2	0.997928375	brain_eqtl	2	1.812880789	0.11492326	28.5976638	-2.163490677	3.353325029
ACP1	pd_progression_surv_DEMENTIA	4	ivw	0.780917406	0.593267408	0.188073644	0.2	0.999245002	blood_eqtl	2	2.18347448	0.682572376	6.984696388	-0.381886713	1.943721526
ACP1	pd_progression_surv_DEMENTIA	4	mr_egger	0.821921095	2.0718096	0.691576516	0.2	NA	blood_eqtl	2	2.274865876	0.039209911	131.9823117	-3.238825721	4.882667911
ACP1	pd_progression_surv_DEMENTIA	4	maximum_likelihood	0.782236102	0.594981508	0.188602884	0.2	NA	blood_eqtl	2	2.186355718	0.681180706	7.017449675	-0.383927654	1.948399858
ACP1	pd_progression_cont_UPDRS4_scaled	1	wald_ratio	0.052055253	0.477792857	0.913242611	0.2	0.996322849	brain_eqtl	2	1.053433946	0.412954134	2.687279257	-0.884418747	0.988529253
ACP1	pd_progression_cont_UPDRS4_scaled	4	ivw	0.222776251	0.260053725	0.391635735	0.2	0.998111955	blood_eqtl	2	1.249540958	0.750564979	2.080236421	-0.28692905	0.732481551
ACP1	pd_progression_cont_UPDRS4_scaled	4	mr_egger	0.031243757	0.729041571	0.965816377	0.2	NA	blood_eqtl	2	1.031736966	0.247170296	4.306671083	-1.397677722	1.460165235
ACP1	pd_progression_cont_UPDRS4_scaled	4	maximum_likelihood	0.224808265	0.261784329	0.390476408	0.2	NA	blood_eqtl	2	1.252082625	0.749544928	2.091550277	-0.28828902	0.73790555
ACP1	pd_progression_cont_UPDRS3_scaled	1	wald_ratio	-0.446187882	0.455483463	0.327287636	0.2	0.986245303	brain_eqtl	2	0.640063504	0.26212456	1.562926	-1.33893547	0.446559706
ACP1	pd_progression_cont_UPDRS3_scaled	4	ivw	-0.077593613	0.26889746	0.772916509	0.2	0.996441044	blood_eqtl	2	0.925340396	0.546275072	1.567442654	-0.604632635	0.449445409
ACP1	pd_progression_cont_UPDRS3_scaled	4	mr_egger	0.70720871	1.079161868	0.512254377	0.2	NA	blood_eqtl	2	2.028321715	0.244644645	16.81659119	-1.407948551	2.82236597
ACP1	pd_progression_cont_UPDRS3_scaled	4	maximum_likelihood	-0.078578418	0.270353734	0.771318718	0.2	NA	blood_eqtl	2	0.924429565	0.544181887	1.570375717	-0.608471737	0.451314901
ACP1	pd_progression_cont_UPDRS2_scaled	1	wald_ratio	-0.494524903	0.533566343	0.354015186	0.2	0.972955184	brain_eqtl	2	0.609860581	0.214313596	1.735447193	-1.540314934	0.551265129
ACP1	pd_progression_cont_UPDRS2_scaled	4	ivw	-0.090674959	0.285231015	0.750560742	0.2	0.996733361	blood_eqtl	2	0.913314528	0.522187924	1.597400837	-0.649727749	0.468377831
ACP1	pd_progression_cont_UPDRS2_scaled	4	mr_egger	-0.70866943	0.673891507	0.29297962	0.2	NA	blood_eqtl	2	0.4922988	0.131401628	1.844407198	-2.029496785	0.612157924
ACP1	pd_progression_cont_UPDRS2_scaled	4	maximum_likelihood	-0.091593336	0.286669715	0.749341145	0.2	NA	blood_eqtl	2	0.912476146	0.52023951	1.600441143	-0.653465977	0.470279306
ACP1	pd_progression_cont_UPDRS1_scaled	1	wald_ratio	-0.141292829	0.526129878	0.788275041	0.2	0.992438701	brain_eqtl	2	0.86823503	0.309589705	2.434939064	-1.17250739	0.889921731
ACP1	pd_progression_cont_UPDRS1_scaled	4	ivw	0.33985514	0.363770544	0.350171393	0.2	0.995067733	blood_eqtl	2	1.404744085	0.688572182	2.865793878	-0.373135127	1.052845407
ACP1	pd_progression_cont_UPDRS1_scaled	4	mr_egger	-0.195644961	0.767405824	0.798766905	0.2	NA	blood_eqtl	2	0.822304133	0.182727305	3.700509282	-1.699760376	1.308470454
ACP1	pd_progression_cont_UPDRS1_scaled	4	maximum_likelihood	0.34674978	0.368015435	0.346082414	0.2	NA	blood_eqtl	2	1.414462754	0.687591427	2.909729241	-0.374560473	1.068060033
ACP1	pd_progression_cont_UPDRS_scaled	1	wald_ratio	-0.470356393	0.448046998	0.29381351	0.2	0.989780633	brain_eqtl	2	0.624779562	0.259622011	1.503530072	-1.34852851	0.407815724
ACP1	pd_progression_cont_UPDRS_scaled	4	ivw	0.174648648	0.213257676	0.412811534	0.2	0.998770091	blood_eqtl	2	1.190827743	0.784007731	1.808745829	-0.243336398	0.592633693
ACP1	pd_progression_cont_UPDRS_scaled	4	mr_egger	0.367581614	0.472938596	0.437023649	0.2	NA	blood_eqtl	2	1.444237663	0.571564447	3.649321507	-0.559378035	1.294541262
ACP1	pd_progression_cont_UPDRS_scaled	4	maximum_likelihood	0.176658721	0.214772143	0.410769518	0.2	NA	blood_eqtl	2	1.193223801	0.783256791	1.817772991	-0.244294679	0.597612121
ACP1	pd_progression_cont_SEADL	1	wald_ratio	1.658331629	4.465597055	0.710371498	0.2	0.99299078	brain_eqtl	2	5.250543679	0.000829872	33219.81643	-7.094238599	10.41090186
ACP1	pd_progression_cont_SEADL	4	ivw	-3.558249582	1.917836595	0.063546898	0.2	0.999115337	blood_eqtl	2	0.028488648	0.000664013	1.222270438	-7.317209309	0.200710144
ACP1	pd_progression_cont_SEADL	4	mr_egger	-3.812722878	3.957416504	0.335328089	0.2	NA	blood_eqtl	2	0.022087954	9.45E-06	51.61505898	-11.56925923	3.943813471
ACP1	pd_progression_cont_SEADL	4	maximum_likelihood	-3.580677152	1.935548018	0.064320005	0.2	NA	blood_eqtl	2	0.027856829	0.000627133	1.237380894	-7.374351269	0.212996964
ACP1	pd_progression_cont_MOCA	3	ivw	1.043047748	1.185077026	0.378777048	0.2	0.997630686	blood_eqtl	2	2.837852909	0.278119828	28.95661626	-1.279703223	3.365798719
ACP1	pd_progression_cont_MOCA	3	mr_egger	-6.453190618	13.32866155	0.628273076	0.2	NA	blood_eqtl	2	0.001575487	7.11E-15	349140864.7	-32.57736726	19.67098602
ACP1	pd_progression_cont_MOCA	3	maximum_likelihood	1.049041718	1.191254958	0.378524086	0.2	NA	blood_eqtl	2	2.854913993	0.276424376	29.48558307	-1.285817999	3.383901434
ACP1	pd_progression_cont_MMSE	1	wald_ratio	-0.369964119	0.847756976	0.662543994	0.2	0.999131312	brain_eqtl	2	0.690759115	0.131129776	3.638747593	-2.031567793	1.291639555
ACP1	pd_progression_cont_MMSE	4	ivw	-0.530461515	0.339375724	0.118040634	0.2	0.994101162	blood_eqtl	2	0.588333383	0.302510911	1.144210528	-1.195637933	0.134714904
ACP1	pd_progression_cont_MMSE	4	mr_egger	-0.716576156	0.659429149	0.27718651	0.2	NA	blood_eqtl	2	0.488421676	0.134115047	1.778739515	-2.009057287	0.575904976
ACP1	pd_progression_cont_MMSE	4	maximum_likelihood	-0.534158687	0.341737218	0.11803648	0.2	NA	blood_eqtl	2	0.586162229	0.300002751	1.145276692	-1.203963635	0.135646261
ACP1	pd_progression_cont_HY	1	wald_ratio	-0.178475153	0.169179572	0.291450455	0.2	0.990827253	brain_eqtl	2	0.836544842	0.600455278	1.165461106	-0.510067114	0.153116808
ACP1	pd_progression_cont_HY	4	ivw	0.02670434	0.076183275	0.72594279	0.2	0.997354819	blood_eqtl	2	1.027064096	0.884604277	1.192466151	-0.122614879	0.176023558
ACP1	pd_progression_cont_HY	4	mr_egger	0.089115187	0.148948719	0.549643502	0.2	NA	blood_eqtl	2	1.093206572	0.816421672	1.463827639	-0.202824302	0.381054676
ACP1	pd_progression_cont_HY	4	maximum_likelihood	0.027023047	0.076662361	0.724467575	0.2	NA	blood_eqtl	2	1.027391481	0.884055726	1.193966877	-0.12323518	0.177281273
ACP2	pd_risk_discovery	1	wald_ratio	-0.031122847	0.298124111	0.916855411	0.2	0.998446132	brain_eqtl	3	0.969356483	0.540399766	1.738809027	-0.615446105	0.553200411
ACP2	pd_risk_discovery	4	ivw	-0.009308223	0.034371446	0.786535108	0.2	0.980893933	blood_eqtl	3	0.990734964	0.926189652	1.05977838	-0.076676258	0.058059811
ACP2	pd_risk_discovery	4	mr_egger	0.027532336	0.098311794	0.779438223	0.2	NA	blood_eqtl	3	1.027914853	0.847759085	1.246355202	-0.165158781	0.220223453
ACP2	pd_risk_discovery	4	maximum_likelihood	-0.009304173	0.034377567	0.786662818	0.2	NA	blood_eqtl	3	0.990738977	0.926182292	1.059795386	-0.076684204	0.058075858
ACP2	pd_progression_surv_HY3	1	wald_ratio	-0.435719855	1.140079019	0.702324957	0.2	0.997578268	brain_eqtl	3	0.646798898	0.069233202	6.042603866	-2.670274733	1.798835023
ACP2	pd_progression_surv_HY3	4	ivw	-0.143004227	0.161518877	0.375956244	0.2	0.997962306	blood_eqtl	3	0.866750405	0.631548066	1.18954725	-0.459581227	0.173572773
ACP2	pd_progression_surv_HY3	4	mr_egger	-0.212087647	0.358493539	0.554113112	0.2	NA	blood_eqtl	3	0.808893797	0.400622784	1.633230064	-0.914734983	0.490559689
ACP2	pd_progression_surv_HY3	4	maximum_likelihood	-0.143285982	0.16167329	0.375472735	0.2	NA	blood_eqtl	3	0.866506228	0.631179094	1.189572106	-0.460165631	0.173593667
ACP2	pd_progression_surv_DYSKINESIAS	1	wald_ratio	-0.4373579	1.045072434	0.675585024	0.2	0.990412112	brain_eqtl	3	0.64574028	0.083267258	5.007736776	-2.485699871	1.610984072
ACP2	pd_progression_surv_DYSKINESIAS	4	ivw	-0.052679692	0.123177995	0.668890454	0.2	0.999363476	blood_eqtl	3	0.948683835	0.745195587	1.207737987	-0.294108563	0.188749178
ACP2	pd_progression_surv_DYSKINESIAS	4	mr_egger	-0.109876283	0.308223764	0.721479485	0.2	NA	blood_eqtl	3	0.895944972	0.489684065	1.639255696	-0.713994862	0.494242295
ACP2	pd_progression_surv_DYSKINESIAS	4	maximum_likelihood	-0.052706588	0.123204929	0.668799576	0.2	NA	blood_eqtl	3	0.948658319	0.745136208	1.207769261	-0.294188248	0.188775072
ACP2	pd_progression_surv_DEPR	1	wald_ratio	1.307159565	1.42018464	0.357355816	0.2	0.970274292	brain_eqtl	3	3.695661504	0.228458129	59.78300722	-1.47640233	4.09072146
ACP2	pd_progression_surv_DEPR	4	ivw	-0.079266591	0.287748656	0.782953918	0.2	0.997149387	blood_eqtl	3	0.923793616	0.525579426	1.62372156	-0.643253957	0.484720774
ACP2	pd_progression_surv_DEPR	4	mr_egger	0.799849567	0.407052593	0.049416734	0.2	NA	blood_eqtl	3	2.225206159	1.002028539	4.941518388	0.002026484	1.59767265
ACP2	pd_progression_surv_DEPR	4	maximum_likelihood	-0.079370741	0.288035178	0.782886656	0.2	NA	blood_eqtl	3	0.923697408	0.525229647	1.624464476	-0.64391969	0.485178208
ACP2	pd_progression_surv_DEMENTIA	1	wald_ratio	-0.216221883	1.335006323	0.871334841	0.2	0.997928375	brain_eqtl	3	0.805556543	0.058845832	11.02748188	-2.832834276	2.40039051
ACP2	pd_progression_surv_DEMENTIA	4	ivw	-0.025425953	0.233311769	0.913219589	0.2	0.999245002	blood_eqtl	3	0.974894564	0.617104426	1.540127361	-0.482717021	0.431865115
ACP2	pd_progression_surv_DEMENTIA	4	mr_egger	-0.326279128	0.452616206	0.470987214	0.2	NA	blood_eqtl	3	0.72160374	0.297183082	1.752158816	-1.213406892	0.560848637
ACP2	pd_progression_surv_DEMENTIA	4	maximum_likelihood	-0.025396475	0.233523695	0.913398157	0.2	NA	blood_eqtl	3	0.974923303	0.616866335	1.540812641	-0.483102916	0.432309967
ACP2	pd_progression_cont_UPDRS4_scaled	1	wald_ratio	-0.073712006	0.452100301	0.870484202	0.2	0.996322849	brain_eqtl	3	0.928939185	0.382958521	2.253319774	-0.959828595	0.812404584
ACP2	pd_progression_cont_UPDRS4_scaled	3	ivw	0.033929787	0.057603902	0.555848598	0.2	0.998111955	blood_eqtl	3	1.034511968	0.924064078	1.158161038	-0.078973861	0.146833435
ACP2	pd_progression_cont_UPDRS4_scaled	3	mr_egger	-0.062775631	0.891545932	0.943865652	0.2	NA	blood_eqtl	3	0.939154167	0.163620484	5.390587594	-1.810205657	1.684654395
ACP2	pd_progression_cont_UPDRS4_scaled	3	maximum_likelihood	0.033935658	0.057612864	0.5558417	0.2	NA	blood_eqtl	3	1.034518042	0.924053272	1.158188181	-0.078985555	0.146856871
ACP2	pd_progression_cont_UPDRS3_scaled	1	wald_ratio	-1.249828005	0.430805721	0.003718069	0.2	0.694427579	brain_eqtl	3	0.286554078	0.12316785	0.666677545	-2.094207219	-0.405448791
ACP2	pd_progression_cont_UPDRS3_scaled	4	ivw	-0.123934453	0.051093349	0.015281105	0.2	0.938358271	blood_eqtl	3	0.883437745	0.799253256	0.976489297	-0.224077417	-0.02379149
ACP2	pd_progression_cont_UPDRS3_scaled	4	mr_egger	-0.041833966	0.143765562	0.771060965	0.2	NA	blood_eqtl	3	0.959028999	0.723529133	1.271181186	-0.323614467	0.239946536
ACP2	pd_progression_cont_UPDRS3_scaled	4	maximum_likelihood	-0.123992556	0.051141149	0.015328789	0.2	NA	blood_eqtl	3	0.883386416	0.799131946	0.976524046	-0.224229208	-0.023755905
ACP2	pd_progression_cont_UPDRS2_scaled	3	ivw	-0.198361193	0.103561507	0.055442147	0.2	0.952256337	blood_eqtl	3	0.820073595	0.66942125	1.004630046	-0.401341746	0.00461936
ACP2	pd_progression_cont_UPDRS2_scaled	3	mr_egger	0.481435941	2.761291338	0.861589042	0.2	NA	blood_eqtl	3	1.618396657	0.007221482	362.6967054	-4.930695081	5.893566963
ACP2	pd_progression_cont_UPDRS2_scaled	3	maximum_likelihood	-0.198771482	0.103806142	0.055513735	0.2	NA	blood_eqtl	3	0.819737197	0.668825881	1.004699564	-0.40223152	0.004688555
ACP2	pd_progression_cont_UPDRS1_scaled	1	wald_ratio	-0.538916663	0.496327504	0.277563689	0.2	0.981716814	brain_eqtl	3	0.583379907	0.220530655	1.543241763	-1.511718571	0.433885245
ACP2	pd_progression_cont_UPDRS1_scaled	4	ivw	-0.085812361	0.062096524	0.166996597	0.2	0.995067733	blood_eqtl	3	0.917766424	0.812595732	1.036548895	-0.207521548	0.035896825
ACP2	pd_progression_cont_UPDRS1_scaled	4	mr_egger	0.110003927	0.241817726	0.649178079	0.2	NA	blood_eqtl	3	1.116282454	0.694919814	1.793137124	-0.363958816	0.583966669
ACP2	pd_progression_cont_UPDRS1_scaled	4	maximum_likelihood	-0.085883356	0.062118658	0.166796936	0.2	NA	blood_eqtl	3	0.917701269	0.812502794	1.036520275	-0.207635927	0.035869214
ACP2	pd_progression_cont_UPDRS_scaled	1	wald_ratio	-0.563487331	0.422615499	0.182422439	0.2	0.989780633	brain_eqtl	3	0.569220538	0.248623964	1.3032212	-1.391813708	0.264839046
ACP2	pd_progression_cont_UPDRS_scaled	4	ivw	-0.078070459	0.054217344	0.149880535	0.2	0.998770091	blood_eqtl	3	0.924899257	0.831655943	1.028596793	-0.184336454	0.028195536
ACP2	pd_progression_cont_UPDRS_scaled	4	mr_egger	0.098353263	0.310827775	0.75168096	0.2	NA	blood_eqtl	3	1.103352489	0.599973869	2.029066228	-0.510869176	0.707575701
ACP2	pd_progression_cont_UPDRS_scaled	4	maximum_likelihood	-0.078141565	0.054237132	0.149658365	0.2	NA	blood_eqtl	3	0.924833494	0.831564558	1.028563547	-0.184446343	0.028163214
ACP2	pd_progression_cont_SEADL	1	wald_ratio	2.412839649	4.199946272	0.56563425	0.2	0.99299078	brain_eqtl	3	11.16562261	0.002970411	41971.00669	-5.819055045	10.64473434
ACP2	pd_progression_cont_SEADL	4	ivw	0.536309634	0.775428201	0.489169532	0.2	0.999115337	blood_eqtl	3	1.70968584	0.373988721	7.815812371	-0.98352964	2.056148909
ACP2	pd_progression_cont_SEADL	4	mr_egger	-0.78531959	1.502578853	0.601219343	0.2	NA	blood_eqtl	3	0.455973954	0.023983861	8.668839776	-3.730374141	2.159734961
ACP2	pd_progression_cont_SEADL	4	maximum_likelihood	0.537455831	0.776179275	0.488662465	0.2	NA	blood_eqtl	3	1.7116466	0.373866855	7.836303333	-0.983855547	2.05876721
ACP2	pd_progression_cont_MOCA	1	wald_ratio	-1.382509615	2.172047097	0.52445009	0.2	0.985204644	brain_eqtl	3	0.250947979	0.003553857	17.72015505	-5.639721926	2.874702695
ACP2	pd_progression_cont_MOCA	4	ivw	0.027897273	0.255181852	0.912946221	0.2	0.997630686	blood_eqtl	3	1.028290045	0.623591884	1.695628896	-0.472259157	0.528053702
ACP2	pd_progression_cont_MOCA	4	mr_egger	0.152184612	1.36157422	0.911004924	0.2	NA	blood_eqtl	3	1.164375174	0.080741639	16.79145426	-2.516500859	2.820870082
ACP2	pd_progression_cont_MOCA	4	maximum_likelihood	0.027903384	0.255196591	0.912932236	0.2	NA	blood_eqtl	3	1.028296329	0.623577679	1.695688245	-0.472281936	0.528088703
ACP2	pd_progression_cont_MMSE	1	wald_ratio	0.258811042	0.81410815	0.750555145	0.2	0.999131312	brain_eqtl	3	1.295389007	0.262674165	6.388266934	-1.336840933	1.854463016
ACP2	pd_progression_cont_MMSE	4	ivw	0.027717511	0.133497678	0.835521459	0.2	0.994101162	blood_eqtl	3	1.028105215	0.791410931	1.335589757	-0.233937938	0.28937296
ACP2	pd_progression_cont_MMSE	4	mr_egger	0.473448328	0.907160907	0.601739152	0.2	NA	blood_eqtl	3	1.605521021	0.271284539	9.501823286	-1.304587049	2.251483705
ACP2	pd_progression_cont_MMSE	4	maximum_likelihood	0.027756134	0.13361584	0.835439118	0.2	NA	blood_eqtl	3	1.028144924	0.791258223	1.33595071	-0.234130913	0.289643181
ACP2	pd_progression_cont_HY	1	wald_ratio	0.001638045	0.158890323	0.991774532	0.2	0.999814338	brain_eqtl	3	1.001639387	0.733603205	1.367607794	-0.309786989	0.313063078
ACP2	pd_progression_cont_HY	4	ivw	-0.018116007	0.019195414	0.345288481	0.2	0.997354819	blood_eqtl	3	0.982047101	0.945785937	1.019698508	-0.055739018	0.019507004
ACP2	pd_progression_cont_HY	4	mr_egger	0.012184469	0.284781476	0.96587266	0.2	NA	blood_eqtl	3	1.012259002	0.579269632	1.768896952	-0.545987224	0.570356161
ACP2	pd_progression_cont_HY	4	maximum_likelihood	-0.018119037	0.019198851	0.34529419	0.2	NA	blood_eqtl	3	0.982044126	0.945776699	1.019702289	-0.055748785	0.019510711
ACP5	pd_risk_discovery	1	wald_ratio	0.065687371	0.127043707	0.605124429	0.2	0.969024917	brain_eqtl	3	1.067892811	0.832503132	1.369838758	-0.183318295	0.314693038
ACP5	pd_risk_discovery	6	ivw	-0.010058494	0.029727346	0.735093199	0.2	0.973057865	blood_eqtl	3	0.989991923	0.933957735	1.049387966	-0.068324093	0.048207105
ACP5	pd_risk_discovery	6	mr_egger	-0.075479332	0.04966226	0.128547937	0.2	NA	blood_eqtl	3	0.927298896	0.841291253	1.022099349	-0.172817361	0.021858697
ACP5	pd_risk_discovery	6	maximum_likelihood	-0.01005685	0.029740465	0.73524732	0.2	NA	blood_eqtl	3	0.989993551	0.933935257	1.049416674	-0.068348161	0.048234461
ACP5	pd_progression_surv_HY3	1	wald_ratio	0.896524344	0.506009312	0.076435296	0.2	0.851185074	brain_eqtl	3	2.451069216	0.909142068	6.608142462	-0.095253907	1.888302595
ACP5	pd_progression_surv_HY3	8	ivw	0.160441295	0.158048762	0.310040075	0.2	0.997962306	blood_eqtl	3	1.17402885	0.86128116	1.600341219	-0.149334278	0.470216869
ACP5	pd_progression_surv_HY3	8	mr_egger	0.330941929	0.224184165	0.139888696	0.2	NA	blood_eqtl	3	1.392278938	0.897215649	2.160506947	-0.108459034	0.770342892
ACP5	pd_progression_surv_HY3	8	maximum_likelihood	0.161072483	0.158269386	0.308815355	0.2	NA	blood_eqtl	3	1.174770116	0.861452368	1.602044264	-0.149135514	0.471280479
ACP5	pd_progression_surv_DYSKINESIAS	1	wald_ratio	0.572418522	0.53632656	0.285838758	0.2	0.990412112	brain_eqtl	3	1.772548821	0.619537817	5.071408452	-0.478781535	1.62361858
ACP5	pd_progression_surv_DYSKINESIAS	8	ivw	0.164733473	0.109038261	0.130842996	0.2	0.999363476	blood_eqtl	3	1.179078821	0.952198727	1.460017563	-0.048981519	0.378448465
ACP5	pd_progression_surv_DYSKINESIAS	8	mr_egger	0.921622228	0.576942785	0.110171235	0.2	NA	blood_eqtl	3	2.513364335	0.81124463	7.786800732	-0.20918563	2.052430086
ACP5	pd_progression_surv_DYSKINESIAS	8	maximum_likelihood	0.162370141	0.109094586	0.136660512	0.2	NA	blood_eqtl	3	1.176295556	0.949846158	1.456731939	-0.051455246	0.376195529
ACP5	pd_progression_surv_DEPR	1	wald_ratio	0.433825387	0.679250731	0.52302966	0.2	0.991465166	brain_eqtl	3	1.543149391	0.407584891	5.842488503	-0.897506045	1.76515682
ACP5	pd_progression_surv_DEPR	8	ivw	0.077068127	0.157371732	0.624331859	0.2	0.997149387	blood_eqtl	3	1.080115659	0.793437531	1.4703739	-0.231380469	0.385516722
ACP5	pd_progression_surv_DEPR	8	mr_egger	-0.094566504	0.232668411	0.68441695	0.2	NA	blood_eqtl	3	0.909767229	0.576605711	1.435428745	-0.550596589	0.361463581
ACP5	pd_progression_surv_DEPR	8	maximum_likelihood	0.08921529	0.157649719	0.571456093	0.2	NA	blood_eqtl	3	1.093316011	0.80269685	1.489154841	-0.219778158	0.398208739
ACP5	pd_progression_surv_DEMENTIA	1	wald_ratio	0.023098856	0.643158769	0.971350372	0.2	0.997928375	brain_eqtl	3	1.0233677	0.290110809	3.609935995	-1.23749233	1.283690042
ACP5	pd_progression_surv_DEMENTIA	8	ivw	-0.001131787	0.119138809	0.992420426	0.2	0.999245002	blood_eqtl	3	0.998868854	0.79085246	1.261599397	-0.234643852	0.232380279
ACP5	pd_progression_surv_DEMENTIA	8	mr_egger	-0.145524271	0.275764801	0.597699555	0.2	NA	blood_eqtl	3	0.864568906	0.503574667	1.484346695	-0.686023281	0.394974739
ACP5	pd_progression_surv_DEMENTIA	8	maximum_likelihood	-0.001140775	0.119169722	0.992362216	0.2	NA	blood_eqtl	3	0.998859876	0.790797436	1.2616645	-0.23471343	0.232431881
ACP5	pd_progression_cont_UPDRS4_scaled	1	wald_ratio	0.228101202	0.24903454	0.359697301	0.2	0.996322849	brain_eqtl	3	1.25621245	0.771046577	2.046659394	-0.260006497	0.7162089
ACP5	pd_progression_cont_UPDRS4_scaled	8	ivw	0.077834913	0.040451475	0.05433514	0.2	0.998111955	blood_eqtl	3	1.080944194	0.998551073	1.170135791	-0.001449977	0.157119803
ACP5	pd_progression_cont_UPDRS4_scaled	8	mr_egger	0.090464894	0.078406443	0.24858458	0.2	NA	blood_eqtl	3	1.094683077	0.938744688	1.276524975	-0.063211735	0.244141523
ACP5	pd_progression_cont_UPDRS4_scaled	8	maximum_likelihood	0.077958348	0.040461869	0.054015597	0.2	NA	blood_eqtl	3	1.081077629	0.998653991	1.17030408	-0.001346916	0.157263612
ACP5	pd_progression_cont_UPDRS3_scaled	1	wald_ratio	0.301006966	0.223048327	0.177171746	0.2	0.973978451	brain_eqtl	3	1.351218754	0.872696221	2.09212791	-0.136167755	0.738181687
ACP5	pd_progression_cont_UPDRS3_scaled	8	ivw	0.035235593	0.043802316	0.421152698	0.2	0.996441044	blood_eqtl	3	1.035863722	0.950642747	1.128724385	-0.050616948	0.121088133
ACP5	pd_progression_cont_UPDRS3_scaled	8	mr_egger	-0.022875272	0.069427913	0.741791129	0.2	NA	blood_eqtl	3	0.977384383	0.853035614	1.11985973	-0.158953981	0.113203436
ACP5	pd_progression_cont_UPDRS3_scaled	8	maximum_likelihood	0.035255089	0.043837495	0.421268622	0.2	NA	blood_eqtl	3	1.035883918	0.950595736	1.128824222	-0.0506664	0.121176579
[truncated: 142,719 more rows]
