# Supplementary material for: Finding genetically-supported drug targets for Parkinson’s disease using Mendelian randomization of the druggable genome
Source: Nat Commun. 2021 Dec 20;12:7342. doi: 10.1038/s41467-021-26280-1 (PMC8688480; doi:10.1038/s41467-021-26280-1)
Supplement: Supplementary file 7 — Supplementary Data 4 [file 41467_2021_26280_MOESM7_ESM.csv]

exposure	outcome	nsnp	egger_intercept	egger_intercept_95_ci	egger_intercept_pvalue	cochrans_q	cochrans_q_pval	i2	tissue_qtl_type
AADAT	pd_risk_discovery	3	-0.002501242	-0.4587, 0.4537	0.991426017	0.013939307	0.906016279	0	brain_eqtl
AADAT	pd_progression_surv_HY3	3	0.22587873	-0.0601, 0.5118	0.121550158	1.880873715	0.170234878	0	brain_eqtl
AADAT	pd_progression_surv_DYSKINESIAS	3	0.225609426	-1.1048, 1.5561	0.739618959	0.070665672	0.790370018	0	brain_eqtl
AADAT	pd_progression_surv_DEPR	3	0.262105088	-0.3124, 0.8366	0.371232264	0.665214807	0.414724935	0	brain_eqtl
AADAT	pd_progression_surv_DEMENTIA	3	0.022670206	-171.3342, 171.3795	0.999793109	3.94E-06	0.998415616	0	brain_eqtl
AADAT	pd_progression_cont_UPDRS4_scaled	3	-0.032513941	-0.6508, 0.5858	0.917914616	0.174867277	0.675821842	0	brain_eqtl
AADAT	pd_progression_cont_UPDRS3_scaled	3	-0.005678156	-2.0944, 2.0831	0.995748811	0.004093555	0.948985438	0	brain_eqtl
AADAT	pd_progression_cont_UPDRS2_scaled	3	-0.033697551	-0.278, 0.2106	0.786894499	1.428642645	0.231986087	0	brain_eqtl
AADAT	pd_progression_cont_UPDRS1_scaled	3	-0.159956031	-19.8693, 19.5494	0.98730894	0.000109025	0.991669046	0	brain_eqtl
AADAT	pd_progression_cont_UPDRS_scaled	3	-0.040239523	-0.441, 0.3605	0.843989462	0.100561931	0.751156335	0	brain_eqtl
AADAT	pd_progression_cont_SEADL	3	0.89547954	-0.7073, 2.4982	0.2734845	0.51740552	0.471950516	0	brain_eqtl
AADAT	pd_progression_cont_MMSE	3	-0.041114024	-0.4875, 0.4052	0.856728221	0.172589801	0.677820352	0	brain_eqtl
AADAT	pd_progression_cont_HY	3	0.003568383	-0.1098, 0.117	0.950818076	0.116463444	0.732902282	0	brain_eqtl
AATK	pd_risk_discovery	20	0.015635612	-0.0179, 0.0492	0.361018831	25.14583086	0.120951674	0.244407548	blood_eqtl
AATK	pd_progression_surv_HY3	23	-0.042518445	-0.1225, 0.0375	0.297589593	18.52770302	0.615408884	0	blood_eqtl
AATK	pd_progression_surv_DYSKINESIAS	22	-0.041214266	-0.1577, 0.0753	0.488099541	22.69347462	0.304095017	0.074623858	blood_eqtl
AATK	pd_progression_surv_DEPR	21	-0.264627397	-0.4503, -0.0789	0.005218908	37.58208353	0.00670472	0.467831527	blood_eqtl
AATK	pd_progression_surv_DEMENTIA	24	-0.053427771	-0.1759, 0.069	0.392520109	37.37322819	0.021518404	0.38458621	blood_eqtl
AATK	pd_progression_cont_UPDRS4_scaled	20	0.019810561	-0.0469, 0.0865	0.560366361	25.08240799	0.122663024	0.242496972	blood_eqtl
AATK	pd_progression_cont_UPDRS3_scaled	24	-0.055989363	-0.1159, 0.0039	0.066789221	10.17027175	0.984694149	0	blood_eqtl
AATK	pd_progression_cont_UPDRS2_scaled	22	-0.012171484	-0.0746, 0.0502	0.702267039	21.85709029	0.348315412	0.039213376	blood_eqtl
AATK	pd_progression_cont_UPDRS1_scaled	22	-0.004107166	-0.0706, 0.0624	0.903675918	16.34389794	0.695073283	0	blood_eqtl
AATK	pd_progression_cont_UPDRS_scaled	23	-0.01608283	-0.0568, 0.0246	0.438873492	24.24322632	0.281423377	0.092530024	blood_eqtl
AATK	pd_progression_cont_SEADL	23	0.243472865	-0.1879, 0.6748	0.26860407	32.32845305	0.054214539	0.319484914	blood_eqtl
AATK	pd_progression_cont_MOCA	12	-0.04721472	-0.3037, 0.2092	0.718211118	13.53007539	0.195525045	0.1869964	blood_eqtl
AATK	pd_progression_cont_MMSE	24	0.012985362	-0.0636, 0.0895	0.739523086	12.56541555	0.94457798	0	blood_eqtl
AATK	pd_progression_cont_HY	24	-0.005116234	-0.0202, 0.01	0.506958957	45.95179983	0.002005947	0.499475536	blood_eqtl
ABAT	pd_risk_discovery	4	0.109347435	-0.0859, 0.3046	0.272268819	0.982684349	0.611804694	0	brain_eqtl
ABAT	pd_risk_discovery	35	0.001919817	-0.0161, 0.02	0.834778484	23.33924358	0.893590707	0	blood_eqtl
ABAT	pd_progression_surv_HY3	4	0.107955595	-0.6045, 0.8204	0.766485054	3.33646812	0.188579792	0.100845597	brain_eqtl
ABAT	pd_progression_surv_HY3	37	-0.009546028	-0.0846, 0.0655	0.803058724	63.92083953	0.002017319	0.436803392	blood_eqtl
ABAT	pd_progression_surv_DYSKINESIAS	4	0.089219435	-0.8781, 1.0565	0.856540597	1.249176037	0.535481992	0	brain_eqtl
ABAT	pd_progression_surv_DYSKINESIAS	40	-0.037117662	-0.126, 0.0517	0.412908848	60.69642456	0.011092826	0.357458033	blood_eqtl
ABAT	pd_progression_surv_DEPR	4	0.145472071	-0.8903, 1.1812	0.783097069	2.398044462	0.301488854	0	brain_eqtl
ABAT	pd_progression_surv_DEPR	38	-0.102731745	-0.2072, 0.0018	0.05397157	37.82218515	0.386071798	0.021738172	blood_eqtl
ABAT	pd_progression_surv_DEMENTIA	4	-0.114454424	-1.1543, 0.9254	0.829193912	1.179387245	0.554497144	0	brain_eqtl
ABAT	pd_progression_surv_DEMENTIA	40	-0.059143929	-0.149, 0.0307	0.196826992	57.87988573	0.020377086	0.326190791	blood_eqtl
ABAT	pd_progression_cont_UPDRS4_scaled	4	0.115395223	-0.2485, 0.4793	0.534266414	1.544962482	0.461865645	0	brain_eqtl
ABAT	pd_progression_cont_UPDRS4_scaled	35	-0.000323292	-0.0521, 0.0515	0.990242758	27.72358895	0.727215631	0	blood_eqtl
ABAT	pd_progression_cont_UPDRS3_scaled	4	-0.158242289	-0.5353, 0.2188	0.410718644	1.82829236	0.400858741	0	brain_eqtl
ABAT	pd_progression_cont_UPDRS3_scaled	41	-0.004673045	-0.0401, 0.0307	0.795867401	65.96358722	0.004460236	0.39360484	blood_eqtl
ABAT	pd_progression_cont_UPDRS2_scaled	3	0.405867575	-2.628, 3.4397	0.793165012	0.037434501	0.846583086	0	brain_eqtl
ABAT	pd_progression_cont_UPDRS2_scaled	40	-0.032605975	-0.0766, 0.0114	0.146785302	54.50908165	0.040295763	0.284522894	blood_eqtl
ABAT	pd_progression_cont_UPDRS1_scaled	4	0.227086489	-0.309, 0.7632	0.406404667	4.860206246	0.088027754	0.382742244	brain_eqtl
ABAT	pd_progression_cont_UPDRS1_scaled	40	-0.012322538	-0.0738, 0.0492	0.694521588	198.4623548	1.33E-23	0.80348918	blood_eqtl
ABAT	pd_progression_cont_UPDRS_scaled	4	-0.170877999	-0.4915, 0.1497	0.296171973	3.418606202	0.180991882	0.122449378	brain_eqtl
ABAT	pd_progression_cont_UPDRS_scaled	34	0.021920202	-0.0132, 0.057	0.221114507	58.00323679	0.003272745	0.431066233	blood_eqtl
ABAT	pd_progression_cont_SEADL	4	0.773456703	-2.6544, 4.2013	0.6583096	1.537305266	0.463637337	0	brain_eqtl
ABAT	pd_progression_cont_SEADL	40	-0.159858842	-0.47, 0.1503	0.312348649	58.39015075	0.018297139	0.332079135	blood_eqtl
ABAT	pd_progression_cont_MOCA	8	-0.047719403	-0.4066, 0.3112	0.794412514	3.39170817	0.758317234	0	blood_eqtl
ABAT	pd_progression_cont_MMSE	4	-0.129849321	-0.6384, 0.3787	0.616747916	3.688140438	0.158172318	0.186581951	brain_eqtl
ABAT	pd_progression_cont_MMSE	40	0.02692716	-0.0207, 0.0745	0.267688741	39.93970628	0.383969971	0.023528122	blood_eqtl
ABAT	pd_progression_cont_HY	4	-0.01538299	-0.131, 0.1003	0.794332951	1.242913484	0.537161362	0	brain_eqtl
ABAT	pd_progression_cont_HY	39	0.011468611	0.001, 0.0219	0.031196766	67.974123	0.001424218	0.440963733	blood_eqtl
ABCA1	pd_risk_discovery	15	0.017764159	-0.0055, 0.0411	0.135105999	21.06556966	0.071641821	0.33540843	blood_eqtl
ABCA1	pd_progression_surv_HY3	16	0.010738806	-0.1007, 0.1222	0.850173165	9.293041942	0.811832609	0	blood_eqtl
ABCA1	pd_progression_surv_DYSKINESIAS	16	0.065597546	-0.0661, 0.1972	0.328778319	9.864208752	0.772042426	0	blood_eqtl
ABCA1	pd_progression_surv_DEMENTIA	15	-0.013473914	-0.1801, 0.1531	0.874056284	7.54961273	0.871655299	0	blood_eqtl
ABCA1	pd_progression_cont_UPDRS4_scaled	16	0.055736743	-0.0183, 0.1298	0.140304719	8.611728067	0.855090608	0	blood_eqtl
ABCA1	pd_progression_cont_UPDRS3_scaled	14	0.02704767	-0.0298, 0.0839	0.350789127	9.847435055	0.629343124	0	blood_eqtl
ABCA1	pd_progression_cont_UPDRS2_scaled	16	0.061299369	-0.0034, 0.126	0.063297373	19.62660399	0.142360093	0.235731255	blood_eqtl
ABCA1	pd_progression_cont_UPDRS1_scaled	16	0.025836212	-0.0327, 0.0844	0.386855688	15.06252283	0.373894095	0.004150887	blood_eqtl
ABCA1	pd_progression_cont_UPDRS_scaled	15	0.05585401	0.0071, 0.1047	0.024886283	18.87796618	0.126936205	0.258394688	blood_eqtl
ABCA1	pd_progression_cont_SEADL	16	0.121485345	-0.2972, 0.5402	0.569547232	18.62151526	0.179921268	0.19448016	blood_eqtl
ABCA1	pd_progression_cont_MOCA	8	0.287419602	-0.1607, 0.7355	0.208678717	3.492000534	0.745033684	0	blood_eqtl
ABCA1	pd_progression_cont_MMSE	16	-0.051109557	-0.1242, 0.0219	0.170299359	20.44926725	0.116601371	0.266477385	blood_eqtl
ABCA1	pd_progression_cont_HY	16	0.00263511	-0.0123, 0.0176	0.729313037	20.32644311	0.120180782	0.262045016	blood_eqtl
ABCA13	pd_risk_discovery	4	-0.092582162	-0.201, 0.0159	0.094280497	7.175189483	0.027664791	0.581892575	brain_eqtl
ABCA13	pd_risk_discovery	6	0.023684537	-0.0273, 0.0747	0.362563616	6.146833676	0.188447717	0.186573078	blood_eqtl
ABCA13	pd_progression_surv_HY3	4	0.101848782	-0.2131, 0.4168	0.526165779	1.845381722	0.397448123	0	brain_eqtl
ABCA13	pd_progression_surv_HY3	6	-0.208701704	-0.6389, 0.2215	0.341736229	1.154169221	0.885585163	0	blood_eqtl
ABCA13	pd_progression_surv_DYSKINESIAS	4	-0.275525632	-0.6182, 0.0671	0.115026887	3.388083215	0.183775273	0.11454359	brain_eqtl
ABCA13	pd_progression_surv_DYSKINESIAS	6	-0.010319127	-0.2239, 0.2033	0.924565824	4.613550772	0.329294802	0	blood_eqtl
ABCA13	pd_progression_surv_DEPR	4	-0.029129761	-3.0714, 3.0131	0.985027213	0.034173739	0.983058283	0	brain_eqtl
ABCA13	pd_progression_surv_DEPR	6	-0.098113628	-0.413, 0.2167	0.541364487	2.491820036	0.646101139	0	blood_eqtl
ABCA13	pd_progression_surv_DEMENTIA	4	0.504464143	-1.6483, 2.6573	0.646035001	0.062628017	0.969171197	0	brain_eqtl
ABCA13	pd_progression_surv_DEMENTIA	6	-0.169653471	-0.6069, 0.2676	0.446963877	1.581418177	0.812127925	0	blood_eqtl
ABCA13	pd_progression_cont_UPDRS4_scaled	4	-0.030534463	-0.1801, 0.119	0.689048368	3.373896668	0.185083476	0.110820427	brain_eqtl
ABCA13	pd_progression_cont_UPDRS3_scaled	4	0.045576678	-0.1229, 0.214	0.59594029	1.035573709	0.595837766	0	brain_eqtl
ABCA13	pd_progression_cont_UPDRS3_scaled	6	0.026912833	-0.1018, 0.1556	0.681945776	2.228890262	0.693743695	0	blood_eqtl
ABCA13	pd_progression_cont_UPDRS2_scaled	4	0.067229489	-0.1067, 0.2411	0.44862649	4.12583591	0.127082607	0.272874621	brain_eqtl
ABCA13	pd_progression_cont_UPDRS2_scaled	6	-0.012448089	-0.1246, 0.0997	0.827716579	7.256899773	0.122919222	0.311000543	blood_eqtl
ABCA13	pd_progression_cont_UPDRS1_scaled	3	0.006520676	-0.1319, 0.1449	0.926410772	0.964759472	0.325990638	0	brain_eqtl
ABCA13	pd_progression_cont_UPDRS1_scaled	6	-0.006371236	-0.1141, 0.1014	0.907717516	6.682981289	0.153620057	0.251830914	blood_eqtl
ABCA13	pd_progression_cont_UPDRS_scaled	4	0.141266845	-0.0298, 0.3123	0.10551845	0.92826656	0.628679758	0	brain_eqtl
ABCA13	pd_progression_cont_UPDRS_scaled	6	-0.034866145	-0.1134, 0.0436	0.383937351	4.560370718	0.335448973	0	blood_eqtl
ABCA13	pd_progression_cont_SEADL	4	-0.811992993	-2.127, 0.503	0.226189304	1.522514273	0.467078876	0	brain_eqtl
ABCA13	pd_progression_cont_SEADL	6	-0.111448545	-1.0126, 0.7897	0.808472737	2.629849534	0.621544619	0	blood_eqtl
ABCA13	pd_progression_cont_MOCA	4	-0.272287248	-2.731, 2.1864	0.828164878	0.123568359	0.940085755	0	brain_eqtl
ABCA13	pd_progression_cont_MOCA	6	-0.036011378	-0.6757, 0.6037	0.912148653	1.510309842	0.824813653	0	blood_eqtl
ABCA13	pd_progression_cont_MMSE	4	-0.257677846	-0.4667, -0.0487	0.015670778	2.010205878	0.366006956	0	brain_eqtl
ABCA13	pd_progression_cont_MMSE	6	-0.074227607	-0.2932, 0.1447	0.506422731	1.627500274	0.803841204	0	blood_eqtl
ABCA13	pd_progression_cont_HY	4	0.02127482	-0.0281, 0.0706	0.397925496	3.628160272	0.162987766	0.173134654	brain_eqtl
ABCA13	pd_progression_cont_HY	6	0.008939075	-0.0318, 0.0497	0.667311801	2.623237632	0.622712246	0	blood_eqtl
ABCA2	pd_risk_discovery	3	0.002930566	-0.0825, 0.0884	0.946421886	0.800113456	0.37105945	0	blood_eqtl
ABCA2	pd_progression_surv_HY3	7	0.155837635	-0.339, 0.6507	0.537100287	2.689990629	0.747648896	0	blood_eqtl
ABCA2	pd_progression_surv_DYSKINESIAS	7	0.004659353	-0.4401, 0.4494	0.983617568	11.46339104	0.042928205	0.476594667	blood_eqtl
ABCA2	pd_progression_surv_DEPR	6	0.02215621	-0.4731, 0.5174	0.930128689	4.627680783	0.327675124	0	blood_eqtl
ABCA2	pd_progression_surv_DEMENTIA	7	0.079471734	-0.4384, 0.5974	0.763603999	8.682422587	0.122421668	0.308948633	blood_eqtl
ABCA2	pd_progression_cont_UPDRS4_scaled	7	-0.007627713	-0.5508, 0.5355	0.978040306	0.41472461	0.994914304	0	blood_eqtl
ABCA2	pd_progression_cont_UPDRS3_scaled	7	-0.084085328	-0.2483, 0.0801	0.315636876	8.266248174	0.142159775	0.274156803	blood_eqtl
ABCA2	pd_progression_cont_UPDRS2_scaled	7	-0.125265454	-0.3336, 0.0831	0.238616008	3.490005939	0.624900393	0	blood_eqtl
ABCA2	pd_progression_cont_UPDRS1_scaled	7	-0.222807523	-0.5119, 0.0663	0.130863531	1.749565245	0.882597163	0	blood_eqtl
ABCA2	pd_progression_cont_UPDRS_scaled	7	-0.139912502	-0.2937, 0.0139	0.074592344	6.792073618	0.236569001	0.116617349	blood_eqtl
ABCA2	pd_progression_cont_SEADL	7	1.235628176	-1.2039, 3.6751	0.320841162	1.724304115	0.88582374	0	blood_eqtl
ABCA2	pd_progression_cont_MOCA	6	0.634216012	-0.2662, 1.5346	0.1674191	3.912204026	0.418018119	0	blood_eqtl
ABCA2	pd_progression_cont_MMSE	7	0.277052735	0.0055, 0.5486	0.045516431	4.7871808	0.442401237	0	blood_eqtl
ABCA2	pd_progression_cont_HY	7	0.020681971	-0.0392, 0.0806	0.498425269	3.747068086	0.586375377	0	blood_eqtl
ABCA3	pd_risk_discovery	3	0.083903888	0.0133, 0.1545	0.019865993	0.848538411	0.356966143	0	blood_eqtl
ABCA3	pd_progression_surv_HY3	4	0.110283108	-0.4523, 0.6728	0.700808452	0.268252672	0.87447958	0	blood_eqtl
ABCA3	pd_progression_surv_DYSKINESIAS	4	-0.119336408	-0.3616, 0.1229	0.334326807	1.653072789	0.437562208	0	blood_eqtl
ABCA3	pd_progression_surv_DEPR	4	0.14612911	-0.1803, 0.4726	0.380316374	2.388203466	0.302975985	0	blood_eqtl
ABCA3	pd_progression_surv_DEMENTIA	4	0.160372895	-0.1929, 0.5136	0.373555898	4.811809609	0.09018386	0.376533935	blood_eqtl
ABCA3	pd_progression_cont_UPDRS4_scaled	4	-0.048316057	-0.2796, 0.183	0.682252332	0.529027436	0.767579119	0	blood_eqtl
ABCA3	pd_progression_cont_UPDRS3_scaled	4	-0.010818292	-0.1359, 0.1142	0.865361307	0.882374863	0.643272126	0	blood_eqtl
ABCA3	pd_progression_cont_UPDRS2_scaled	4	-0.097557423	-0.2211, 0.026	0.121744557	1.857694929	0.39500871	0	blood_eqtl
ABCA3	pd_progression_cont_UPDRS1_scaled	4	0.122658565	-0.1263, 0.3716	0.334276607	0.40804078	0.815445744	0	blood_eqtl
ABCA3	pd_progression_cont_UPDRS_scaled	4	-0.066671761	-0.3626, 0.2293	0.658848532	0.17651663	0.915524353	0	blood_eqtl
ABCA3	pd_progression_cont_SEADL	4	0.098810005	-0.8576, 1.0552	0.839531644	1.482402556	0.476541113	0	blood_eqtl
ABCA3	pd_progression_cont_MMSE	4	0.022448618	-2.281, 2.3259	0.984760425	0.008315946	0.995850659	0	blood_eqtl
ABCA3	pd_progression_cont_HY	4	-0.001054874	-0.0963, 0.0942	0.982678021	0.187097128	0.91069379	0	blood_eqtl
ABCA7	pd_risk_discovery	9	-0.002385035	-0.0284, 0.0236	0.85728578	4.241356477	0.751596018	0	blood_eqtl
ABCA7	pd_progression_surv_HY3	14	0.07203194	0.0078, 0.1362	0.027833044	13.22008911	0.353248761	0.016648081	blood_eqtl
ABCA7	pd_progression_surv_DYSKINESIAS	14	0.034580916	-0.0415, 0.1106	0.372835768	19.35980247	0.080207469	0.328505545	blood_eqtl
ABCA7	pd_progression_surv_DEPR	11	-0.040219095	-0.2432, 0.1628	0.697809169	1.478949431	0.997299942	0	blood_eqtl
ABCA7	pd_progression_surv_DEMENTIA	13	0.031598194	-0.0511, 0.1143	0.454154799	9.327366174	0.591702891	0	blood_eqtl
ABCA7	pd_progression_cont_UPDRS4_scaled	11	-0.023751775	-0.0525, 0.005	0.105089962	7.815411813	0.552850129	0	blood_eqtl
ABCA7	pd_progression_cont_UPDRS3_scaled	12	0.000779772	-0.0214, 0.0229	0.945001749	15.01892952	0.131373243	0.267590944	blood_eqtl
ABCA7	pd_progression_cont_UPDRS2_scaled	12	0.005872809	-0.0281, 0.0398	0.73455579	7.702155151	0.657904061	0	blood_eqtl
ABCA7	pd_progression_cont_UPDRS1_scaled	13	-0.009462682	-0.0472, 0.0282	0.622849832	6.671873875	0.824999423	0	blood_eqtl
ABCA7	pd_progression_cont_UPDRS_scaled	12	-0.006737511	-0.0412, 0.0277	0.701631859	5.077028317	0.885973363	0	blood_eqtl
ABCA7	pd_progression_cont_SEADL	12	0.007528138	-0.2933, 0.3084	0.960886051	6.679031976	0.755358921	0	blood_eqtl
ABCA7	pd_progression_cont_MOCA	10	0.049899261	-0.079, 0.1788	0.447923453	8.28344725	0.406283414	0	blood_eqtl
ABCA7	pd_progression_cont_MMSE	12	0.016597929	-0.0418, 0.075	0.577791422	5.960133482	0.818601456	0	blood_eqtl
ABCA7	pd_progression_cont_HY	11	0.001977167	-0.0101, 0.0141	0.748299986	7.02702231	0.634305875	0	blood_eqtl
ABCB1	pd_risk_discovery	9	0.023051185	-0.0213, 0.0674	0.307818981	9.366442023	0.227406445	0.145886989	blood_eqtl
ABCB1	pd_progression_surv_HY3	10	-0.06822621	-0.2319, 0.0955	0.414062122	8.085397843	0.425173003	0	blood_eqtl
ABCB1	pd_progression_surv_DYSKINESIAS	10	0.104120057	-0.1053, 0.3136	0.329894997	6.417651848	0.600555482	0	blood_eqtl
ABCB1	pd_progression_surv_DEMENTIA	10	-0.078786738	-0.3095, 0.1519	0.503273568	10.6434037	0.22273431	0.154405841	blood_eqtl
ABCB1	pd_progression_cont_UPDRS4_scaled	9	0.030009874	-0.0916, 0.1516	0.628673842	4.579749334	0.71109405	0	blood_eqtl
ABCB1	pd_progression_cont_UPDRS3_scaled	9	0.02124929	-0.0663, 0.1088	0.634296948	6.635244927	0.467819131	0	blood_eqtl
ABCB1	pd_progression_cont_UPDRS2_scaled	10	0.009968219	-0.1217, 0.1416	0.882037651	4.854507288	0.77300743	0	blood_eqtl
ABCB1	pd_progression_cont_UPDRS_scaled	10	-0.020180017	-0.1059, 0.0655	0.644507579	5.074786109	0.74955381	0	blood_eqtl
ABCB1	pd_progression_cont_SEADL	10	-0.230988775	-1.4286, 0.9666	0.705401518	3.396750171	0.907053482	0	blood_eqtl
ABCB1	pd_progression_cont_MOCA	4	0.113768555	-0.6003, 0.8278	0.754830862	4.700767726	0.095332561	0.361806374	blood_eqtl
ABCB1	pd_progression_cont_MMSE	10	-0.109581249	-0.2407, 0.0216	0.101475384	8.60094051	0.377069382	0	blood_eqtl
ABCB1	pd_progression_cont_HY	10	0.014848727	-0.009, 0.0387	0.222514881	8.339770431	0.401003499	0	blood_eqtl
ABCB4	pd_risk_discovery	9	0.002794286	-0.0454, 0.051	0.909605745	3.569404287	0.827820524	0	blood_eqtl
ABCB4	pd_progression_surv_HY3	10	0.079682728	-0.0735, 0.2329	0.308104165	9.723374623	0.284980681	0.074395429	blood_eqtl
ABCB4	pd_progression_surv_DYSKINESIAS	9	-0.015561557	-0.1977, 0.1665	0.866981814	5.131417415	0.643929404	0	blood_eqtl
ABCB4	pd_progression_surv_DEPR	9	0.127657505	-0.0919, 0.3472	0.254421753	5.850990494	0.557252383	0	blood_eqtl
ABCB4	pd_progression_surv_DEMENTIA	10	-0.009494743	-0.2048, 0.1858	0.924072529	6.727995868	0.566243972	0	blood_eqtl
ABCB4	pd_progression_cont_UPDRS4_scaled	10	-0.024225067	-0.1236, 0.0752	0.632908555	4.032690936	0.854161982	0	blood_eqtl
ABCB4	pd_progression_cont_UPDRS3_scaled	10	-0.026168789	-0.1083, 0.0559	0.532223153	4.473752923	0.812053267	0	blood_eqtl
ABCB4	pd_progression_cont_UPDRS2_scaled	10	-0.024770401	-0.1204, 0.0709	0.611769188	5.089642464	0.747953475	0	blood_eqtl
ABCB4	pd_progression_cont_UPDRS1_scaled	9	-0.036265841	-0.1235, 0.0509	0.414989532	5.381889739	0.613465744	0	blood_eqtl
ABCB4	pd_progression_cont_UPDRS_scaled	10	-0.006565951	-0.0878, 0.0746	0.874084242	4.235963633	0.835231074	0	blood_eqtl
ABCB4	pd_progression_cont_SEADL	10	0.241000987	-0.4654, 0.9474	0.503710551	5.336247021	0.721106989	0	blood_eqtl
ABCB4	pd_progression_cont_MOCA	7	0.314739777	-0.0479, 0.6774	0.088970619	7.903806386	0.161617335	0.240872093	blood_eqtl
ABCB4	pd_progression_cont_MMSE	10	0.143366771	0.0229, 0.2638	0.019665297	14.59763037	0.067457959	0.383461578	blood_eqtl
ABCB4	pd_progression_cont_HY	10	-0.008824866	-0.0411, 0.0234	0.591649872	3.360675987	0.909729557	0	blood_eqtl
ABCC1	pd_risk_discovery	24	-0.005206691	-0.0281, 0.0177	0.65583667	33.79070424	0.051583581	0.31933943	blood_eqtl
ABCC1	pd_progression_surv_HY3	25	0.094014704	-0.0111, 0.1992	0.079744623	37.84034387	0.026494426	0.365756292	blood_eqtl
ABCC1	pd_progression_surv_DYSKINESIAS	23	-0.039642794	-0.1797, 0.1004	0.579034378	21.01481734	0.458039609	0	blood_eqtl
ABCC1	pd_progression_surv_DEMENTIA	27	-0.04223321	-0.1774, 0.093	0.540386575	37.81860906	0.04818108	0.312507767	blood_eqtl
ABCC1	pd_progression_cont_UPDRS3_scaled	26	0.009836363	-0.0403, 0.06	0.700815214	26.00616271	0.352852302	0.038689395	blood_eqtl
ABCC1	pd_progression_cont_UPDRS2_scaled	26	-0.044621438	-0.119, 0.0298	0.239729665	27.07979125	0.300747588	0.076802337	blood_eqtl
ABCC1	pd_progression_cont_UPDRS1_scaled	26	-0.002131972	-0.0733, 0.069	0.953156731	22.62225596	0.542178556	0	blood_eqtl
ABCC1	pd_progression_cont_UPDRS_scaled	26	-0.017285279	-0.068, 0.0335	0.504505764	40.29668402	0.019869453	0.379601558	blood_eqtl
ABCC1	pd_progression_cont_SEADL	25	-0.016812633	-0.4254, 0.3918	0.935718763	23.1196176	0.453804134	0	blood_eqtl
ABCC1	pd_progression_cont_MOCA	6	0.061566466	-0.679, 0.8022	0.870570345	5.078770357	0.27931024	0.01550973	blood_eqtl
ABCC1	pd_progression_cont_MMSE	25	0.010511755	-0.0935, 0.1145	0.842970213	11.44049002	0.978227926	0	blood_eqtl
ABCC1	pd_progression_cont_HY	27	0.002214837	-0.0136, 0.018	0.783154182	35.4930613	0.079651645	0.267462455	blood_eqtl
ABCC10	pd_risk_discovery	4	-0.010744627	-0.0825, 0.061	0.769167145	1.832987618	0.399918777	0	blood_eqtl
ABCC10	pd_progression_surv_HY3	4	-0.006354199	-0.2522, 0.2395	0.959601181	1.741471187	0.418643485	0	blood_eqtl
ABCC10	pd_progression_surv_DYSKINESIAS	4	0.124061153	-0.1273, 0.3754	0.333347027	1.601702464	0.448946644	0	blood_eqtl
ABCC10	pd_progression_surv_DEPR	4	0.210989279	-0.1151, 0.5371	0.204706089	3.476039891	0.175868285	0.136948915	blood_eqtl
ABCC10	pd_progression_surv_DEMENTIA	4	0.032771013	-0.4012, 0.4668	0.882346701	0.927518694	0.628914887	0	blood_eqtl
ABCC10	pd_progression_cont_UPDRS4_scaled	4	-0.056412484	-0.3447, 0.2319	0.70131951	0.313057305	0.855107016	0	blood_eqtl
ABCC10	pd_progression_cont_UPDRS3_scaled	4	-0.039019324	-0.1814, 0.1034	0.591244224	3.704289357	0.156900305	0.190128062	blood_eqtl
ABCC10	pd_progression_cont_UPDRS2_scaled	4	-0.064212991	-0.3579, 0.2295	0.66827596	0.438254853	0.80321936	0	blood_eqtl
ABCC10	pd_progression_cont_UPDRS1_scaled	4	-0.140507775	-0.6459, 0.3649	0.585822815	0.13989611	0.932442254	0	blood_eqtl
ABCC10	pd_progression_cont_UPDRS_scaled	4	0.027174006	-0.137, 0.1914	0.745662925	0.766828227	0.68153061	0	blood_eqtl
ABCC10	pd_progression_cont_SEADL	4	0.31562149	-0.8657, 1.497	0.600528407	1.513912028	0.469092166	0	blood_eqtl
ABCC10	pd_progression_cont_MOCA	3	0.632182553	-0.581, 1.8454	0.307112629	0.562964761	0.453068156	0	blood_eqtl
ABCC10	pd_progression_cont_MMSE	4	0.058138397	-0.5512, 0.6675	0.851656942	0.151080024	0.927242629	0	blood_eqtl
ABCC10	pd_progression_cont_HY	4	0.020733013	-0.0278, 0.0693	0.402551313	5.067847713	0.079347062	0.408032725	blood_eqtl
ABCC2	pd_risk_discovery	6	0.0762548	0.0131, 0.1394	0.018002711	3.878706255	0.422669979	0	blood_eqtl
ABCC2	pd_progression_surv_HY3	6	-0.030309004	-0.4137, 0.3531	0.876856598	1.568491199	0.814443756	0	blood_eqtl
ABCC2	pd_progression_surv_DYSKINESIAS	6	-0.250811555	-0.6387, 0.1371	0.20501697	1.451468808	0.83520197	0	blood_eqtl
ABCC2	pd_progression_surv_DEPR	6	-0.02680985	-0.3503, 0.2967	0.870979009	3.503248834	0.477384524	0	blood_eqtl
ABCC2	pd_progression_surv_DEMENTIA	6	0.068635422	-0.3053, 0.4426	0.719050343	12.0162261	0.017231011	0.583895979	blood_eqtl
ABCC2	pd_progression_cont_UPDRS4_scaled	6	0.00988867	-0.1938, 0.2136	0.924194422	1.03216609	0.904879964	0	blood_eqtl
ABCC2	pd_progression_cont_UPDRS3_scaled	6	-0.024974743	-0.1235, 0.0736	0.619484322	3.850722281	0.426585185	0	blood_eqtl
ABCC2	pd_progression_cont_UPDRS2_scaled	6	-0.05838148	-0.2975, 0.1808	0.632319204	0.913289105	0.922646587	0	blood_eqtl
ABCC2	pd_progression_cont_UPDRS1_scaled	6	-0.02295194	-0.1633, 0.1174	0.748542971	2.555921735	0.634650909	0	blood_eqtl
ABCC2	pd_progression_cont_UPDRS_scaled	6	-0.071481972	-0.1741, 0.0311	0.172000027	5.658186494	0.226170707	0.116324638	blood_eqtl
ABCC2	pd_progression_cont_SEADL	5	1.675188614	-4.6588, 8.0092	0.604203796	0.337882809	0.952753156	0	blood_eqtl
ABCC2	pd_progression_cont_MOCA	6	0.299172852	-0.2824, 0.8807	0.313327124	2.616690608	0.623869321	0	blood_eqtl
ABCC2	pd_progression_cont_MMSE	6	-0.125391836	-0.3999, 0.1491	0.370595946	1.561427509	0.815707467	0	blood_eqtl
ABCC2	pd_progression_cont_HY	6	-0.005667791	-0.0442, 0.0329	0.773068727	3.203069481	0.524435316	0	blood_eqtl
ABCC3	pd_risk_discovery	25	0.012560222	-0.0081, 0.0332	0.232462932	18.15178754	0.749204725	0	blood_eqtl
ABCC3	pd_progression_surv_HY3	25	-0.102677952	-0.1965, -0.0088	0.031999181	18.12311707	0.75077732	0	blood_eqtl
ABCC3	pd_progression_surv_DYSKINESIAS	25	-0.188584251	-0.3296, -0.0476	0.008762822	29.00438227	0.180164597	0.172538833	blood_eqtl
ABCC3	pd_progression_surv_DEPR	22	0.006339978	-0.1737, 0.1863	0.944963456	24.94551302	0.203523594	0.158165239	blood_eqtl
ABCC3	pd_progression_surv_DEMENTIA	24	-0.20678339	-0.3191, -0.0945	0.000308414	21.98159822	0.460987545	0	blood_eqtl
ABCC3	pd_progression_cont_UPDRS4_scaled	22	0.081657936	-0.0017, 0.165	0.05483389	19.19722652	0.509041313	0	blood_eqtl
ABCC3	pd_progression_cont_UPDRS3_scaled	23	-0.01520086	-0.0633, 0.0329	0.535666256	29.15217686	0.110395685	0.245339375	blood_eqtl
ABCC3	pd_progression_cont_UPDRS2_scaled	24	-0.009294148	-0.0837, 0.0651	0.806649421	26.49993919	0.230837012	0.13207348	blood_eqtl
ABCC3	pd_progression_cont_UPDRS1_scaled	24	0.046067433	-0.0235, 0.1156	0.194406737	28.24688295	0.167642915	0.185750865	blood_eqtl
ABCC3	pd_progression_cont_UPDRS_scaled	25	0.011380886	-0.0307, 0.0534	0.595681501	27.21958996	0.246736604	0.118282089	blood_eqtl
ABCC3	pd_progression_cont_SEADL	25	-0.196537401	-0.5967, 0.2037	0.335771772	31.19034006	0.118188271	0.230530993	blood_eqtl
ABCC3	pd_progression_cont_MOCA	5	-0.206176911	-1.2023, 0.7899	0.684973215	4.394105469	0.22193257	0.089689579	blood_eqtl
ABCC3	pd_progression_cont_MMSE	25	0.109049562	0.0458, 0.1723	0.000725038	28.43738089	0.199692726	0.156040421	blood_eqtl
ABCC3	pd_progression_cont_HY	26	-0.00067274	-0.0138, 0.0124	0.919715742	22.31772615	0.560309195	0	blood_eqtl
ABCC4	pd_progression_surv_HY3	52	0.008930828	-0.0296, 0.0474	0.649197905	79.15286782	0.00537182	0.355677167	blood_eqtl
ABCC4	pd_progression_surv_DYSKINESIAS	52	-0.022235482	-0.0725, 0.028	0.3854706	79.39047526	0.005107185	0.357605559	blood_eqtl
ABCC4	pd_progression_surv_DEPR	48	-0.100477939	-0.1945, -0.0064	0.036293611	79.90567683	0.001430631	0.411806497	blood_eqtl
ABCC4	pd_progression_surv_DEMENTIA	52	-0.003947821	-0.057, 0.0491	0.884031689	80.70699298	0.00384752	0.368084498	blood_eqtl
ABCC4	pd_progression_cont_UPDRS4_scaled	43	-0.04850678	-0.0802, -0.0168	0.002733148	57.85939657	0.042181342	0.27410235	blood_eqtl
ABCC4	pd_progression_cont_UPDRS3_scaled	51	0.000346733	-0.0174, 0.0181	0.969492064	58.01151337	0.17715913	0.138102127	blood_eqtl
ABCC4	pd_progression_cont_UPDRS2_scaled	51	0.005722872	-0.0229, 0.0343	0.694916989	59.20016518	0.150852107	0.155407762	blood_eqtl
ABCC4	pd_progression_cont_UPDRS1_scaled	48	-0.022943444	-0.0508, 0.0049	0.106094216	55.51349005	0.158860987	0.153358941	blood_eqtl
ABCC4	pd_progression_cont_UPDRS_scaled	53	0.001495114	-0.0186, 0.0215	0.883774362	64.25474099	0.100607127	0.190721195	blood_eqtl
ABCC4	pd_progression_cont_SEADL	50	-0.10724381	-0.2858, 0.0713	0.239165089	60.82768122	0.101212497	0.194445703	blood_eqtl
ABCC4	pd_progression_cont_MOCA	18	0.165037265	-0.0296, 0.3597	0.096508749	15.18228907	0.511330082	0	blood_eqtl
ABCC4	pd_progression_cont_MMSE	50	0.001007551	-0.0319, 0.0339	0.952089085	83.9084288	0.001031126	0.416030062	blood_eqtl
ABCC4	pd_progression_cont_HY	53	0.001854095	-0.004, 0.0077	0.535264058	39.59328034	0.876832093	0	blood_eqtl
ABCC5	pd_risk_discovery	19	0.011466132	-0.0798, 0.1028	0.805596047	10.01896458	0.902813119	0	blood_eqtl
ABCC5	pd_progression_surv_HY3	3	0.316130281	-0.0029, 0.6351	0.052090764	0.86703247	0.351778158	0	brain_eqtl
ABCC5	pd_progression_surv_HY3	26	-0.059194845	-0.3036, 0.1852	0.635016618	85.06163626	9.32E-09	0.706095473	blood_eqtl
ABCC5	pd_progression_surv_DYSKINESIAS	3	0.205270047	-0.1009, 0.5115	0.188844961	1.3887622	0.238614246	0	brain_eqtl
ABCC5	pd_progression_surv_DYSKINESIAS	25	0.031585558	-0.1685, 0.2317	0.757030427	27.42651663	0.238247217	0.124934445	blood_eqtl
ABCC5	pd_progression_surv_DEPR	24	0.124343932	-0.1523, 0.4009	0.378275436	34.72493868	0.041385515	0.337651818	blood_eqtl
ABCC5	pd_progression_surv_DEMENTIA	3	-0.043825149	-0.4166, 0.329	0.817774717	1.110580132	0.291955875	0	brain_eqtl
ABCC5	pd_progression_surv_DEMENTIA	26	0.021594158	-0.2671, 0.3103	0.883441091	71.59245703	1.25E-06	0.650801201	blood_eqtl
ABCC5	pd_progression_cont_UPDRS4_scaled	3	-0.109728631	-0.4333, 0.2138	0.506219679	0.210598875	0.646298417	0	brain_eqtl
ABCC5	pd_progression_cont_UPDRS4_scaled	23	0.007017836	-0.0227, 0.0368	0.643665731	18.18425994	0.63731575	0	blood_eqtl
ABCC5	pd_progression_cont_UPDRS3_scaled	3	-0.115642975	-0.2981, 0.0668	0.214234346	4.358383305	0.036827239	0.541114248	brain_eqtl
ABCC5	pd_progression_cont_UPDRS3_scaled	25	-0.056041966	-0.1399, 0.0278	0.190027074	36.29828707	0.038450046	0.338811775	blood_eqtl
ABCC5	pd_progression_cont_UPDRS2_scaled	3	0.005889878	-0.1992, 0.211	0.955112857	2.953512566	0.085691123	0.322840193	brain_eqtl
ABCC5	pd_progression_cont_UPDRS2_scaled	23	-0.170914225	-0.3073, -0.0346	0.014008351	48.36888043	0.000612408	0.5451621	blood_eqtl
ABCC5	pd_progression_cont_UPDRS1_scaled	3	-0.077785004	-0.3469, 0.1914	0.571095904	0.315086666	0.574575449	0	brain_eqtl
ABCC5	pd_progression_cont_UPDRS1_scaled	24	-0.14725519	-0.2457, -0.0488	0.003376264	24.30235949	0.331582243	0.053589837	blood_eqtl
ABCC5	pd_progression_cont_UPDRS_scaled	3	-0.114497956	-0.2907, 0.0617	0.202896382	3.524747906	0.060459019	0.432583534	brain_eqtl
ABCC5	pd_progression_cont_UPDRS_scaled	25	-0.000247514	-0.0249, 0.0244	0.984283668	36.56905304	0.036053521	0.34370737	blood_eqtl
ABCC5	pd_progression_cont_SEADL	3	-0.306651954	-1.6808, 1.0675	0.661825601	2.300041289	0.12937056	0.130450392	brain_eqtl
ABCC5	pd_progression_cont_SEADL	24	1.233976769	0.4172, 2.0507	0.003064042	29.39200561	0.134005586	0.217474292	blood_eqtl
ABCC5	pd_progression_cont_MOCA	21	0.339326195	-0.1413, 0.82	0.166435916	28.45851847	0.074993167	0.297222727	blood_eqtl
ABCC5	pd_progression_cont_MMSE	3	0.055648783	-1.1408, 1.2521	0.927367004	0.030705713	0.860898553	0	brain_eqtl
ABCC5	pd_progression_cont_MMSE	21	-0.0218316	-0.1765, 0.1329	0.782100807	17.14260746	0.580207004	0	blood_eqtl
ABCC5	pd_progression_cont_HY	3	0.010136322	-0.0545, 0.0748	0.758513393	4.779773967	0.0287959	0.581570172	brain_eqtl
ABCC5	pd_progression_cont_HY	26	-0.026762457	-0.0544, 8e-04	0.057448536	36.91412968	0.044630698	0.322752555	blood_eqtl
ABCC6	pd_risk_discovery	9	0.000586119	-0.0168, 0.018	0.947437436	8.122674328	0.321901078	0.015102702	blood_eqtl
ABCC6	pd_progression_surv_HY3	12	0.016905971	-0.2266, 0.2604	0.891746733	1.680574477	0.998254034	0	blood_eqtl
ABCC6	pd_progression_surv_DYSKINESIAS	12	-0.05495736	-0.2088, 0.0989	0.483898917	19.2128558	0.037640913	0.427466686	blood_eqtl
ABCC6	pd_progression_surv_DEPR	11	-0.005502693	-0.295, 0.284	0.970284348	3.653179056	0.932722773	0	blood_eqtl
ABCC6	pd_progression_surv_DEMENTIA	11	0.083247777	-0.0572, 0.2237	0.2454189	10.98642226	0.276640771	0.089785577	blood_eqtl
ABCC6	pd_progression_cont_UPDRS4_scaled	11	0.009805662	-0.0939, 0.1135	0.852907891	5.286148824	0.808684645	0	blood_eqtl
ABCC6	pd_progression_cont_UPDRS3_scaled	12	0.02006187	-0.062, 0.1021	0.631918232	3.762544161	0.957423879	0	blood_eqtl
ABCC6	pd_progression_cont_UPDRS2_scaled	12	0.031901754	-0.0665, 0.1303	0.525148567	5.750021403	0.835809839	0	blood_eqtl
ABCC6	pd_progression_cont_UPDRS1_scaled	12	0.019297079	-0.0684, 0.107	0.666428329	6.500836983	0.771578002	0	blood_eqtl
ABCC6	pd_progression_cont_UPDRS_scaled	12	0.0118078	-0.0371, 0.0607	0.636243016	9.728191642	0.46465493	0	blood_eqtl
ABCC6	pd_progression_cont_SEADL	12	-0.38660765	-0.843, 0.0698	0.096841924	11.08782792	0.350716481	0.007921112	blood_eqtl
ABCC6	pd_progression_cont_MOCA	5	-0.337659137	-0.8318, 0.1565	0.180453392	9.768656237	0.020638554	0.5905271	blood_eqtl
ABCC6	pd_progression_cont_MMSE	13	0.00024244	-0.0469, 0.0474	0.991958309	9.861993518	0.542842102	0	blood_eqtl
ABCC6	pd_progression_cont_HY	12	-0.002211278	-0.0239, 0.0195	0.841669213	5.011142101	0.890432473	0	blood_eqtl
ABCC8	pd_risk_discovery	6	-0.005274543	-0.0711, 0.0605	0.875159453	3.72949744	0.443850236	0	brain_eqtl
ABCC8	pd_progression_surv_HY3	7	0.111402439	-0.1069, 0.3297	0.317109947	6.037853374	0.30255303	0.006269343	brain_eqtl
ABCC8	pd_progression_surv_DYSKINESIAS	7	0.056203388	-0.2587, 0.3711	0.726485722	5.046780485	0.410197774	0	brain_eqtl
ABCC8	pd_progression_surv_DEPR	7	-0.474773433	-0.9141, -0.0354	0.034165651	5.598438997	0.347272381	0	brain_eqtl
ABCC8	pd_progression_surv_DEMENTIA	7	0.016471922	-0.3459, 0.3789	0.929012171	6.645936984	0.248331746	0.097192764	brain_eqtl
ABCC8	pd_progression_cont_UPDRS4_scaled	7	-0.190040995	-0.5055, 0.1255	0.237775402	14.77331328	0.011376147	0.593862265	brain_eqtl
ABCC8	pd_progression_cont_UPDRS3_scaled	7	0.01751771	-0.1099, 0.1449	0.787547853	5.124429514	0.400884294	0	brain_eqtl
ABCC8	pd_progression_cont_UPDRS2_scaled	7	0.098071652	-0.0791, 0.2752	0.277826453	5.58634439	0.348570769	0	brain_eqtl
ABCC8	pd_progression_cont_UPDRS1_scaled	7	0.097970685	-0.1374, 0.3333	0.414535044	2.515667885	0.77413363	0	brain_eqtl
ABCC8	pd_progression_cont_UPDRS_scaled	7	-0.010815272	-0.1509, 0.1293	0.879725624	9.532078847	0.08963263	0.370546541	brain_eqtl
ABCC8	pd_progression_cont_SEADL	7	0.09509415	-1.0243, 1.2145	0.867765186	5.382878981	0.370959578	0	brain_eqtl
ABCC8	pd_progression_cont_MOCA	3	0.568143707	-0.6043, 1.7406	0.342218426	0.61507424	0.432883641	0	brain_eqtl
ABCC8	pd_progression_cont_MMSE	7	-0.105846046	-0.3046, 0.093	0.296705046	4.52262663	0.476861793	0	brain_eqtl
ABCC8	pd_progression_cont_HY	6	0.013680378	-0.0371, 0.0644	0.597179318	7.147511371	0.128295253	0.300455817	brain_eqtl
ABCC9	pd_risk_discovery	8	0.002359164	-0.0395, 0.0442	0.912021374	1.773328319	0.939320996	0	brain_eqtl
ABCC9	pd_progression_surv_HY3	9	0.021359945	-0.1051, 0.1478	0.740601217	13.52998828	0.060200997	0.408720848	brain_eqtl
ABCC9	pd_progression_surv_DEPR	9	0.007211392	-0.2404, 0.2549	0.954485596	4.497408066	0.721029364	0	brain_eqtl
ABCC9	pd_progression_surv_DEMENTIA	9	-0.020366682	-0.1663, 0.1256	0.784424386	7.285526425	0.399768644	0	brain_eqtl
ABCC9	pd_progression_cont_UPDRS4_scaled	9	-0.124000803	-0.2343, -0.0137	0.027604628	7.362379708	0.39214844	0	brain_eqtl
ABCC9	pd_progression_cont_UPDRS3_scaled	8	-0.030709536	-0.1401, 0.0787	0.582060886	1.731514069	0.942662487	0	brain_eqtl
ABCC9	pd_progression_cont_UPDRS2_scaled	9	-0.031619186	-0.157, 0.0938	0.621181973	3.869120165	0.79472285	0	brain_eqtl
ABCC9	pd_progression_cont_UPDRS1_scaled	8	-0.079361266	-0.1687, 0.01	0.081671638	6.024399998	0.420462337	0	brain_eqtl
ABCC9	pd_progression_cont_UPDRS_scaled	9	-0.008689178	-0.0695, 0.0521	0.77937673	10.20526086	0.17723687	0.216090592	brain_eqtl
ABCC9	pd_progression_cont_SEADL	9	0.32135455	-0.2422, 0.885	0.263764078	5.160391804	0.640397027	0	brain_eqtl
ABCC9	pd_progression_cont_MMSE	9	0.017490635	-0.0728, 0.1078	0.704290434	11.48282588	0.118901092	0.303307384	brain_eqtl
ABCC9	pd_progression_cont_HY	8	-0.00566726	-0.0257, 0.0144	0.579215402	12.05762545	0.060695529	0.419454516	brain_eqtl
ABCG1	pd_risk_discovery	11	0.003156113	-0.0334, 0.0397	0.865450201	7.651721873	0.569588848	0	blood_eqtl
ABCG1	pd_progression_surv_HY3	11	0.011826608	-0.1358, 0.1595	0.875232264	10.35907132	0.322205866	0.034662501	blood_eqtl
ABCG1	pd_progression_surv_DYSKINESIAS	12	-0.09246038	-0.262, 0.0771	0.285233158	11.21500733	0.341014225	0.019171394	blood_eqtl
ABCG1	pd_progression_surv_DEPR	12	0.015005937	-0.1973, 0.2273	0.889794697	13.17812839	0.213882319	0.165283591	blood_eqtl
ABCG1	pd_progression_surv_DEMENTIA	12	0.10950345	-0.0648, 0.2838	0.218265037	9.224050802	0.510980683	0	blood_eqtl
ABCG1	pd_progression_cont_UPDRS3_scaled	13	-0.007182077	-0.0765, 0.0622	0.83911417	8.667378137	0.652564329	0	blood_eqtl
ABCG1	pd_progression_cont_UPDRS2_scaled	12	-0.037216106	-0.124, 0.0496	0.400609352	13.33772602	0.205397295	0.175271708	blood_eqtl
ABCG1	pd_progression_cont_UPDRS1_scaled	12	-0.063329547	-0.146, 0.0194	0.133402266	9.052653301	0.527113992	0	blood_eqtl
ABCG1	pd_progression_cont_UPDRS_scaled	12	0.009807606	-0.0525, 0.0721	0.757732287	15.23498365	0.123726741	0.277977564	blood_eqtl
ABCG1	pd_progression_cont_SEADL	12	0.289279126	-0.2712, 0.8498	0.311747278	12.80599247	0.234722213	0.141027138	blood_eqtl
ABCG1	pd_progression_cont_MOCA	9	0.003733152	-0.3696, 0.377	0.98436225	5.143256843	0.642485841	0	blood_eqtl
ABCG1	pd_progression_cont_MMSE	12	-0.013983393	-0.1145, 0.0865	0.785072124	11.89063589	0.292442537	0.074902292	blood_eqtl
ABCG1	pd_progression_cont_HY	13	0.012507661	-0.0074, 0.0324	0.21850189	9.799669602	0.548492096	0	blood_eqtl
ABCG2	pd_risk_discovery	20	0.001955041	-0.0157, 0.0196	0.827792941	15.23957789	0.645456393	0	blood_eqtl
ABCG2	pd_progression_surv_HY3	23	-0.003717338	-0.0723, 0.0649	0.915444753	26.3804795	0.192311322	0.166050033	blood_eqtl
ABCG2	pd_progression_surv_DYSKINESIAS	23	0.033424413	-0.0369, 0.1038	0.351857559	27.10397344	0.1674381	0.188310893	blood_eqtl
ABCG2	pd_progression_surv_DEPR	22	-0.021923295	-0.1141, 0.0702	0.640925345	28.20023101	0.104743574	0.255325249	blood_eqtl
ABCG2	pd_progression_surv_DEMENTIA	23	-0.024528208	-0.1151, 0.066	0.595464387	33.36255381	0.042348368	0.340578059	blood_eqtl
ABCG2	pd_progression_cont_UPDRS4_scaled	19	0.005012224	-0.0269, 0.0369	0.758066318	17.23018773	0.438879322	0	blood_eqtl
ABCG2	pd_progression_cont_UPDRS3_scaled	23	0.002993731	-0.0257, 0.0317	0.838166656	25.91382212	0.209754086	0.151032221	blood_eqtl
ABCG2	pd_progression_cont_UPDRS2_scaled	22	0.008443472	-0.0249, 0.0418	0.619654907	22.62931259	0.307360407	0.072000092	blood_eqtl
ABCG2	pd_progression_cont_UPDRS1_scaled	22	0.031563517	-0.0132, 0.0763	0.167020053	10.28024131	0.962801042	0	blood_eqtl
ABCG2	pd_progression_cont_UPDRS_scaled	22	0.01315893	-0.0158, 0.0421	0.372726351	31.79124224	0.045574165	0.339440723	blood_eqtl
ABCG2	pd_progression_cont_SEADL	22	0.003009245	-0.2532, 0.2592	0.981631587	21.30927258	0.379134261	0.014513521	blood_eqtl
ABCG2	pd_progression_cont_MOCA	21	-0.070626028	-0.23, 0.0888	0.38520899	13.38490913	0.818296664	0	blood_eqtl
ABCG2	pd_progression_cont_MMSE	20	0.012315503	-0.0411, 0.0658	0.651625381	32.70716914	0.018104597	0.419087604	blood_eqtl
ABCG2	pd_progression_cont_HY	23	-0.001583902	-0.0119, 0.0087	0.76256882	31.19677721	0.070444852	0.294798951	blood_eqtl
ABHD12	pd_risk_discovery	6	-0.068015968	-0.1919, 0.0559	0.282024034	12.62107184	0.013283676	0.603837133	brain_eqtl
ABHD12	pd_risk_discovery	9	-0.030882224	-0.0948, 0.0331	0.343833156	28.82475959	0.000155728	0.722460825	blood_eqtl
ABHD12	pd_progression_surv_HY3	6	-0.145763185	-0.4934, 0.2019	0.411173735	5.704047466	0.222367229	0.123429454	brain_eqtl
ABHD12	pd_progression_surv_HY3	12	-0.075106438	-0.2599, 0.1097	0.425624349	15.58620745	0.112106275	0.294247813	blood_eqtl
ABHD12	pd_progression_surv_DYSKINESIAS	6	0.128989302	-0.2579, 0.5159	0.513487657	8.667778179	0.069961621	0.423150905	brain_eqtl
ABHD12	pd_progression_surv_DYSKINESIAS	10	-0.087753047	-0.288, 0.1125	0.390484753	9.327521045	0.31542443	0.035113407	blood_eqtl
ABHD12	pd_progression_surv_DEPR	6	0.537507485	0.0821, 0.9929	0.020692512	4.625722954	0.327899157	0	brain_eqtl
ABHD12	pd_progression_surv_DEPR	12	0.086289193	-0.162, 0.3346	0.495739134	15.8550432	0.103857825	0.306214442	blood_eqtl
ABHD12	pd_progression_surv_DEMENTIA	6	0.018555176	-0.4418, 0.4789	0.937030398	7.868374851	0.096520542	0.364544764	brain_eqtl
ABHD12	pd_progression_surv_DEMENTIA	12	0.029801472	-0.2183, 0.2779	0.813860949	13.03519338	0.221710769	0.156130663	blood_eqtl
ABHD12	pd_progression_cont_UPDRS4_scaled	5	0.090125499	-0.2635, 0.4438	0.617418183	0.730087025	0.866105386	0	brain_eqtl
ABHD12	pd_progression_cont_UPDRS4_scaled	11	0.03029553	-0.1121, 0.1727	0.676782355	2.688182314	0.975387109	0	blood_eqtl
ABHD12	pd_progression_cont_UPDRS3_scaled	6	-0.032476715	-0.1742, 0.1092	0.653270338	3.561262324	0.468624616	0	brain_eqtl
ABHD12	pd_progression_cont_UPDRS3_scaled	12	-0.011885563	-0.0804, 0.0566	0.733782714	9.884173671	0.450713312	0	blood_eqtl
ABHD12	pd_progression_cont_UPDRS2_scaled	5	0.032548894	-0.4173, 0.4824	0.887227851	0.404165916	0.939380576	0	brain_eqtl
ABHD12	pd_progression_cont_UPDRS2_scaled	9	-0.06653185	-0.2533, 0.1202	0.485025609	2.487585384	0.928028993	0	blood_eqtl
ABHD12	pd_progression_cont_UPDRS1_scaled	4	0.180113453	-1.9315, 2.2918	0.867232277	0.019322214	0.990385412	0	brain_eqtl
ABHD12	pd_progression_cont_UPDRS1_scaled	10	0.011747405	-0.1097, 0.1332	0.849686444	5.458768543	0.707603689	0	blood_eqtl
ABHD12	pd_progression_cont_UPDRS_scaled	6	0.021055088	-0.2864, 0.3285	0.893216499	0.728079257	0.947821566	0	brain_eqtl
ABHD12	pd_progression_cont_UPDRS_scaled	9	0.01957391	-0.091, 0.1302	0.728731362	3.756379109	0.807371221	0	blood_eqtl
ABHD12	pd_progression_cont_SEADL	6	0.024697874	-2.0659, 2.1153	0.98152713	1.444210305	0.836475804	0	brain_eqtl
ABHD12	pd_progression_cont_SEADL	12	0.524880044	-0.2622, 1.312	0.191204487	6.711850258	0.752339155	0	blood_eqtl
ABHD12	pd_progression_cont_MOCA	5	-0.225429772	-1.3953, 0.9444	0.705661376	1.743342263	0.627341195	0	brain_eqtl
ABHD12	pd_progression_cont_MOCA	8	0.234061063	-0.3496, 0.8177	0.431862784	3.660371657	0.722524981	0	blood_eqtl
ABHD12	pd_progression_cont_MMSE	6	-0.097966585	-0.388, 0.192	0.507892191	2.576794387	0.630939351	0	brain_eqtl
ABHD12	pd_progression_cont_MMSE	12	-0.01959523	-0.1655, 0.1263	0.792370106	6.683340158	0.754963057	0	blood_eqtl
ABHD12	pd_progression_cont_HY	6	-0.005984005	-0.0628, 0.0508	0.836452507	9.292985026	0.054179214	0.461959749	brain_eqtl
ABHD12	pd_progression_cont_HY	11	-0.029438259	-0.0533, -0.0056	0.015466373	9.824081431	0.364913775	0	blood_eqtl
ABHD6	pd_risk_discovery	3	0.001409306	-0.0912, 0.094	0.976210737	0.260994447	0.609437778	0	brain_eqtl
ABHD6	pd_risk_discovery	4	-0.029388393	-0.1056, 0.0468	0.449580812	0.749325188	0.687521213	0	blood_eqtl
ABHD6	pd_progression_surv_HY3	3	-0.101092669	-0.5746, 0.3724	0.675625771	0.161418119	0.687854231	0	brain_eqtl
ABHD6	pd_progression_surv_HY3	5	0.083744215	-0.0308, 0.1983	0.151821165	1.121923463	0.771784482	0	blood_eqtl
ABHD6	pd_progression_surv_DYSKINESIAS	3	-0.163835917	-0.4057, 0.078	0.18424897	0.634057062	0.425871051	0	brain_eqtl
ABHD6	pd_progression_surv_DYSKINESIAS	5	0.000760326	-0.1088, 0.1103	0.989144167	1.191832438	0.75496389	0	blood_eqtl
ABHD6	pd_progression_surv_DEPR	3	-0.126476053	-1.0202, 0.7673	0.781501185	0.071968921	0.788491313	0	brain_eqtl
ABHD6	pd_progression_surv_DEPR	5	-0.000350594	-0.1773, 0.1766	0.996902127	0.769902827	0.856651493	0	blood_eqtl
ABHD6	pd_progression_surv_DEMENTIA	3	-0.003086218	-0.2928, 0.2866	0.983340282	0.611850879	0.434091771	0	brain_eqtl
ABHD6	pd_progression_surv_DEMENTIA	5	0.004736277	-0.0968, 0.1063	0.927177143	2.095216832	0.552881037	0	blood_eqtl
ABHD6	pd_progression_cont_UPDRS4_scaled	3	-0.062582693	-0.1569, 0.0317	0.193381317	1.670431229	0.196200785	0	brain_eqtl
ABHD6	pd_progression_cont_UPDRS4_scaled	5	-0.011745565	-0.0462, 0.0227	0.50435139	2.395131864	0.494541468	0	blood_eqtl
ABHD6	pd_progression_cont_UPDRS3_scaled	3	0.015526466	-0.4188, 0.4499	0.944141748	0.031866521	0.858320927	0	brain_eqtl
ABHD6	pd_progression_cont_UPDRS3_scaled	5	0.00324239	-0.0783, 0.0848	0.937902444	0.359347654	0.948506148	0	blood_eqtl
ABHD6	pd_progression_cont_UPDRS2_scaled	3	0.10128145	-0.0704, 0.273	0.247699487	0.283279634	0.594559641	0	brain_eqtl
ABHD6	pd_progression_cont_UPDRS2_scaled	5	-0.08830838	-0.1294, -0.0472	2.51E-05	6.673700312	0.08305823	0.400632361	blood_eqtl
ABHD6	pd_progression_cont_UPDRS1_scaled	3	0.00811423	-0.3841, 0.4004	0.967659721	0.052495225	0.81877692	0	brain_eqtl
ABHD6	pd_progression_cont_UPDRS1_scaled	5	-0.024571845	-0.0786, 0.0295	0.372772283	1.126326406	0.770722885	0	blood_eqtl
ABHD6	pd_progression_cont_UPDRS_scaled	3	0.036248992	-0.0449, 0.1174	0.381443682	0.866718464	0.351865381	0	brain_eqtl
ABHD6	pd_progression_cont_UPDRS_scaled	5	-0.04341474	-0.0767, -0.0102	0.010489313	6.851523955	0.076783835	0.416188278	blood_eqtl
ABHD6	pd_progression_cont_SEADL	3	-0.400167408	-1.5046, 0.7043	0.477621016	5.438126644	0.019701789	0.632226292	brain_eqtl
ABHD6	pd_progression_cont_SEADL	5	0.455717804	0.1696, 0.7418	0.001795599	4.391808628	0.222146121	0.089213502	blood_eqtl
ABHD6	pd_progression_cont_MOCA	3	-0.101208188	-1.1625, 0.96	0.851727178	0.227098846	0.633683385	0	brain_eqtl
ABHD6	pd_progression_cont_MOCA	5	-0.03494109	-0.5242, 0.4544	0.888689194	0.2348528	0.971775916	0	blood_eqtl
ABHD6	pd_progression_cont_MMSE	3	0.08243014	-0.0691, 0.234	0.286434983	0.798809875	0.371449436	0	brain_eqtl
ABHD6	pd_progression_cont_MMSE	5	-0.003363965	-0.0586, 0.0519	0.905070474	5.017880656	0.170492507	0.202850711	blood_eqtl
ABHD6	pd_progression_cont_HY	3	-0.002270963	-0.0435, 0.039	0.914126173	0.447721896	0.503418779	0	brain_eqtl
ABHD6	pd_progression_cont_HY	5	0.005817941	-0.0062, 0.0178	0.343156441	1.994650182	0.573517822	0	blood_eqtl
ABI3BP	pd_risk_discovery	3	0.001663551	-0.1196, 0.123	0.978555245	0.243698543	0.621547501	0	brain_eqtl
ABI3BP	pd_risk_discovery	6	0.008346872	-0.0454, 0.062	0.760644905	1.470637815	0.83182957	0	blood_eqtl
ABI3BP	pd_progression_surv_HY3	6	-0.005284823	-0.3536, 0.343	0.976277565	0.762534143	0.943399134	0	blood_eqtl
ABI3BP	pd_progression_surv_DYSKINESIAS	3	0.016462094	-0.391, 0.424	0.93689063	5.076512186	0.024252109	0.606028721	brain_eqtl
ABI3BP	pd_progression_surv_DYSKINESIAS	6	-0.139229405	-0.3955, 0.117	0.286914071	3.383672876	0.495785063	0	blood_eqtl
ABI3BP	pd_progression_surv_DEPR	3	0.245944288	-0.4703, 0.9622	0.500958111	0.272160587	0.601886101	0	brain_eqtl
ABI3BP	pd_progression_surv_DEMENTIA	3	-0.262989781	-0.589, 0.063	0.113839494	1.08657978	0.297230263	0	brain_eqtl
ABI3BP	pd_progression_surv_DEMENTIA	6	0.141051818	-0.0825, 0.3646	0.216206775	4.894748837	0.298268403	0	blood_eqtl
ABI3BP	pd_progression_cont_UPDRS4_scaled	3	0.045947481	-0.2048, 0.2967	0.719488034	0.27404388	0.600631913	0	brain_eqtl
ABI3BP	pd_progression_cont_UPDRS4_scaled	6	-0.067180534	-0.3788, 0.2444	0.672620051	1.169301523	0.883126596	0	blood_eqtl
ABI3BP	pd_progression_cont_UPDRS3_scaled	3	-0.031502356	-0.8357, 0.7727	0.938800082	0.019662202	0.88848461	0	brain_eqtl
ABI3BP	pd_progression_cont_UPDRS3_scaled	6	0.036344174	-0.0509, 0.1236	0.414180205	3.843837467	0.427552482	0	blood_eqtl
ABI3BP	pd_progression_cont_UPDRS1_scaled	3	0.058592794	-0.0993, 0.2165	0.467138823	0.753581995	0.385344514	0	brain_eqtl
ABI3BP	pd_progression_cont_UPDRS1_scaled	6	0.030366722	-0.1718, 0.2325	0.768409161	1.904104457	0.753390959	0	blood_eqtl
ABI3BP	pd_progression_cont_UPDRS_scaled	3	-0.044494393	-0.1595, 0.0705	0.44840882	1.319445197	0.250691645	0	brain_eqtl
ABI3BP	pd_progression_cont_UPDRS_scaled	6	-0.000751898	-0.0815, 0.08	0.985435576	3.876939636	0.422916363	0	blood_eqtl
ABI3BP	pd_progression_cont_SEADL	3	0.485591301	-0.9498, 1.921	0.50729249	3.828296817	0.050394116	0.477574468	brain_eqtl
ABI3BP	pd_progression_cont_SEADL	6	-0.024548548	-0.9149, 0.8658	0.956902716	2.673572268	0.613846983	0	blood_eqtl
ABI3BP	pd_progression_cont_MMSE	3	-0.042139687	-0.3019, 0.2176	0.750500881	0.486098271	0.485672958	0	brain_eqtl
ABI3BP	pd_progression_cont_MMSE	6	-0.050194881	-0.2223, 0.1219	0.56750771	1.808830626	0.770866345	0	blood_eqtl
ABI3BP	pd_progression_cont_HY	3	0.001071225	-0.0428, 0.0449	0.961803883	1.917045954	0.166182679	0	brain_eqtl
ABI3BP	pd_progression_cont_HY	6	-0.011706214	-0.0422, 0.0188	0.452170923	10.31644435	0.03542158	0.51533689	blood_eqtl
ABL2	pd_risk_discovery	3	-0.04531208	-0.2026, 0.1119	0.572228624	0.954377784	0.328607468	0	brain_eqtl
ABL2	pd_risk_discovery	7	0.001371605	-0.0861, 0.0889	0.975485649	1.893344928	0.863697237	0	blood_eqtl
ABL2	pd_progression_surv_HY3	4	0.075611269	-0.3981, 0.5493	0.754384856	7.486933478	0.023671896	0.599301903	brain_eqtl
ABL2	pd_progression_surv_HY3	6	-0.076293055	-0.3047, 0.1521	0.512637371	7.452454003	0.113824238	0.329080059	blood_eqtl
ABL2	pd_progression_surv_DYSKINESIAS	4	0.125890882	-0.9726, 1.2244	0.822281779	0.280507781	0.869137542	0	brain_eqtl
ABL2	pd_progression_surv_DYSKINESIAS	7	0.002008113	-0.2094, 0.2134	0.985148829	5.489561455	0.359091863	0	blood_eqtl
ABL2	pd_progression_surv_DEPR	7	-0.202413831	-0.6839, 0.2791	0.409944034	1.551469114	0.907054959	0	blood_eqtl
ABL2	pd_progression_surv_DEMENTIA	4	0.084635132	-0.3804, 0.5497	0.721323492	3.071373687	0.215307758	0.02323836	brain_eqtl
ABL2	pd_progression_surv_DEMENTIA	6	-0.18161385	-0.5133, 0.1501	0.283161461	4.230842127	0.375665279	0	blood_eqtl
ABL2	pd_progression_cont_UPDRS4_scaled	3	0.02707941	-0.7135, 0.7677	0.942869301	0.103985986	0.747097736	0	brain_eqtl
ABL2	pd_progression_cont_UPDRS3_scaled	4	-0.018079949	-0.2735, 0.2373	0.889641953	0.901440231	0.637169151	0	brain_eqtl
ABL2	pd_progression_cont_UPDRS3_scaled	6	-0.05391788	-0.1688, 0.061	0.357620062	3.799535037	0.433815066	0	blood_eqtl
ABL2	pd_progression_cont_UPDRS2_scaled	4	0.034707813	-0.3301, 0.3995	0.852058535	0.743769399	0.68943373	0	brain_eqtl
ABL2	pd_progression_cont_UPDRS2_scaled	6	0.021017409	-0.1512, 0.1932	0.810917986	2.656236791	0.616894037	0	blood_eqtl
ABL2	pd_progression_cont_UPDRS1_scaled	4	0.013377505	-0.2254, 0.2521	0.91255917	2.928121099	0.23129518	0	brain_eqtl
ABL2	pd_progression_cont_UPDRS1_scaled	6	0.077254685	-0.3064, 0.4609	0.693084816	0.51519327	0.972005158	0	blood_eqtl
ABL2	pd_progression_cont_UPDRS_scaled	4	-0.059736905	-0.33, 0.2105	0.664820119	0.639526062	0.726321132	0	brain_eqtl
ABL2	pd_progression_cont_UPDRS_scaled	6	0.074114373	-0.185, 0.3332	0.575087675	0.703897251	0.950847442	0	blood_eqtl
ABL2	pd_progression_cont_SEADL	4	0.387975775	-1.2154, 1.9913	0.635313352	3.402149272	0.182487311	0.118204476	brain_eqtl
ABL2	pd_progression_cont_SEADL	6	-0.877455108	-2.6763, 0.9214	0.33905454	1.310596525	0.859575126	0	blood_eqtl
ABL2	pd_progression_cont_MOCA	3	0.114611683	-0.9547, 1.1839	0.833602162	0.165323822	0.684301561	0	blood_eqtl
ABL2	pd_progression_cont_MMSE	4	0.039454634	-0.376, 0.4549	0.852347488	0.698190709	0.705325871	0	brain_eqtl
ABL2	pd_progression_cont_MMSE	7	0.064109122	-0.0706, 0.1988	0.350853431	5.18723248	0.393460232	0	blood_eqtl
ABL2	pd_progression_cont_HY	4	-0.01271351	-0.1287, 0.1033	0.829900462	0.415444864	0.812432511	0	brain_eqtl
ABL2	pd_progression_cont_HY	5	0.002438353	-0.0408, 0.0456	0.911898636	2.42953748	0.488159915	0	blood_eqtl
ABP1	pd_risk_discovery	11	-0.030098086	-0.0842, 0.024	0.27514811	5.545493245	0.784403288	0	blood_eqtl
ABP1	pd_progression_surv_HY3	11	0.046296551	-0.0915, 0.1841	0.510231438	11.41591166	0.248273577	0.124029662	blood_eqtl
ABP1	pd_progression_surv_DYSKINESIAS	11	-0.095606161	-0.2316, 0.0404	0.168195428	8.091237252	0.524978533	0	blood_eqtl
ABP1	pd_progression_surv_DEPR	10	0.129687774	-0.0779, 0.3373	0.22073385	12.05539733	0.148749253	0.253446423	blood_eqtl
ABP1	pd_progression_surv_DEMENTIA	12	0.05296201	-0.0945, 0.2005	0.481598038	6.200267084	0.798166314	0	blood_eqtl
ABP1	pd_progression_cont_UPDRS4_scaled	11	-0.00501131	-0.0679, 0.0579	0.875912496	14.63539286	0.1014504	0.316724867	blood_eqtl
ABP1	pd_progression_cont_UPDRS3_scaled	11	0.016958299	-0.0379, 0.0718	0.544329962	8.041252896	0.529994328	0	blood_eqtl
ABP1	pd_progression_cont_UPDRS2_scaled	11	0.036904515	-0.0494, 0.1232	0.402073507	4.587050098	0.868719752	0	blood_eqtl
ABP1	pd_progression_cont_UPDRS1_scaled	10	0.013269583	-0.0811, 0.1076	0.782839636	3.453546481	0.902764849	0	blood_eqtl
ABP1	pd_progression_cont_UPDRS_scaled	11	0.008612574	-0.053, 0.0702	0.784082128	5.986344345	0.74128423	0	blood_eqtl
ABP1	pd_progression_cont_SEADL	11	-0.481504268	-1.12, 0.157	0.139423377	5.511525092	0.787634893	0	blood_eqtl
ABP1	pd_progression_cont_MOCA	10	-0.056901518	-0.8203, 0.7065	0.883850875	1.167333986	0.996954195	0	blood_eqtl
ABP1	pd_progression_cont_MMSE	11	0.033134516	-0.0655, 0.1318	0.510229334	7.767383905	0.557747753	0	blood_eqtl
ABP1	pd_progression_cont_HY	11	0.005357785	-0.015, 0.0257	0.605863028	13.46360328	0.14272599	0.257256784	blood_eqtl
ACACA	pd_risk_discovery	6	-0.009712486	-0.0407, 0.0213	0.539001361	4.29135575	0.368008785	0	brain_eqtl
ACACA	pd_risk_discovery	9	-0.048816391	-0.128, 0.0304	0.227157806	8.322134027	0.305047208	0.038708104	blood_eqtl
ACACA	pd_progression_surv_HY3	6	0.032238988	-0.2031, 0.2675	0.788285669	1.177798611	0.88174023	0	brain_eqtl
ACACA	pd_progression_surv_HY3	15	0.096428784	-0.0849, 0.2777	0.297250771	16.5456632	0.220914438	0.153856825	blood_eqtl
ACACA	pd_progression_surv_DYSKINESIAS	5	-0.056315466	-0.2642, 0.1516	0.595531501	2.502264522	0.474881973	0	brain_eqtl
ACACA	pd_progression_surv_DYSKINESIAS	16	0.077383748	-0.0929, 0.2477	0.373174861	22.37087394	0.071308263	0.329485292	blood_eqtl
ACACA	pd_progression_surv_DEPR	7	0.056940696	-0.164, 0.2779	0.613516474	3.49345669	0.624377945	0	brain_eqtl
ACACA	pd_progression_surv_DEPR	13	0.210351188	-0.3355, 0.7562	0.450106815	4.314587827	0.959795061	0	blood_eqtl
ACACA	pd_progression_surv_DEMENTIA	7	0.085750194	-0.2974, 0.4689	0.660889062	0.832512541	0.974913407	0	brain_eqtl
ACACA	pd_progression_surv_DEMENTIA	15	0.064476828	-0.1963, 0.3252	0.627928408	10.88607788	0.62036075	0	blood_eqtl
ACACA	pd_progression_cont_UPDRS4_scaled	6	0.024755933	-0.0525, 0.102	0.529850214	6.149461646	0.188260971	0.186920695	brain_eqtl
ACACA	pd_progression_cont_UPDRS3_scaled	6	-0.054714328	-0.1473, 0.0378	0.246598204	1.447673563	0.835868238	0	brain_eqtl
ACACA	pd_progression_cont_UPDRS3_scaled	14	0.041389217	-0.066, 0.1487	0.449855732	17.16882996	0.143356102	0.242813865	blood_eqtl
ACACA	pd_progression_cont_UPDRS2_scaled	6	-0.014632369	-0.1184, 0.0891	0.782286534	1.978864998	0.739646376	0	brain_eqtl
ACACA	pd_progression_cont_UPDRS2_scaled	15	-0.109869847	-0.2894, 0.0697	0.230321067	9.489865702	0.735022399	0	blood_eqtl
ACACA	pd_progression_cont_UPDRS1_scaled	5	-0.047491859	-0.1235, 0.0285	0.220772735	3.841837314	0.27905711	0	brain_eqtl
ACACA	pd_progression_cont_UPDRS1_scaled	15	-0.084927188	-0.3072, 0.1374	0.453949968	5.312696361	0.96764906	0	blood_eqtl
ACACA	pd_progression_cont_UPDRS_scaled	6	-0.01456173	-0.0731, 0.044	0.625809503	3.421391676	0.48993112	0	brain_eqtl
ACACA	pd_progression_cont_UPDRS_scaled	16	0.035264388	-0.0561, 0.1266	0.449106062	15.63621993	0.336090834	0.040688858	blood_eqtl
ACACA	pd_progression_cont_SEADL	7	0.28941147	-0.3611, 0.9399	0.383209046	2.989422712	0.70161664	0	brain_eqtl
ACACA	pd_progression_cont_SEADL	14	0.484580836	-0.364, 1.3331	0.263029441	15.30371051	0.22524611	0.150532808	blood_eqtl
ACACA	pd_progression_cont_MOCA	3	0.144240274	-0.3779, 0.6664	0.588185753	0.515903742	0.472594279	0	brain_eqtl
ACACA	pd_progression_cont_MOCA	3	0.042099922	-3.7182, 3.8024	0.982493101	1.347751074	0.245671662	0	blood_eqtl
ACACA	pd_progression_cont_MMSE	6	-0.009037605	-0.1162, 0.0982	0.868752676	2.78732378	0.594022831	0	brain_eqtl
ACACA	pd_progression_cont_MMSE	14	0.012591363	-0.1328, 0.158	0.865223661	11.10625088	0.519835605	0	blood_eqtl
ACACA	pd_progression_cont_HY	7	-0.005865728	-0.0252, 0.0135	0.552344605	4.487445037	0.481565005	0	brain_eqtl
ACACA	pd_progression_cont_HY	16	0.010870703	-0.0161, 0.0378	0.428754377	15.71252777	0.331243312	0.045347749	blood_eqtl
ACACB	pd_risk_discovery	31	-0.007298062	-0.0226, 0.008	0.3492579	26.54903259	0.596021719	0	blood_eqtl
ACACB	pd_progression_surv_HY3	31	-0.016663311	-0.0778, 0.0445	0.593400494	38.76793672	0.106188571	0.226164647	blood_eqtl
ACACB	pd_progression_surv_DYSKINESIAS	30	0.033552199	-0.0298, 0.0969	0.299311821	33.15298554	0.23015675	0.125267317	blood_eqtl
ACACB	pd_progression_surv_DEPR	29	-0.013448493	-0.0948, 0.0679	0.74602378	27.31053393	0.447140446	0	blood_eqtl
ACACB	pd_progression_surv_DEMENTIA	27	0.033462953	-0.0432, 0.1102	0.392527868	29.91531737	0.2274755	0.130880021	blood_eqtl
ACACB	pd_progression_cont_UPDRS4_scaled	28	-0.011528813	-0.041, 0.018	0.443611573	23.7786395	0.588621355	0	blood_eqtl
ACACB	pd_progression_cont_UPDRS3_scaled	30	0.003773972	-0.0222, 0.0297	0.775676406	32.50479667	0.254457488	0.107823984	blood_eqtl
ACACB	pd_progression_cont_UPDRS2_scaled	28	-0.020752192	-0.0517, 0.0102	0.189433794	27.69697097	0.373529232	0.025164159	blood_eqtl
ACACB	pd_progression_cont_UPDRS1_scaled	28	-0.022177576	-0.0531, 0.0088	0.160139887	26.02379815	0.461797166	0	blood_eqtl
ACACB	pd_progression_cont_UPDRS_scaled	31	-0.006412963	-0.0303, 0.0175	0.598413522	28.78819626	0.476136777	0	blood_eqtl
ACACB	pd_progression_cont_SEADL	31	0.150227196	-0.0997, 0.4001	0.23868025	24.60496806	0.698574192	0	blood_eqtl
ACACB	pd_progression_cont_MOCA	29	0.070325663	-0.0613, 0.202	0.29517963	35.79317371	0.119889792	0.217727933	blood_eqtl
ACACB	pd_progression_cont_MMSE	29	-0.036877672	-0.081, 0.0072	0.101372808	32.56513974	0.211800322	0.140184866	blood_eqtl
ACACB	pd_progression_cont_HY	29	-0.004704149	-0.0133, 0.0039	0.282339975	30.23824357	0.30355592	0.07402029	blood_eqtl
ACKR2	pd_risk_discovery	3	0.059930927	-0.0265, 0.1463	0.173976263	0.911186596	0.339799776	0	brain_eqtl
ACKR2	pd_progression_surv_HY3	3	-0.229132356	-0.626, 0.1678	0.257862277	2.784455345	0.095183049	0.281726675	brain_eqtl
ACKR2	pd_progression_surv_DYSKINESIAS	3	-0.049098824	-2.8773, 2.7791	0.972856711	0.010985491	0.916525233	0	brain_eqtl
ACKR2	pd_progression_surv_DEPR	3	0.006444095	-0.5484, 0.5613	0.981839064	0.490871153	0.48353896	0	brain_eqtl
ACKR2	pd_progression_surv_DEMENTIA	3	-0.231452519	-0.7311, 0.2682	0.363947172	3.420510453	0.0643911	0.415291949	brain_eqtl
ACKR2	pd_progression_cont_UPDRS4_scaled	3	0.038714853	-0.1443, 0.2218	0.678509414	3.619557799	0.057104049	0.447446315	brain_eqtl
ACKR2	pd_progression_cont_UPDRS3_scaled	3	-0.062108338	-0.9064, 0.7822	0.88535573	0.022364823	0.881120659	0	brain_eqtl
ACKR2	pd_progression_cont_UPDRS2_scaled	3	-0.070153585	-0.2828, 0.1424	0.517800229	0.478294494	0.489195858	0	brain_eqtl
ACKR2	pd_progression_cont_UPDRS1_scaled	3	-0.062029338	-0.2532, 0.1292	0.524830953	0.574626101	0.448426461	0	brain_eqtl
ACKR2	pd_progression_cont_UPDRS_scaled	3	-0.090171283	-0.231, 0.0507	0.209648205	0.768316033	0.380738506	0	brain_eqtl
ACKR2	pd_progression_cont_SEADL	3	0.210732768	-3.7778, 4.1992	0.91752247	0.087675391	0.76715348	0	brain_eqtl
ACKR2	pd_progression_cont_MOCA	3	0.082924152	-3.7216, 3.8875	0.965925023	0.026550385	0.870563402	0	brain_eqtl
ACKR2	pd_progression_cont_MMSE	3	0.148462431	-0.3946, 0.6915	0.592094753	0.166386985	0.683342976	0	brain_eqtl
ACKR2	pd_progression_cont_HY	3	-0.02083505	-0.1315, 0.0898	0.712058521	0.170850492	0.679357052	0	brain_eqtl
ACLY	pd_risk_discovery	4	0.028896375	-0.0116, 0.0694	0.161779008	2.563345479	0.277572605	0	blood_eqtl
ACLY	pd_progression_surv_HY3	5	0.056867703	-0.1828, 0.2965	0.641904403	0.977491381	0.806698151	0	blood_eqtl
ACLY	pd_progression_surv_DYSKINESIAS	5	-0.04717723	-0.4621, 0.3677	0.823633125	0.310583765	0.958025824	0	blood_eqtl
ACLY	pd_progression_surv_DEPR	5	0.186070149	-0.021, 0.3932	0.078238988	6.279840103	0.09876138	0.363041107	blood_eqtl
ACLY	pd_progression_surv_DEMENTIA	5	0.102196614	-0.0747, 0.2791	0.257427563	3.930984678	0.269013622	0	blood_eqtl
ACLY	pd_progression_cont_UPDRS4_scaled	5	0.020350448	-0.1499, 0.1906	0.814716661	0.359436767	0.948488341	0	blood_eqtl
ACLY	pd_progression_cont_UPDRS3_scaled	5	0.026680861	-0.0589, 0.1122	0.540996179	1.248870895	0.74130847	0	blood_eqtl
ACLY	pd_progression_cont_UPDRS2_scaled	5	0.016872935	-0.0726, 0.1064	0.711686954	1.597923526	0.659860738	0	blood_eqtl
ACLY	pd_progression_cont_UPDRS1_scaled	5	0.044442018	-0.0226, 0.1115	0.193908584	2.77602148	0.427462435	0	blood_eqtl
ACLY	pd_progression_cont_UPDRS_scaled	5	0.027949786	-0.0442, 0.1001	0.447756037	1.630108273	0.652582403	0	blood_eqtl
ACLY	pd_progression_cont_SEADL	5	-0.402012913	-1.3081, 0.504	0.384498301	1.048609114	0.789492235	0	blood_eqtl
ACLY	pd_progression_cont_MOCA	4	0.28798463	-0.2942, 0.8702	0.332318208	0.976008926	0.613850134	0	blood_eqtl
ACLY	pd_progression_cont_MMSE	5	-0.081069657	-0.2095, 0.0474	0.216116904	1.777536572	0.619835387	0	blood_eqtl
ACLY	pd_progression_cont_HY	5	0.005271033	-0.026, 0.0365	0.741147122	1.167803875	0.760736171	0	blood_eqtl
ACP1	pd_risk_discovery	3	0.052169794	-0.1526, 0.257	0.617608688	3.396431311	0.065337634	0.411146637	blood_eqtl
ACP1	pd_progression_surv_HY3	4	0.042297166	-0.1802, 0.2648	0.70945434	3.438342515	0.179214609	0.127486576	blood_eqtl
ACP1	pd_progression_surv_DYSKINESIAS	4	0.067990947	-0.8483, 0.9843	0.884364474	0.114582606	0.944318946	0	blood_eqtl
ACP1	pd_progression_surv_DEPR	4	0.099353831	-0.239, 0.4377	0.564915898	2.103535259	0.349319735	0	blood_eqtl
ACP1	pd_progression_surv_DEMENTIA	4	-0.005511291	-0.4326, 0.4216	0.979822596	0.633239884	0.728607615	0	blood_eqtl
ACP1	pd_progression_cont_UPDRS4_scaled	4	0.020037387	-0.114, 0.1541	0.769562498	2.217882096	0.329908133	0	blood_eqtl
ACP1	pd_progression_cont_UPDRS3_scaled	4	-0.092328752	-0.325, 0.1404	0.436762632	0.273696571	0.872102527	0	blood_eqtl
ACP1	pd_progression_cont_UPDRS2_scaled	4	0.066504729	-0.0607, 0.1937	0.305570072	2.122611962	0.346003641	0	blood_eqtl
ACP1	pd_progression_cont_UPDRS1_scaled	4	0.059508872	-0.0861, 0.2052	0.423270215	4.518131361	0.104448027	0.336008681	blood_eqtl
ACP1	pd_progression_cont_UPDRS_scaled	4	-0.020372268	-0.1127, 0.0719	0.665280679	2.741036337	0.253975323	0	blood_eqtl
ACP1	pd_progression_cont_SEADL	4	0.005310326	-0.8616, 0.8723	0.990421444	1.570916438	0.455910747	0	blood_eqtl
ACP1	pd_progression_cont_MOCA	3	0.701037443	-1.6398, 3.0419	0.55722477	0.33472924	0.562887521	0	blood_eqtl
ACP1	pd_progression_cont_MMSE	4	0.023720296	-0.1146, 0.162	0.736775715	2.22355188	0.328974204	0	blood_eqtl
ACP1	pd_progression_cont_HY	4	-0.007013485	-0.0376, 0.0236	0.65340935	3.070355685	0.215417377	0.022914506	blood_eqtl
ACP2	pd_risk_discovery	4	-0.016310272	-0.0901, 0.0575	0.664801669	0.969931861	0.615718174	0	blood_eqtl
ACP2	pd_progression_surv_HY3	5	0.025795008	-0.2011, 0.2527	0.823682994	4.379110037	0.223330206	0.086572393	blood_eqtl
ACP2	pd_progression_surv_DYSKINESIAS	5	-0.012453032	-0.2503, 0.2254	0.918281452	1.974894278	0.577633809	0	blood_eqtl
ACP2	pd_progression_surv_DEPR	5	-0.145476176	-0.4857, 0.1948	0.402019864	9.357600582	0.024895515	0.572539994	blood_eqtl
ACP2	pd_progression_surv_DEMENTIA	4	0.139753029	-0.2263, 0.5058	0.454321672	5.188686247	0.074694925	0.421818962	blood_eqtl
ACP2	pd_progression_cont_UPDRS4_scaled	4	0.011460867	-0.0895, 0.1124	0.823970506	1.379583492	0.501680535	0	blood_eqtl
ACP2	pd_progression_cont_UPDRS3_scaled	5	-0.04827514	-0.1657, 0.0692	0.420507382	1.377994992	0.710700837	0	blood_eqtl
ACP2	pd_progression_cont_UPDRS2_scaled	4	-0.029043214	-0.1596, 0.1015	0.662908555	2.783846534	0.248596727	0	blood_eqtl
ACP2	pd_progression_cont_UPDRS1_scaled	5	-0.049927273	-0.15, 0.0502	0.328364434	2.492908189	0.476574096	0	blood_eqtl
ACP2	pd_progression_cont_UPDRS_scaled	4	-0.082670288	-0.337, 0.1717	0.524078788	0.271119088	0.873227166	0	blood_eqtl
ACP2	pd_progression_cont_SEADL	4	0.564917694	-0.5713, 1.7012	0.329828082	5.65490476	0.059163388	0.469487086	blood_eqtl
ACP2	pd_progression_cont_MOCA	5	-0.208622134	-0.7676, 0.3504	0.4645141	1.53401309	0.674442667	0	blood_eqtl
ACP2	pd_progression_cont_MMSE	5	-0.127955248	-0.2853, 0.0294	0.111074515	2.468450398	0.481019795	0	blood_eqtl
ACP2	pd_progression_cont_HY	5	0.001737389	-0.0299, 0.0334	0.914389954	2.405471683	0.492616883	0	blood_eqtl
ACP5	pd_risk_discovery	6	0.035501117	-0.0096, 0.0806	0.122807272	4.461040273	0.347192124	0	blood_eqtl
ACP5	pd_progression_surv_HY3	8	-0.093968232	-0.2956, 0.1077	0.3611258	18.44407184	0.005213172	0.620474261	blood_eqtl
ACP5	pd_progression_surv_DYSKINESIAS	8	-0.340348274	-0.8291, 0.1484	0.17229867	2.816225566	0.831533772	0	blood_eqtl
ACP5	pd_progression_surv_DEPR	8	0.106409186	-0.1191, 0.3319	0.354979778	10.5150405	0.104571772	0.33428692	blood_eqtl
ACP5	pd_progression_surv_DEMENTIA	8	0.076754287	-0.1624, 0.3159	0.529330987	3.646731355	0.724356347	0	blood_eqtl
ACP5	pd_progression_cont_UPDRS4_scaled	8	-0.008898342	-0.0933, 0.0755	0.836207419	4.064221733	0.667985691	0	blood_eqtl
ACP5	pd_progression_cont_UPDRS3_scaled	8	0.035102877	-0.0309, 0.1011	0.29708118	7.586780744	0.269965917	0.07734252	blood_eqtl
ACP5	pd_progression_cont_UPDRS2_scaled	8	0.115166126	0.0294, 0.2009	0.008463125	10.20062856	0.116453427	0.313767778	blood_eqtl
ACP5	pd_progression_cont_UPDRS1_scaled	8	0.074590135	-0.0127, 0.1619	0.094150016	11.68505522	0.06937512	0.400944209	blood_eqtl
ACP5	pd_progression_cont_UPDRS_scaled	8	0.013506532	-0.0486, 0.0756	0.670045224	6.553700299	0.364096811	0	blood_eqtl
ACP5	pd_progression_cont_SEADL	8	-0.072228818	-0.7159, 0.5714	0.825918926	4.962836467	0.548588409	0	blood_eqtl
ACP5	pd_progression_cont_MOCA	7	0.137040607	-0.1846, 0.4587	0.403663682	4.748012038	0.447400507	0	blood_eqtl
ACP5	pd_progression_cont_MMSE	7	-0.001093759	-0.1995, 0.1973	0.991379099	8.795741191	0.117493997	0.317851689	blood_eqtl
ACP5	pd_progression_cont_HY	8	0.006172942	-0.018, 0.0303	0.616526074	4.95364934	0.549771577	0	blood_eqtl
ACP6	pd_risk_discovery	3	-0.007292594	-0.1367, 0.1221	0.912053216	0.109278644	0.740966888	0	brain_eqtl
ACP6	pd_risk_discovery	9	0.052576942	0.0246, 0.0805	0.000229447	7.358229007	0.392557616	0	blood_eqtl
ACP6	pd_progression_surv_HY3	5	-0.102501173	-0.2955, 0.0905	0.297895846	2.913546068	0.405147638	0	brain_eqtl
ACP6	pd_progression_surv_HY3	12	0.346548003	0.2386, 0.4545	3.16E-10	9.839877664	0.454652032	0	blood_eqtl
ACP6	pd_progression_surv_DYSKINESIAS	5	-0.094627134	-0.3302, 0.1409	0.431082463	3.763414734	0.288170386	0	brain_eqtl
ACP6	pd_progression_surv_DYSKINESIAS	13	0.042342089	-0.0966, 0.1813	0.550371253	17.03398752	0.106874254	0.295526078	blood_eqtl
ACP6	pd_progression_surv_DEPR	5	-0.056228631	-0.4122, 0.2997	0.756848067	2.244969339	0.523145211	0	brain_eqtl
ACP6	pd_progression_surv_DEPR	11	-0.063590531	-0.2481, 0.1209	0.499294063	15.40783102	0.080325614	0.350979383	blood_eqtl
ACP6	pd_progression_surv_DEMENTIA	5	0.068157519	-0.2779, 0.4142	0.69945569	12.50216311	0.005846776	0.680055366	brain_eqtl
ACP6	pd_progression_surv_DEMENTIA	13	0.086496254	-0.104, 0.277	0.373469617	32.7532061	0.000576848	0.633623653	blood_eqtl
ACP6	pd_progression_cont_UPDRS4_scaled	5	-0.021469403	-0.1978, 0.1548	0.811346184	0.87794736	0.830746091	0	brain_eqtl
ACP6	pd_progression_cont_UPDRS4_scaled	14	0.024463612	-0.1065, 0.1555	0.714347595	2.246742411	0.998923326	0	blood_eqtl
ACP6	pd_progression_cont_UPDRS3_scaled	4	-0.104260894	-0.2074, -0.0011	0.047526949	4.624847304	0.099020968	0.351329935	brain_eqtl
ACP6	pd_progression_cont_UPDRS3_scaled	11	0.002582896	-0.056, 0.0611	0.931082266	15.0547747	0.089442356	0.335758907	blood_eqtl
ACP6	pd_progression_cont_UPDRS2_scaled	5	-0.032223312	-0.1454, 0.0809	0.576790131	2.829467685	0.418671957	0	brain_eqtl
ACP6	pd_progression_cont_UPDRS2_scaled	14	0.06037352	-0.0183, 0.1391	0.132582706	8.635793687	0.733683315	0	blood_eqtl
ACP6	pd_progression_cont_UPDRS1_scaled	5	-0.007670522	-0.1183, 0.103	0.891949631	2.877612101	0.410882422	0	brain_eqtl
ACP6	pd_progression_cont_UPDRS1_scaled	13	0.158538366	0.0676, 0.2495	0.000632532	5.817362508	0.885268047	0	blood_eqtl
ACP6	pd_progression_cont_UPDRS_scaled	5	-0.104709005	-0.1969, -0.0126	0.025955456	5.068387055	0.166857455	0.210794291	brain_eqtl
ACP6	pd_progression_cont_UPDRS_scaled	13	0.065364597	0.0074, 0.1233	0.027100486	22.99826726	0.017685078	0.478221561	blood_eqtl
ACP6	pd_progression_cont_SEADL	5	0.144317997	-0.842, 1.1307	0.774284397	5.534974528	0.136561654	0.277322781	brain_eqtl
ACP6	pd_progression_cont_SEADL	13	-1.039283822	-1.5508, -0.5278	6.82E-05	12.90676933	0.299462598	0.070255329	blood_eqtl
ACP6	pd_progression_cont_MOCA	5	0.510985182	0.0782, 0.9437	0.020650919	2.638317426	0.450811571	0	blood_eqtl
ACP6	pd_progression_cont_MMSE	3	-0.044470587	-0.2196, 0.1307	0.61869611	2.672165333	0.102117005	0.251543318	brain_eqtl
ACP6	pd_progression_cont_MMSE	11	-0.068213277	-0.1637, 0.0272	0.161296648	15.19640066	0.08568054	0.341949438	blood_eqtl
ACP6	pd_progression_cont_HY	5	-0.022717296	-0.053, 0.0076	0.141421686	2.602724277	0.457012146	0	brain_eqtl
ACP6	pd_progression_cont_HY	13	0.012775242	-0.0043, 0.0298	0.141930695	13.17117225	0.282285107	0.088919363	blood_eqtl
ACPP	pd_risk_discovery	4	-0.00018156	-0.0295, 0.0291	0.990309942	1.467811669	0.480030405	0	brain_eqtl
ACPP	pd_risk_discovery	13	-0.001062485	-0.041, 0.0389	0.958405787	16.72619537	0.116239591	0.282562487	blood_eqtl
ACPP	pd_progression_surv_HY3	4	0.001706117	-0.282, 0.2854	0.990594547	0.347572208	0.840476653	0	brain_eqtl
ACPP	pd_progression_surv_HY3	14	0.030843401	-0.1548, 0.2165	0.744736674	7.995285815	0.785498677	0	blood_eqtl
ACPP	pd_progression_surv_DYSKINESIAS	4	-0.010910255	-0.3616, 0.3398	0.951381345	0.434705065	0.804646255	0	brain_eqtl
ACPP	pd_progression_surv_DYSKINESIAS	12	0.166043156	-0.1112, 0.4432	0.240382639	10.66578275	0.384142313	0	blood_eqtl
ACPP	pd_progression_surv_DEPR	4	-0.070780641	-0.3505, 0.209	0.619950282	4.863598478	0.087878576	0.383172765	brain_eqtl
ACPP	pd_progression_surv_DEPR	14	0.268609967	-0.2054, 0.7426	0.266669888	4.470015606	0.97338704	0	blood_eqtl
ACPP	pd_progression_surv_DEMENTIA	4	-0.005271411	-0.176, 0.1655	0.951751011	2.517448923	0.284016069	0	brain_eqtl
ACPP	pd_progression_surv_DEMENTIA	14	-0.074550492	-0.2901, 0.141	0.497777859	13.0447545	0.365796145	0.003430843	blood_eqtl
ACPP	pd_progression_cont_UPDRS4_scaled	4	-0.023742281	-0.1522, 0.1047	0.717210763	7.321372094	0.025714865	0.590240742	brain_eqtl
ACPP	pd_progression_cont_UPDRS4_scaled	13	-0.037198384	-0.2001, 0.1257	0.654538773	15.79309307	0.148987708	0.240174173	blood_eqtl
ACPP	pd_progression_cont_UPDRS3_scaled	4	0.056449215	-0.0104, 0.1233	0.097894031	2.519618507	0.283708138	0	brain_eqtl
ACPP	pd_progression_cont_UPDRS3_scaled	14	0.025959815	-0.0544, 0.1063	0.526575779	11.68572965	0.471237692	0	blood_eqtl
ACPP	pd_progression_cont_UPDRS2_scaled	4	0.035084232	-0.0834, 0.1536	0.561718874	2.284166811	0.319153403	0	brain_eqtl
ACPP	pd_progression_cont_UPDRS2_scaled	14	0.051167033	-0.0791, 0.1815	0.441469423	11.33685028	0.500292336	0	blood_eqtl
ACPP	pd_progression_cont_UPDRS1_scaled	4	0.042880166	-0.2258, 0.3116	0.754428716	0.325861454	0.849650044	0	brain_eqtl
ACPP	pd_progression_cont_UPDRS1_scaled	14	0.03756864	-0.1131, 0.1882	0.624938092	7.62362	0.813808527	0	blood_eqtl
ACPP	pd_progression_cont_UPDRS_scaled	4	0.016913417	-0.045, 0.0788	0.592250452	1.750199442	0.416820452	0	brain_eqtl
ACPP	pd_progression_cont_UPDRS_scaled	14	0.008138808	-0.075, 0.0913	0.847849594	9.397670232	0.668640969	0	blood_eqtl
ACPP	pd_progression_cont_SEADL	14	-0.246536335	-1.0307, 0.5376	0.537747146	9.037932835	0.699687093	0	blood_eqtl
ACPP	pd_progression_cont_MMSE	4	-0.036052107	-0.2089, 0.1367	0.682603307	0.496864924	0.78002254	0	brain_eqtl
ACPP	pd_progression_cont_MMSE	12	0.019205546	-0.2176, 0.256	0.873680957	2.638949937	0.988692495	0	blood_eqtl
ACPP	pd_progression_cont_HY	4	0.010448242	-0.0172, 0.0381	0.45932041	0.833555784	0.65916731	0	brain_eqtl
ACPP	pd_progression_cont_HY	13	0.010670969	-0.0342, 0.0555	0.641016444	4.767167157	0.941915876	0	blood_eqtl
ACTN1	pd_risk_discovery	12	0.017276344	-0.0102, 0.0448	0.21800076	9.477090076	0.487501575	0	blood_eqtl
ACTN1	pd_progression_surv_HY3	11	0.083769366	-0.0391, 0.2067	0.181590064	11.30349101	0.255478436	0.115317561	blood_eqtl
ACTN1	pd_progression_surv_DYSKINESIAS	12	-0.098057256	-0.2911, 0.095	0.319497317	3.094018121	0.979124039	0	blood_eqtl
ACTN1	pd_progression_surv_DEMENTIA	11	-0.034365001	-0.21, 0.1413	0.701326118	16.58311198	0.055658968	0.396976875	blood_eqtl
ACTN1	pd_progression_cont_UPDRS4_scaled	12	-0.080693377	-0.1527, -0.0087	0.028045175	17.62001013	0.061721961	0.37570978	blood_eqtl
ACTN1	pd_progression_cont_UPDRS3_scaled	12	0.034178632	-0.0201, 0.0885	0.217371318	11.10671521	0.349264599	0.00960817	blood_eqtl
ACTN1	pd_progression_cont_UPDRS2_scaled	12	0.014486249	-0.0616, 0.0906	0.709180974	8.023570488	0.626534503	0	blood_eqtl
ACTN1	pd_progression_cont_UPDRS1_scaled	12	-0.016957549	-0.1203, 0.0864	0.747729496	4.154199598	0.940122738	0	blood_eqtl
ACTN1	pd_progression_cont_UPDRS_scaled	11	0.003199965	-0.0494, 0.0558	0.905103864	11.0036906	0.275456049	0.091213997	blood_eqtl
ACTN1	pd_progression_cont_SEADL	12	0.203475001	-0.4036, 0.8105	0.511207912	6.096936379	0.807054347	0	blood_eqtl
ACTN1	pd_progression_cont_MOCA	11	0.201619359	-0.1416, 0.5448	0.2495825	6.453347236	0.693826697	0	blood_eqtl
ACTN1	pd_progression_cont_MMSE	12	0.060183727	-0.0407, 0.1611	0.242233665	7.313980765	0.695507853	0	blood_eqtl
ACTN1	pd_progression_cont_HY	12	0.008016483	-0.009, 0.025	0.355003624	15.91525557	0.102084141	0.308839249	blood_eqtl
ACTN2	pd_risk_discovery	7	-0.022141381	-0.0717, 0.0274	0.381182201	3.94636832	0.557163211	0	brain_eqtl
ACTN2	pd_progression_surv_HY3	6	-0.004853843	-0.3289, 0.3192	0.976577844	1.410943271	0.84229081	0	brain_eqtl
ACTN2	pd_progression_surv_DYSKINESIAS	7	-0.021204262	-0.2644, 0.222	0.86430491	9.200799074	0.101318054	0.347882727	brain_eqtl
ACTN2	pd_progression_surv_DEPR	7	-0.19680857	-0.4848, 0.0912	0.180474107	6.221269402	0.285280013	0.0355666	brain_eqtl
ACTN2	pd_progression_surv_DEMENTIA	6	0.123188361	-0.3158, 0.5622	0.582302083	17.31149085	0.001681293	0.7111745	brain_eqtl
ACTN2	pd_progression_cont_UPDRS4_scaled	7	0.041046858	-0.066, 0.1481	0.452331464	6.434206135	0.26623035	0.067484026	brain_eqtl
ACTN2	pd_progression_cont_UPDRS3_scaled	7	0.035922749	-0.059, 0.1308	0.458018778	7.934715935	0.159870451	0.243829263	brain_eqtl
ACTN2	pd_progression_cont_UPDRS2_scaled	7	-0.002890862	-0.1386, 0.1328	0.966704745	3.894657093	0.564680399	0	brain_eqtl
ACTN2	pd_progression_cont_UPDRS1_scaled	7	0.072291708	-0.0822, 0.2268	0.359119785	2.297813313	0.806587982	0	brain_eqtl
ACTN2	pd_progression_cont_UPDRS_scaled	7	0.005529027	-0.1221, 0.1332	0.932338756	2.000280822	0.849106178	0	brain_eqtl
ACTN2	pd_progression_cont_SEADL	7	0.226242501	-0.688, 1.1405	0.627670538	3.589996846	0.609815844	0	brain_eqtl
ACTN2	pd_progression_cont_MOCA	4	-0.039505518	-1.3601, 1.2811	0.953245182	0.511393154	0.774376897	0	brain_eqtl
ACTN2	pd_progression_cont_MMSE	7	-0.012028844	-0.1651, 0.141	0.877595689	6.269437941	0.280877225	0.042976411	brain_eqtl
ACTN2	pd_progression_cont_HY	7	0.018685397	-0.0107, 0.048	0.212203513	6.232513855	0.284247294	0.037306593	brain_eqtl
ACTN4	pd_risk_discovery	6	0.055848454	0.0158, 0.0958	0.006209525	3.996634939	0.406461453	0	blood_eqtl
ACTN4	pd_progression_surv_HY3	7	-0.066173915	-0.3055, 0.1731	0.587857656	2.38125045	0.794262987	0	blood_eqtl
ACTN4	pd_progression_surv_DYSKINESIAS	6	-0.011814275	-0.2812, 0.2576	0.931511574	1.336685614	0.855121252	0	blood_eqtl
ACTN4	pd_progression_surv_DEPR	6	0.053498025	-0.2127, 0.3196	0.693604934	2.271276805	0.68600334	0	blood_eqtl
ACTN4	pd_progression_surv_DEMENTIA	6	0.187283204	-0.0322, 0.4068	0.094433572	6.608295756	0.158093492	0.243375269	blood_eqtl
ACTN4	pd_progression_cont_UPDRS4_scaled	6	0.00148252	-0.0751, 0.0781	0.969752283	6.017353492	0.197856047	0.169069923	blood_eqtl
ACTN4	pd_progression_cont_UPDRS3_scaled	7	-0.008459762	-0.0936, 0.0767	0.845560406	2.927648313	0.711139401	0	blood_eqtl
ACTN4	pd_progression_cont_UPDRS2_scaled	6	-0.016377929	-0.0955, 0.0627	0.684779512	3.853434334	0.426204589	0	blood_eqtl
ACTN4	pd_progression_cont_UPDRS1_scaled	6	-0.047523135	-0.1885, 0.0935	0.508903555	1.168837845	0.883202129	0	blood_eqtl
ACTN4	pd_progression_cont_UPDRS_scaled	7	-0.02747588	-0.0927, 0.0378	0.409025955	4.489701116	0.481262575	0	blood_eqtl
ACTN4	pd_progression_cont_SEADL	6	-0.096926863	-1.4369, 1.243	0.887258725	0.885981344	0.926563353	0	blood_eqtl
ACTN4	pd_progression_cont_MOCA	6	-0.141939103	-0.605, 0.3212	0.548019806	2.0109223	0.733749847	0	blood_eqtl
ACTN4	pd_progression_cont_MMSE	7	-0.014881406	-0.1338, 0.104	0.806215286	4.77849968	0.443506111	0	blood_eqtl
ACTN4	pd_progression_cont_HY	7	0.003440875	-0.0213, 0.0281	0.784850803	4.257636071	0.512949848	0	blood_eqtl
ACVR1	pd_risk_discovery	7	0.040419872	-0.0242, 0.105	0.219989797	2.634475683	0.756120384	0	blood_eqtl
ACVR1	pd_progression_surv_HY3	7	-0.007747128	-0.454, 0.4385	0.972857937	1.113582631	0.952894379	0	blood_eqtl
ACVR1	pd_progression_surv_DYSKINESIAS	8	-0.038536251	-0.3954, 0.3183	0.832358858	4.626500417	0.592528147	0	blood_eqtl
ACVR1	pd_progression_surv_DEPR	6	-0.172842649	-0.924, 0.5783	0.651994899	1.439889565	0.837233232	0	blood_eqtl
ACVR1	pd_progression_surv_DEMENTIA	8	0.082964925	-0.2515, 0.4174	0.626833193	15.96089227	0.013965421	0.561428028	blood_eqtl
ACVR1	pd_progression_cont_UPDRS3_scaled	8	-0.066024024	-0.1928, 0.0607	0.307335617	4.407122545	0.621758973	0	blood_eqtl
ACVR1	pd_progression_cont_UPDRS_scaled	8	-0.031323331	-0.1411, 0.0784	0.575823395	8.824163691	0.183711147	0.206723691	blood_eqtl
ACVR1	pd_progression_cont_SEADL	8	0.007617192	-0.9825, 0.9977	0.987969069	8.084783028	0.231957477	0.134175899	blood_eqtl
ACVR1	pd_progression_cont_MMSE	6	0.034866672	-0.2627, 0.3325	0.818378708	0.989642409	0.911362451	0	blood_eqtl
ACVR1	pd_progression_cont_HY	7	-0.039396479	-0.0846, 0.0058	0.087446026	2.931979071	0.710471962	0	blood_eqtl
ACVR1B	pd_risk_discovery	5	0.006669277	-0.0891, 0.1025	0.891451652	0.714936471	0.869685244	0	blood_eqtl
ACVR1B	pd_progression_surv_HY3	4	-0.036306627	-0.281, 0.2084	0.771218157	1.211981745	0.545533605	0	blood_eqtl
ACVR1B	pd_progression_surv_DYSKINESIAS	5	-0.058548519	-0.3158, 0.1987	0.655584942	8.819172933	0.031794245	0.54644273	blood_eqtl
ACVR1B	pd_progression_surv_DEPR	5	-0.160728294	-0.4381, 0.1167	0.256150416	4.090882643	0.2518162	0.022215901	blood_eqtl
ACVR1B	pd_progression_surv_DEMENTIA	5	-0.232508779	-0.5516, 0.0865	0.153194608	13.39455979	0.003856586	0.701371298	blood_eqtl
ACVR1B	pd_progression_cont_UPDRS4_scaled	5	-0.042668324	-0.1839, 0.0985	0.553675475	1.308486656	0.727118829	0	blood_eqtl
ACVR1B	pd_progression_cont_UPDRS3_scaled	5	-0.037062546	-0.1348, 0.0607	0.457404514	1.838140301	0.606670557	0	blood_eqtl
ACVR1B	pd_progression_cont_UPDRS2_scaled	5	-0.051756861	-0.17, 0.0665	0.391005928	2.066512861	0.558717089	0	blood_eqtl
ACVR1B	pd_progression_cont_UPDRS1_scaled	5	-0.046782907	-0.1804, 0.0868	0.492429191	11.3096818	0.010163926	0.64632073	blood_eqtl
ACVR1B	pd_progression_cont_UPDRS_scaled	5	-0.046573628	-0.2942, 0.2011	0.712443508	0.262753132	0.966874308	0	blood_eqtl
ACVR1B	pd_progression_cont_SEADL	5	0.5430606	-0.3541, 1.4402	0.235444313	8.264127695	0.040857018	0.515980374	blood_eqtl
ACVR1B	pd_progression_cont_MOCA	4	0.147423719	-0.7158, 1.0107	0.737838409	0.487187048	0.783806168	0	blood_eqtl
ACVR1B	pd_progression_cont_MMSE	5	0.088168218	-0.0995, 0.2758	0.357077377	1.271074566	0.736012895	0	blood_eqtl
ACVR1B	pd_progression_cont_HY	5	-0.011648506	-0.0405, 0.0172	0.428107348	5.00800245	0.171212103	0.201278346	blood_eqtl
ACVR2A	pd_risk_replication	8	0.006425959	-0.0184, 0.0312	0.611410509	9.428271878	0.150886111	0.25755217	blood_eqtl
ACVR2A	pd_risk_discovery	7	-0.030362024	-0.11, 0.0493	0.454808619	1.28505906	0.936461556	0	blood_eqtl
ACVR2A	pd_progression_surv_HY3	8	-0.075181088	-0.2215, 0.0712	0.313990913	4.645367912	0.590032473	0	blood_eqtl
ACVR2A	pd_progression_surv_DYSKINESIAS	8	-0.152013781	-0.2902, -0.0138	0.031058728	5.605227092	0.468830911	0	blood_eqtl
ACVR2A	pd_progression_surv_DEPR	7	-0.199043646	-0.6362, 0.2381	0.372197776	6.149604633	0.291932775	0.024327521	blood_eqtl
ACVR2A	pd_progression_surv_DEMENTIA	8	-0.341518107	-0.6499, -0.0331	0.029958093	11.53366372	0.073218347	0.39308097	blood_eqtl
ACVR2A	pd_progression_cont_UPDRS4_scaled	6	-0.044467466	-0.1369, 0.048	0.345941864	2.613725704	0.624393611	0	blood_eqtl
ACVR2A	pd_progression_cont_UPDRS3_scaled	8	0.040670093	-0.0284, 0.1097	0.248147981	3.930772608	0.686044381	0	blood_eqtl
ACVR2A	pd_progression_cont_UPDRS2_scaled	8	-0.056279893	-0.1309, 0.0183	0.139200021	7.885179557	0.246636648	0.112258643	blood_eqtl
ACVR2A	pd_progression_cont_UPDRS1_scaled	8	-0.044739136	-0.1268, 0.0373	0.285241378	4.134147583	0.658528207	0	blood_eqtl
ACVR2A	pd_progression_cont_UPDRS_scaled	8	-0.040118108	-0.135, 0.0548	0.407266586	1.887494147	0.929749346	0	blood_eqtl
ACVR2A	pd_progression_cont_SEADL	8	0.533388598	-0.0015, 1.0683	0.050648126	7.111982155	0.310615272	0.015745562	blood_eqtl
ACVR2A	pd_progression_cont_MOCA	4	-0.145291034	-0.4891, 0.1985	0.40749616	0.62504052	0.731600807	0	blood_eqtl
ACVR2A	pd_progression_cont_MMSE	8	-0.057386673	-0.1651, 0.0504	0.296507616	11.72555028	0.068379082	0.403013092	blood_eqtl
ACVR2A	pd_progression_cont_HY	8	0.008672219	-0.0108, 0.0282	0.383145344	5.378149951	0.496304509	0	blood_eqtl
ACVR2A	pd_age_at_onset	8	0.029582229	-0.2308, 0.29	0.823793032	8.896346439	0.179491942	0.213160138	blood_eqtl
ACVR2B	pd_risk_discovery	8	-0.03429973	-0.1117, 0.0431	0.385265941	2.159001128	0.904509697	0	blood_eqtl
ACVR2B	pd_progression_surv_HY3	9	-0.133031062	-0.3495, 0.0834	0.228329378	8.080455677	0.325552928	0.009956824	blood_eqtl
ACVR2B	pd_progression_surv_DYSKINESIAS	9	-0.005245696	-0.1924, 0.1819	0.956196212	16.09324573	0.024277975	0.502897046	blood_eqtl
ACVR2B	pd_progression_surv_DEPR	8	-0.03216011	-0.2548, 0.1905	0.777063886	8.892147047	0.17973512	0.212788547	blood_eqtl
ACVR2B	pd_progression_surv_DEMENTIA	9	-0.037559355	-0.2412, 0.1661	0.717768312	10.6624876	0.15403372	0.249706044	blood_eqtl
ACVR2B	pd_progression_cont_UPDRS4_scaled	8	0.014915968	-0.0567, 0.0866	0.683289437	6.945133785	0.325951038	0	blood_eqtl
ACVR2B	pd_progression_cont_UPDRS3_scaled	9	-0.009161595	-0.0971, 0.0787	0.838150089	6.863229892	0.443258039	0	blood_eqtl
ACVR2B	pd_progression_cont_UPDRS2_scaled	7	-0.023278377	-0.1382, 0.0917	0.691428949	7.332028995	0.197094625	0.181672631	blood_eqtl
ACVR2B	pd_progression_cont_UPDRS1_scaled	8	-0.010428971	-0.0945, 0.0737	0.807984791	9.926347854	0.127788134	0.294806096	blood_eqtl
ACVR2B	pd_progression_cont_UPDRS_scaled	6	0.020159367	-0.1019, 0.1422	0.746137203	7.045284844	0.133514393	0.290305486	blood_eqtl
ACVR2B	pd_progression_cont_SEADL	8	-0.248027739	-0.8732, 0.3771	0.436790026	5.551445698	0.475260731	0	blood_eqtl
ACVR2B	pd_progression_cont_MOCA	8	0.18431433	-0.2343, 0.6029	0.388128636	3.257310007	0.775927448	0	blood_eqtl
ACVR2B	pd_progression_cont_MMSE	8	-0.071898805	-0.2127, 0.0689	0.317035028	5.781036854	0.448160198	0	blood_eqtl
ACVR2B	pd_progression_cont_HY	7	0.0064804	-0.0317, 0.0447	0.739329506	13.031622	0.023084231	0.539581489	blood_eqtl
ACVRL1	pd_risk_discovery	8	-0.005443922	-0.0204, 0.0095	0.47619637	9.817160831	0.132565958	0.286962889	blood_eqtl
ACVRL1	pd_progression_surv_HY3	9	0.006277593	-0.0579, 0.0705	0.847966743	8.43656512	0.295675102	0.051746785	blood_eqtl
ACVRL1	pd_progression_surv_DYSKINESIAS	9	-0.002489938	-0.1463, 0.1413	0.972928646	2.193989011	0.948327811	0	blood_eqtl
ACVRL1	pd_progression_surv_DEPR	9	-0.050567221	-0.157, 0.0559	0.351774043	7.593176289	0.369828959	0	blood_eqtl
ACVRL1	pd_progression_surv_DEMENTIA	9	-0.00249166	-0.1528, 0.1478	0.974079379	2.031660629	0.958067241	0	blood_eqtl
ACVRL1	pd_progression_cont_UPDRS4_scaled	9	0.009709501	-0.0458, 0.0652	0.731783103	12.32635011	0.090324653	0.350983873	blood_eqtl
ACVRL1	pd_progression_cont_UPDRS3_scaled	9	-0.02204013	-0.0594, 0.0153	0.247926735	14.85588241	0.037891799	0.461492776	blood_eqtl
ACVRL1	pd_progression_cont_UPDRS2_scaled	10	-0.011126258	-0.0543, 0.0321	0.61375076	9.033792103	0.339453322	0.003740633	blood_eqtl
ACVRL1	pd_progression_cont_UPDRS1_scaled	9	-0.00982599	-0.0586, 0.0389	0.692797525	10.83276091	0.146082098	0.26149944	blood_eqtl
ACVRL1	pd_progression_cont_UPDRS_scaled	10	-0.00801504	-0.0382, 0.0221	0.602316376	6.146948215	0.630775493	0	blood_eqtl
ACVRL1	pd_progression_cont_SEADL	9	0.03782508	-0.6663, 0.7419	0.916145164	0.991354809	0.994966792	0	blood_eqtl
ACVRL1	pd_progression_cont_MOCA	4	-0.069333839	-4.4263, 4.2877	0.975118525	0.028935484	0.985636413	0	blood_eqtl
ACVRL1	pd_progression_cont_MMSE	9	0.057371435	-0.0459, 0.1606	0.276257933	1.246223511	0.98982338	0	blood_eqtl
ACVRL1	pd_progression_cont_HY	9	-0.000192551	-0.0098, 0.0094	0.968525146	8.652062459	0.278610864	0.075364974	blood_eqtl
ADA	pd_risk_discovery	4	0.029080769	-0.0726, 0.1307	0.574989788	0.290658882	0.864737366	0	brain_eqtl
ADA	pd_risk_discovery	9	0.019171217	-0.0294, 0.0678	0.439460693	9.278592368	0.233268318	0.137800252	blood_eqtl
ADA	pd_progression_surv_HY3	5	-0.064166571	-0.2409, 0.1126	0.476757015	1.814588871	0.611765392	0	brain_eqtl
ADA	pd_progression_surv_HY3	13	0.015844066	-0.194, 0.2257	0.882372753	6.659514727	0.825948571	0	blood_eqtl
ADA	pd_progression_surv_DYSKINESIAS	6	-0.05367244	-0.2167, 0.1093	0.518629819	4.240015983	0.374496647	0	brain_eqtl
ADA	pd_progression_surv_DYSKINESIAS	13	-0.260285552	-0.5074, -0.0132	0.038977281	8.349593212	0.681687624	0	blood_eqtl
ADA	pd_progression_surv_DEPR	6	-0.144324513	-0.3558, 0.0672	0.181105381	4.617193465	0.328876631	0	brain_eqtl
ADA	pd_progression_surv_DEPR	13	0.08259735	-0.2248, 0.39	0.598457836	9.87619389	0.541556877	0	blood_eqtl
ADA	pd_progression_surv_DEMENTIA	6	0.008675415	-0.2931, 0.3105	0.955074469	1.192105133	0.879396738	0	brain_eqtl
ADA	pd_progression_surv_DEMENTIA	13	0.112861647	-0.1374, 0.3631	0.376796428	8.442119308	0.67323701	0	blood_eqtl
ADA	pd_progression_cont_UPDRS4_scaled	6	0.007575727	-0.099, 0.1141	0.889152304	6.065416668	0.194315891	0.175654325	brain_eqtl
ADA	pd_progression_cont_UPDRS4_scaled	13	-0.047202046	-0.1988, 0.1044	0.541735355	8.048941771	0.708913095	0	blood_eqtl
ADA	pd_progression_cont_UPDRS3_scaled	4	-0.04537323	-0.2663, 0.1755	0.687279809	1.311531711	0.519044397	0	brain_eqtl
ADA	pd_progression_cont_UPDRS3_scaled	13	0.026015458	-0.0847, 0.1367	0.644993033	6.214936221	0.858644874	0	blood_eqtl
ADA	pd_progression_cont_UPDRS2_scaled	6	0.060640267	-0.0433, 0.1645	0.252694739	3.004959779	0.556995736	0	brain_eqtl
ADA	pd_progression_cont_UPDRS2_scaled	13	-0.098544594	-0.2241, 0.0271	0.12412009	11.42400003	0.408455335	0	blood_eqtl
ADA	pd_progression_cont_UPDRS1_scaled	5	0.049181272	-0.1631, 0.2615	0.649812534	0.640411549	0.887121898	0	brain_eqtl
ADA	pd_progression_cont_UPDRS1_scaled	12	0.003069934	-0.1287, 0.1348	0.96357512	11.15273833	0.345742814	0.013695141	blood_eqtl
ADA	pd_progression_cont_UPDRS_scaled	6	0.005906294	-0.0581, 0.0699	0.856482211	3.457868781	0.484313337	0	brain_eqtl
ADA	pd_progression_cont_UPDRS_scaled	13	-0.010748226	-0.1042, 0.0828	0.821739699	7.928454383	0.719698108	0	blood_eqtl
ADA	pd_progression_cont_SEADL	6	-0.608942225	-2.2488, 1.0309	0.4667364	0.433094077	0.979678827	0	brain_eqtl
ADA	pd_progression_cont_SEADL	13	0.017804287	-0.741, 0.7766	0.963318792	10.00079978	0.530315212	0	blood_eqtl
ADA	pd_progression_cont_MMSE	6	-0.011254584	-0.1162, 0.0937	0.833572197	7.348184201	0.118593078	0.31955979	brain_eqtl
ADA	pd_progression_cont_MMSE	13	-0.04644206	-0.1744, 0.0815	0.476835286	13.65915112	0.252430977	0.121468099	blood_eqtl
ADA	pd_progression_cont_HY	4	0.016096866	-0.0396, 0.0718	0.57114875	0.377254434	0.828095149	0	brain_eqtl
ADA	pd_progression_cont_HY	12	-0.006249919	-0.0356, 0.0231	0.676618831	11.41554337	0.326072395	0.036401541	blood_eqtl
ADAM10	pd_risk_discovery	3	0.010728746	-0.1179, 0.1394	0.870163483	4.17929177	0.040920798	0.521450018	brain_eqtl
ADAM10	pd_progression_surv_HY3	4	-0.132117463	-0.4177, 0.1535	0.364619838	2.948081919	0.22899824	0	brain_eqtl
ADAM10	pd_progression_surv_HY3	6	-0.049583725	-0.2751, 0.1759	0.666456899	5.721184073	0.220960464	0.126055038	blood_eqtl
ADAM10	pd_progression_surv_DYSKINESIAS	4	0.00028973	-0.3478, 0.3484	0.998698504	1.890324853	0.388616444	0	brain_eqtl
ADAM10	pd_progression_surv_DEPR	4	-0.025169323	-0.6064, 0.5561	0.932366218	6.461601343	0.039525839	0.535718804	brain_eqtl
ADAM10	pd_progression_surv_DEMENTIA	4	0.071262185	-0.5328, 0.6753	0.817148712	0.552441567	0.758645416	0	brain_eqtl
ADAM10	pd_progression_surv_DEMENTIA	6	-0.0650142	-0.7376, 0.6076	0.849743904	0.628015427	0.959900234	0	blood_eqtl
ADAM10	pd_progression_cont_UPDRS4_scaled	4	-0.004144907	-0.3474, 0.3392	0.981120523	0.542723079	0.76234083	0	brain_eqtl
ADAM10	pd_progression_cont_UPDRS4_scaled	5	-0.02220396	-0.3516, 0.3072	0.894883789	0.34711235	0.950937468	0	blood_eqtl
ADAM10	pd_progression_cont_UPDRS3_scaled	4	-0.027932494	-0.2082, 0.1523	0.761318502	8.544745276	0.013948649	0.64890703	brain_eqtl
ADAM10	pd_progression_cont_UPDRS3_scaled	6	-0.089134215	-0.1916, 0.0134	0.088272649	5.514724556	0.238438208	0.093336403	blood_eqtl
ADAM10	pd_progression_cont_UPDRS2_scaled	4	-0.118303847	-0.3826, 0.146	0.380345229	9.10096455	0.010562109	0.67036461	brain_eqtl
ADAM10	pd_progression_cont_UPDRS1_scaled	4	-0.006444104	-0.1841, 0.1712	0.943330162	2.213698602	0.33059894	0	brain_eqtl
ADAM10	pd_progression_cont_UPDRS1_scaled	6	-0.062853355	-0.1875, 0.0617	0.322816453	3.384119026	0.495715555	0	blood_eqtl
ADAM10	pd_progression_cont_UPDRS_scaled	3	-0.061624521	-0.2268, 0.1035	0.464580513	0.893735382	0.344467058	0	brain_eqtl
ADAM10	pd_progression_cont_UPDRS_scaled	6	-0.068223304	-0.1554, 0.0189	0.125009881	4.291653198	0.367971454	0	blood_eqtl
ADAM10	pd_progression_cont_SEADL	4	1.162037175	-0.2756, 2.5996	0.11313224	4.732894182	0.093813446	0.366138374	brain_eqtl
ADAM10	pd_progression_cont_SEADL	6	0.096320634	-0.7836, 0.9762	0.830114291	4.749277045	0.314003763	0	blood_eqtl
ADAM10	pd_progression_cont_MMSE	4	0.110680899	-0.4827, 0.7041	0.714679305	0.220179733	0.895753633	0	brain_eqtl
ADAM10	pd_progression_cont_MMSE	5	-0.027690964	-0.1936, 0.1383	0.743620226	2.408455535	0.492062568	0	blood_eqtl
ADAM10	pd_progression_cont_HY	4	-0.02223803	-0.0712, 0.0267	0.373315836	5.587281619	0.061197998	0.463066263	brain_eqtl
ADAM10	pd_progression_cont_HY	6	-0.006608886	-0.0407, 0.0275	0.704092613	6.741295765	0.150207647	0.258302829	blood_eqtl
ADAM12	pd_risk_discovery	21	0.006265505	-0.0101, 0.0226	0.451768034	16.31309854	0.636296349	0	blood_eqtl
ADAM12	pd_progression_surv_HY3	23	-0.066643373	-0.1333, 0	0.050096284	20.36404777	0.498318423	0	blood_eqtl
ADAM12	pd_progression_surv_DYSKINESIAS	23	0.081611773	-0.0111, 0.1743	0.084366626	21.76294444	0.413279082	0	blood_eqtl
ADAM12	pd_progression_surv_DEMENTIA	23	-0.099169467	-0.2046, 0.0062	0.065169386	42.22495512	0.003942103	0.478981092	blood_eqtl
ADAM12	pd_progression_cont_UPDRS3_scaled	21	-0.021321516	-0.062, 0.0193	0.304000559	26.11528529	0.127008602	0.234164981	blood_eqtl
ADAM12	pd_progression_cont_UPDRS_scaled	23	-0.000518643	-0.0401, 0.0391	0.979529875	13.98359715	0.870302806	0	blood_eqtl
ADAM12	pd_progression_cont_SEADL	23	0.214361017	-0.1396, 0.5683	0.235217107	14.7162092	0.836917692	0	blood_eqtl
ADAM12	pd_progression_cont_MMSE	21	0.036905218	-0.0177, 0.0915	0.185128406	24.45370967	0.179320226	0.182128181	blood_eqtl
ADAM12	pd_progression_cont_HY	21	0.003461944	-0.0082, 0.0151	0.561228267	21.2433239	0.323513052	0.058527748	blood_eqtl
ADAM17	pd_risk_discovery	3	-0.053748811	-0.2503, 0.1428	0.591936316	0.547961602	0.459151781	0	brain_eqtl
ADAM17	pd_risk_discovery	6	0.028749115	-0.2514, 0.3089	0.840579418	1.197277441	0.878546666	0	blood_eqtl
ADAM17	pd_progression_surv_HY3	3	-0.248589615	-0.9804, 0.4832	0.505536525	0.694887917	0.404506778	0	brain_eqtl
ADAM17	pd_progression_surv_HY3	10	0.418960705	0.1059, 0.732	0.008720792	6.137802506	0.631799152	0	blood_eqtl
ADAM17	pd_progression_surv_DYSKINESIAS	3	-0.705171229	-1.6875, 0.2772	0.15944519	0.407965263	0.523004068	0	brain_eqtl
ADAM17	pd_progression_surv_DYSKINESIAS	9	-0.166709659	-0.4726, 0.1392	0.285487769	10.46689885	0.16362206	0.235685745	blood_eqtl
ADAM17	pd_progression_surv_DEPR	3	-0.223720732	-1.507, 1.0596	0.732588488	0.447791155	0.50338577	0	brain_eqtl
ADAM17	pd_progression_surv_DEPR	7	0.109432765	-0.8687, 1.0876	0.82643013	13.28568641	0.020843714	0.548386149	blood_eqtl
ADAM17	pd_progression_surv_DEMENTIA	9	0.146881481	-1.0789, 1.3727	0.814326684	2.726084543	0.909133389	0	blood_eqtl
ADAM17	pd_progression_cont_UPDRS4_scaled	3	0.018530815	-0.4007, 0.4377	0.930955547	3.579096674	0.05851096	0.441199782	brain_eqtl
ADAM17	pd_progression_cont_UPDRS4_scaled	7	-0.275860818	-0.6169, 0.0652	0.112929571	4.425473266	0.489916349	0	blood_eqtl
ADAM17	pd_progression_cont_UPDRS3_scaled	3	-0.029848707	-1.009, 0.9493	0.952356432	0.072971652	0.7870582	0	brain_eqtl
ADAM17	pd_progression_cont_UPDRS3_scaled	9	0.05277314	-0.0873, 0.1928	0.460127999	13.0637371	0.070570593	0.387617805	blood_eqtl
ADAM17	pd_progression_cont_UPDRS2_scaled	3	0.031144554	-0.3869, 0.4492	0.883915507	2.712462315	0.099567199	0.262662567	brain_eqtl
ADAM17	pd_progression_cont_UPDRS2_scaled	7	-0.400402414	-0.9658, 0.165	0.165124552	7.113661787	0.21232346	0.156552535	blood_eqtl
ADAM17	pd_progression_cont_UPDRS1_scaled	8	-0.298266781	-0.6409, 0.0444	0.088000346	10.39740042	0.108883633	0.326754793	blood_eqtl
ADAM17	pd_progression_cont_UPDRS_scaled	3	-0.048544162	-0.4921, 0.395	0.830141481	0.324324331	0.569020396	0	brain_eqtl
ADAM17	pd_progression_cont_UPDRS_scaled	7	0.362594795	-0.0758, 0.801	0.105036976	10.98519051	0.051674404	0.45381011	blood_eqtl
ADAM17	pd_progression_cont_SEADL	3	-1.154321376	-5.4207, 3.1121	0.595913467	0.326062762	0.567986726	0	brain_eqtl
ADAM17	pd_progression_cont_SEADL	8	-0.4628866	-2.3877, 1.4619	0.637397007	6.088762257	0.413320752	0	blood_eqtl
ADAM17	pd_progression_cont_MOCA	3	0.242009949	-1.7485, 2.2325	0.811650694	0.408462809	0.522750756	0	brain_eqtl
ADAM17	pd_progression_cont_MOCA	3	-1.911934282	-4.258, 0.4342	0.110208328	1.489060149	0.22236234	0	blood_eqtl
ADAM17	pd_progression_cont_MMSE	3	-0.083496475	-1.0838, 0.9168	0.870047219	0.190469223	0.662526374	0	brain_eqtl
ADAM17	pd_progression_cont_MMSE	8	-0.298991094	-1.0393, 0.4413	0.428604154	3.94991758	0.683453978	0	blood_eqtl
ADAM17	pd_progression_cont_HY	3	-0.011204317	-0.4112, 0.3888	0.956219856	0.048877008	0.825029012	0	brain_eqtl
ADAM17	pd_progression_cont_HY	9	0.034649279	-0.0148, 0.0841	0.169340338	4.693599812	0.697296493	0	blood_eqtl
ADAM23	pd_risk_discovery	6	-0.009779069	-0.0529, 0.0334	0.657024711	3.812017052	0.432043921	0	brain_eqtl
ADAM23	pd_risk_discovery	10	0.000381261	-0.034, 0.0348	0.98265923	1.61074312	0.990712658	0	blood_eqtl
ADAM23	pd_progression_surv_HY3	6	-0.008358799	-0.2151, 0.1984	0.936849342	2.68759688	0.611386738	0	brain_eqtl
ADAM23	pd_progression_surv_HY3	10	-0.026276097	-0.1295, 0.077	0.617891196	3.016383629	0.933325178	0	blood_eqtl
ADAM23	pd_progression_surv_DYSKINESIAS	6	-0.190097825	-0.3763, -0.0039	0.045403484	4.27241895	0.370391554	0	brain_eqtl
ADAM23	pd_progression_surv_DYSKINESIAS	10	0.001253833	-0.075, 0.0775	0.974294016	13.69471988	0.090077717	0.342812407	blood_eqtl
ADAM23	pd_progression_surv_DEPR	6	0.033591475	-0.1985, 0.2657	0.776661702	4.895642088	0.298173844	0	brain_eqtl
ADAM23	pd_progression_surv_DEPR	10	-0.082228379	-0.174, 0.0096	0.079210143	9.469978953	0.30421167	0.0496283	blood_eqtl
ADAM23	pd_progression_surv_DEMENTIA	6	-0.224697792	-0.5157, 0.0663	0.130205912	1.956993515	0.743668867	0	brain_eqtl
ADAM23	pd_progression_surv_DEMENTIA	8	-0.060076033	-0.2675, 0.1473	0.570200827	10.2648033	0.113934443	0.318058048	blood_eqtl
ADAM23	pd_progression_cont_UPDRS4_scaled	6	-0.027614102	-0.1227, 0.0675	0.569188654	3.047394385	0.549925631	0	brain_eqtl
ADAM23	pd_progression_cont_UPDRS4_scaled	10	0.027764749	-0.0051, 0.0606	0.097454175	10.04898619	0.261604553	0.104387265	blood_eqtl
ADAM23	pd_progression_cont_UPDRS3_scaled	6	-0.008034996	-0.0917, 0.0756	0.850650666	2.908973533	0.5731722	0	brain_eqtl
ADAM23	pd_progression_cont_UPDRS3_scaled	9	-0.029375782	-0.0763, 0.0176	0.220225109	8.982237151	0.253933865	0.109353286	blood_eqtl
ADAM23	pd_progression_cont_UPDRS2_scaled	6	0.0232907	-0.1783, 0.2249	0.82089464	0.782977499	0.940715491	0	brain_eqtl
ADAM23	pd_progression_cont_UPDRS2_scaled	10	0.000540609	-0.0381, 0.0392	0.978109262	6.100703651	0.63595255	0	blood_eqtl
ADAM23	pd_progression_cont_UPDRS1_scaled	6	0.038313512	-0.0669, 0.1435	0.4752401	1.905417295	0.753149758	0	brain_eqtl
ADAM23	pd_progression_cont_UPDRS1_scaled	9	-0.045085976	-0.1032, 0.0131	0.128601557	10.53580341	0.160187713	0.24068439	blood_eqtl
ADAM23	pd_progression_cont_UPDRS_scaled	6	-0.002436981	-0.0807, 0.0758	0.951348281	3.078696075	0.544743266	0	brain_eqtl
ADAM23	pd_progression_cont_UPDRS_scaled	10	-0.010637592	-0.0393, 0.018	0.467148225	11.169807	0.192262098	0.194256445	blood_eqtl
ADAM23	pd_progression_cont_SEADL	6	-0.526251948	-1.2272, 0.1747	0.141181659	5.320141289	0.255997348	0.060175336	brain_eqtl
ADAM23	pd_progression_cont_SEADL	10	-0.031622255	-0.2936, 0.2303	0.812970531	9.065219796	0.33682402	0.007194508	blood_eqtl
ADAM23	pd_progression_cont_MOCA	6	0.082070899	-0.3037, 0.4678	0.676673903	3.430130145	0.488581418	0	brain_eqtl
ADAM23	pd_progression_cont_MOCA	10	-0.068220403	-0.2499, 0.1134	0.461641187	4.444193095	0.814990102	0	blood_eqtl
ADAM23	pd_progression_cont_MMSE	9	-0.015728899	-0.0645, 0.0331	0.527396877	8.566795257	0.285271632	0.066161877	blood_eqtl
ADAM23	pd_progression_cont_HY	6	-0.009883282	-0.0367, 0.017	0.47082477	6.102924633	0.191592524	0.180720671	brain_eqtl
ADAM23	pd_progression_cont_HY	9	0.003507228	-0.0191, 0.0261	0.760741569	3.200117544	0.86589318	0	blood_eqtl
ADAM28	pd_risk_discovery	12	0.009092335	-0.0371, 0.0553	0.699870367	6.283678865	0.790893272	0	blood_eqtl
ADAM28	pd_progression_surv_HY3	13	0.060933135	-0.0747, 0.1966	0.378664547	11.14717045	0.431017495	0	blood_eqtl
ADAM28	pd_progression_surv_DYSKINESIAS	14	-0.040502862	-0.2824, 0.2014	0.742804129	5.645413909	0.932891669	0	blood_eqtl
ADAM28	pd_progression_surv_DEMENTIA	14	0.071804446	-0.0954, 0.239	0.399977796	11.43508219	0.492045192	0	blood_eqtl
ADAM28	pd_progression_cont_UPDRS3_scaled	14	-0.047082415	-0.1349, 0.0408	0.293456591	6.593828317	0.883247703	0	blood_eqtl
ADAM28	pd_progression_cont_UPDRS2_scaled	12	0.015943068	-0.1089, 0.1408	0.802390279	9.523277976	0.483263634	0	blood_eqtl
ADAM28	pd_progression_cont_UPDRS1_scaled	13	-0.049955303	-0.1989, 0.099	0.511073397	6.571544361	0.832644357	0	blood_eqtl
ADAM28	pd_progression_cont_UPDRS_scaled	13	-0.052182688	-0.1299, 0.0255	0.188051873	10.77191543	0.462564718	0	blood_eqtl
ADAM28	pd_progression_cont_SEADL	13	-0.002066117	-0.6799, 0.6757	0.995233108	28.8846038	0.002365428	0.584553762	blood_eqtl
ADAM28	pd_progression_cont_MOCA	3	-0.270577333	-1.4819, 0.9407	0.661518941	0.416380584	0.51874861	0	blood_eqtl
ADAM28	pd_progression_cont_MMSE	14	0.019669479	-0.0697, 0.109	0.66615936	11.83165777	0.45929249	0	blood_eqtl
ADAM28	pd_progression_cont_HY	14	0.006230349	-0.0293, 0.0417	0.730858531	3.468057386	0.991240442	0	blood_eqtl
ADAM32	pd_risk_discovery	6	0.026168505	-0.0077, 0.06	0.129668037	3.895223755	0.420371444	0	brain_eqtl
ADAM32	pd_progression_surv_HY3	6	-0.002069821	-0.1831, 0.179	0.982123809	9.291240292	0.054218121	0.461858714	brain_eqtl
ADAM32	pd_progression_surv_DYSKINESIAS	7	-0.113575012	-0.3092, 0.0821	0.255169355	5.275083098	0.383239134	0	brain_eqtl
ADAM32	pd_progression_surv_DEPR	6	-0.088044774	-0.3583, 0.1822	0.523120785	3.547579983	0.470680679	0	brain_eqtl
ADAM32	pd_progression_surv_DEMENTIA	5	-0.047460552	-0.2627, 0.1677	0.665571287	4.508665021	0.211518688	0.112819431	brain_eqtl
ADAM32	pd_progression_cont_UPDRS4_scaled	7	0.13511952	0.0028, 0.2675	0.045415428	15.29467801	0.00917471	0.607706681	brain_eqtl
ADAM32	pd_progression_cont_UPDRS3_scaled	7	-0.03631986	-0.1262, 0.0536	0.428522745	9.995839048	0.075353231	0.399750239	brain_eqtl
ADAM32	pd_progression_cont_UPDRS2_scaled	7	0.079098521	-0.027, 0.1852	0.143798958	5.568112402	0.350534901	0	brain_eqtl
ADAM32	pd_progression_cont_UPDRS1_scaled	7	0.010691184	-0.1047, 0.1261	0.855926388	3.760200138	0.584431326	0	brain_eqtl
ADAM32	pd_progression_cont_UPDRS_scaled	7	0.047436431	-0.0825, 0.1774	0.474351499	1.355349506	0.929134536	0	brain_eqtl
ADAM32	pd_progression_cont_SEADL	7	-0.275835942	-1.1992, 0.6476	0.558222331	2.384193882	0.793825614	0	brain_eqtl
ADAM32	pd_progression_cont_MOCA	3	0.378479095	-0.6316, 1.3886	0.462708361	1.110358666	0.292003996	0	brain_eqtl
ADAM32	pd_progression_cont_MMSE	7	0.028040559	-0.125, 0.1811	0.719470703	2.420833408	0.78836763	0	brain_eqtl
ADAM32	pd_progression_cont_HY	7	0.011617644	-0.0119, 0.0352	0.33336853	4.202963334	0.520579681	0	brain_eqtl
ADAM32	pd_age_at_onset	6	0.117282479	-0.2741, 0.5087	0.557033482	2.198681683	0.699270639	0	brain_eqtl
ADAM33	pd_risk_discovery	6	0.030828751	-0.0145, 0.0761	0.182206086	11.21187418	0.024283254	0.554044228	brain_eqtl
ADAM33	pd_progression_surv_HY3	6	0.019517473	-0.1394, 0.1784	0.809770785	2.979630604	0.561239937	0	brain_eqtl
ADAM33	pd_progression_surv_DYSKINESIAS	5	-0.002749953	-0.2675, 0.262	0.983757485	1.359528377	0.71504831	0	brain_eqtl
ADAM33	pd_progression_surv_DEPR	6	-0.173766776	-0.4457, 0.0982	0.210472748	1.890597903	0.755871959	0	brain_eqtl
ADAM33	pd_progression_surv_DEMENTIA	6	0.045959386	-0.1417, 0.2336	0.631234798	6.683788839	0.153572323	0.25192131	brain_eqtl
ADAM33	pd_progression_cont_UPDRS4_scaled	6	-0.019397769	-0.0886, 0.0498	0.582518404	6.587993261	0.159329847	0.241043547	brain_eqtl
ADAM33	pd_progression_cont_UPDRS3_scaled	5	-0.000994701	-0.0842, 0.0822	0.98129826	4.109406612	0.249889965	0.026623457	brain_eqtl
ADAM33	pd_progression_cont_UPDRS2_scaled	6	-0.006315165	-0.1725, 0.1598	0.940619935	0.65367722	0.956916176	0	brain_eqtl
ADAM33	pd_progression_cont_UPDRS1_scaled	6	-0.017205116	-0.1666, 0.1322	0.821477424	0.786967621	0.940186649	0	brain_eqtl
ADAM33	pd_progression_cont_UPDRS_scaled	5	-0.001657784	-0.1645, 0.1612	0.98408469	0.62797805	0.88999862	0	brain_eqtl
ADAM33	pd_progression_cont_SEADL	5	0.369891514	-0.3822, 1.122	0.33509716	4.922941747	0.177527475	0.18747769	brain_eqtl
ADAM33	pd_progression_cont_MOCA	6	-0.220824764	-0.526, 0.0843	0.156092966	5.634165431	0.228185526	0.112557119	brain_eqtl
ADAM33	pd_progression_cont_MMSE	6	-0.096493974	-0.1942, 0.0012	0.052837211	4.08434528	0.394711289	0	brain_eqtl
ADAM33	pd_progression_cont_HY	6	0.002853365	-0.0178, 0.0235	0.786774368	3.571559111	0.467081364	0	brain_eqtl
ADAM8	pd_risk_discovery	3	0.01996802	-0.0486, 0.0886	0.568368116	0.994989353	0.318525983	0	blood_eqtl
ADAM8	pd_progression_surv_HY3	5	0.186224513	-0.1589, 0.5313	0.29019082	9.095201377	0.028051548	0.560207649	blood_eqtl
ADAM8	pd_progression_surv_DYSKINESIAS	4	0.171992018	-1.7052, 2.0492	0.857483737	0.095718824	0.953267796	0	blood_eqtl
ADAM8	pd_progression_surv_DEPR	4	0.44558916	-0.2882, 1.1794	0.23399866	1.3286099	0.514631098	0	blood_eqtl
ADAM8	pd_progression_surv_DEMENTIA	5	-0.205923606	-1.0671, 0.6552	0.639295116	0.499079829	0.919093523	0	blood_eqtl
ADAM8	pd_progression_cont_UPDRS4_scaled	4	-0.119062806	-0.3678, 0.1297	0.348193574	2.6465252	0.266265167	0	blood_eqtl
ADAM8	pd_progression_cont_UPDRS3_scaled	4	-0.262329423	-0.6437, 0.1191	0.177622656	4.245338913	0.119711637	0.293342637	blood_eqtl
ADAM8	pd_progression_cont_UPDRS2_scaled	4	-0.009956038	-0.3633, 0.3434	0.955958179	7.690522	0.02138082	0.609909444	blood_eqtl
ADAM8	pd_progression_cont_UPDRS1_scaled	5	0.126620971	-0.1223, 0.3755	0.318751392	6.555790705	0.087488034	0.389852395	blood_eqtl
ADAM8	pd_progression_cont_UPDRS_scaled	5	0.025231692	-0.1332, 0.1836	0.754879727	7.633717931	0.0542204	0.476008934	blood_eqtl
ADAM8	pd_progression_cont_SEADL	5	-0.495528322	-1.8079, 0.8168	0.459264136	2.244621538	0.523212878	0	blood_eqtl
ADAM8	pd_progression_cont_MOCA	3	-2.961702305	-9.7021, 3.7786	0.389124711	0.233082958	0.629247225	0	blood_eqtl
ADAM8	pd_progression_cont_MMSE	5	0.035195952	-0.2512, 0.3216	0.809649087	1.231603305	0.745434937	0	blood_eqtl
ADAM8	pd_progression_cont_HY	4	-0.083027739	-0.204, 0.038	0.178698367	5.500520949	0.063911212	0.454597114	blood_eqtl
ADAM9	pd_risk_discovery	6	0.016546038	-0.0213, 0.0543	0.390925103	3.9982221	0.406246516	0	blood_eqtl
ADAM9	pd_progression_surv_HY3	3	-1.122099919	-1.9754, -0.2688	0.009958756	1.541713129	0.214362989	0	brain_eqtl
ADAM9	pd_progression_surv_HY3	9	0.110070773	-0.0902, 0.3104	0.281435305	15.35548036	0.031703249	0.479013368	blood_eqtl
ADAM9	pd_progression_surv_DYSKINESIAS	3	0.098579306	-1.6575, 1.8547	0.912389762	0.448443839	0.503074878	0	brain_eqtl
ADAM9	pd_progression_surv_DYSKINESIAS	8	0.001212475	-0.3424, 0.3448	0.994481306	2.385085603	0.881100232	0	blood_eqtl
ADAM9	pd_progression_surv_DEPR	3	-1.103505299	-3.7025, 1.4955	0.405300745	0.32862436	0.56647024	0	brain_eqtl
ADAM9	pd_progression_surv_DEPR	8	0.16088424	-0.2307, 0.5525	0.420680401	3.34160464	0.764910159	0	blood_eqtl
ADAM9	pd_progression_surv_DEMENTIA	3	-0.097609658	-5.6427, 5.4474	0.972477383	0.032789538	0.856305711	0	brain_eqtl
ADAM9	pd_progression_surv_DEMENTIA	9	-0.062754574	-0.5437, 0.4181	0.79813494	1.441410112	0.984269017	0	blood_eqtl
ADAM9	pd_progression_cont_UPDRS4_scaled	3	0.097934639	-0.9356, 1.1315	0.852669523	1.936005912	0.164102863	0	brain_eqtl
ADAM9	pd_progression_cont_UPDRS4_scaled	9	-0.036911394	-0.1818, 0.108	0.61750852	10.1224939	0.18173748	0.209680927	blood_eqtl
ADAM9	pd_progression_cont_UPDRS3_scaled	3	0.026872151	-0.5903, 0.6441	0.931996404	0.394503802	0.529941462	0	brain_eqtl
ADAM9	pd_progression_cont_UPDRS3_scaled	9	-0.074941935	-0.1643, 0.0144	0.100086469	9.036996793	0.250010735	0.114750156	blood_eqtl
ADAM9	pd_progression_cont_UPDRS2_scaled	3	-0.109423834	-1.711, 1.4922	0.893475257	0.17659423	0.674316592	0	brain_eqtl
ADAM9	pd_progression_cont_UPDRS2_scaled	8	-0.121258995	-0.2459, 0.0033	0.056450012	6.08825183	0.413377081	0	blood_eqtl
ADAM9	pd_progression_cont_UPDRS1_scaled	3	-0.141735392	-0.8768, 0.5933	0.705492393	0.713363293	0.398329536	0	brain_eqtl
ADAM9	pd_progression_cont_UPDRS1_scaled	9	-0.174203937	-0.3104, -0.038	0.012174155	5.29147441	0.624440139	0	blood_eqtl
ADAM9	pd_progression_cont_UPDRS_scaled	8	-0.065661489	-0.166, 0.0346	0.199450181	3.765440161	0.708383187	0	blood_eqtl
ADAM9	pd_progression_cont_SEADL	3	-0.576256836	-5.0755, 3.923	0.801793295	0.549279002	0.458612443	0	brain_eqtl
ADAM9	pd_progression_cont_MOCA	5	0.305911959	-0.4157, 1.0276	0.406066693	1.682485127	0.640834748	0	blood_eqtl
ADAM9	pd_progression_cont_MMSE	9	-0.040461917	-0.1712, 0.0903	0.544224765	9.228917292	0.236635961	0.133159422	blood_eqtl
ADAM9	pd_progression_cont_HY	3	0.03643359	-0.0885, 0.1613	0.56748961	1.361495002	0.243278553	0	brain_eqtl
ADAM9	pd_progression_cont_HY	9	0.0163899	-0.009, 0.0418	0.206646398	7.365095643	0.391880851	0	blood_eqtl
ADAMDEC1	pd_risk_discovery	6	0.01167844	-0.0715, 0.0948	0.783065016	1.441317696	0.83698295	0	blood_eqtl
ADAMDEC1	pd_progression_surv_HY3	6	0.270968991	0.0213, 0.5206	0.033382086	3.462442001	0.483612052	0	blood_eqtl
ADAMDEC1	pd_progression_surv_DYSKINESIAS	6	-0.205260845	-0.7874, 0.3769	0.489527327	1.355720723	0.851853279	0	blood_eqtl
ADAMDEC1	pd_progression_surv_DEPR	6	0.085109011	-0.4015, 0.5717	0.731728306	4.318640563	0.364596733	0	blood_eqtl
ADAMDEC1	pd_progression_surv_DEMENTIA	6	-0.030270822	-0.3939, 0.3333	0.870384471	7.216406206	0.124884608	0.307134347	blood_eqtl
ADAMDEC1	pd_progression_cont_UPDRS3_scaled	6	-0.015844228	-0.1834, 0.1518	0.85300459	2.28961316	0.68266078	0	blood_eqtl
ADAMDEC1	pd_progression_cont_UPDRS2_scaled	6	0.053273036	-0.1722, 0.2787	0.64328966	6.424522309	0.169608649	0.22173202	blood_eqtl
ADAMDEC1	pd_progression_cont_UPDRS1_scaled	6	-0.131881049	-0.419, 0.1553	0.368041673	1.74054194	0.78334063	0	blood_eqtl
ADAMDEC1	pd_progression_cont_UPDRS_scaled	6	-0.040947346	-0.1773, 0.0954	0.556176679	2.903533522	0.574096448	0	blood_eqtl
ADAMDEC1	pd_progression_cont_SEADL	6	0.051649385	-1.0715, 1.1748	0.928185797	5.525477825	0.237499019	0.095100884	blood_eqtl
ADAMDEC1	pd_progression_cont_MMSE	6	-0.012710403	-0.1938, 0.1683	0.890553581	5.473328749	0.242083871	0.086479137	blood_eqtl
ADAMDEC1	pd_progression_cont_HY	6	0.016375637	-0.0251, 0.0578	0.438983594	4.836308682	0.304509315	0	blood_eqtl
ADAMTS1	pd_risk_discovery	7	0.015621325	-0.0177, 0.0489	0.358139671	7.609531023	0.179108736	0.21151514	blood_eqtl
ADAMTS1	pd_progression_surv_HY3	9	-0.030689576	-0.1679, 0.1065	0.661127462	8.386785426	0.299725572	0.046118436	blood_eqtl
ADAMTS1	pd_progression_surv_DYSKINESIAS	9	0.008361294	-0.1817, 0.1984	0.931273906	5.514644528	0.597418055	0	blood_eqtl
ADAMTS1	pd_progression_surv_DEPR	9	-0.053734265	-0.2838, 0.1763	0.647102234	8.839107617	0.26441486	0.094931259	blood_eqtl
ADAMTS1	pd_progression_surv_DEMENTIA	9	0.02861326	-0.193, 0.2503	0.800251536	21.49304468	0.003105	0.627786564	blood_eqtl
ADAMTS1	pd_progression_cont_UPDRS4_scaled	9	0.04282048	-0.1209, 0.2065	0.608213552	2.63751726	0.916390938	0	blood_eqtl
ADAMTS1	pd_progression_cont_UPDRS3_scaled	9	0.000668094	-0.0635, 0.0648	0.983720197	7.568593626	0.372165531	0	blood_eqtl
ADAMTS1	pd_progression_cont_UPDRS2_scaled	9	0.021177437	-0.0819, 0.1243	0.687289358	9.841007044	0.197763933	0.187075066	blood_eqtl
ADAMTS1	pd_progression_cont_UPDRS1_scaled	7	0.13891196	0.0413, 0.2365	0.005295116	5.321608948	0.377903671	0	blood_eqtl
ADAMTS1	pd_progression_cont_UPDRS_scaled	9	0.011270222	-0.0498, 0.0723	0.717541099	6.599519335	0.471732641	0	blood_eqtl
ADAMTS1	pd_progression_cont_SEADL	9	-0.160942259	-0.8176, 0.4957	0.630953969	13.31157956	0.064871034	0.39901948	blood_eqtl
ADAMTS1	pd_progression_cont_MOCA	3	0.359531971	-0.4689, 1.188	0.395001943	3.936715283	0.047242938	0.491962244	blood_eqtl
ADAMTS1	pd_progression_cont_MMSE	8	-0.040175765	-0.2052, 0.1248	0.633231841	2.47453142	0.871307045	0	blood_eqtl
ADAMTS1	pd_progression_cont_HY	8	0.003133606	-0.0247, 0.0309	0.825209695	2.885735615	0.823045572	0	blood_eqtl
ADAMTS10	pd_risk_discovery	3	0.009238892	-0.114, 0.1325	0.883220475	2.956500222	0.085532892	0.323524488	blood_eqtl
ADAMTS10	pd_progression_surv_HY3	9	-0.099779772	-0.27, 0.0705	0.250675786	3.531090613	0.831921512	0	blood_eqtl
ADAMTS10	pd_progression_surv_DYSKINESIAS	9	0.165329654	0.0174, 0.3133	0.028505218	6.109861728	0.526981628	0	blood_eqtl
ADAMTS10	pd_progression_surv_DEPR	8	-0.034618093	-0.2275, 0.1583	0.725018144	10.06961965	0.121750637	0.304839682	blood_eqtl
ADAMTS10	pd_progression_surv_DEMENTIA	10	0.013311925	-0.1608, 0.1875	0.880915555	14.6800278	0.065673983	0.386922142	blood_eqtl
ADAMTS10	pd_progression_cont_UPDRS4_scaled	8	0.038448055	-0.0492, 0.1261	0.389719836	4.943765917	0.551045587	0	blood_eqtl
ADAMTS10	pd_progression_cont_UPDRS3_scaled	10	-0.030919604	-0.0869, 0.025	0.278762164	7.364202769	0.497895334	0	blood_eqtl
ADAMTS10	pd_progression_cont_UPDRS2_scaled	8	-0.042949938	-0.165, 0.0791	0.490221413	1.931786995	0.925863954	0	blood_eqtl
ADAMTS10	pd_progression_cont_UPDRS1_scaled	9	0.003770689	-0.1224, 0.13	0.95329938	1.967217208	0.961632494	0	blood_eqtl
ADAMTS10	pd_progression_cont_UPDRS_scaled	8	-0.030052708	-0.1331, 0.073	0.567735287	1.732862767	0.942556111	0	blood_eqtl
ADAMTS10	pd_progression_cont_SEADL	8	0.272354921	-0.3403, 0.885	0.383582965	4.301924347	0.635890075	0	blood_eqtl
ADAMTS10	pd_progression_cont_MOCA	9	0.157099536	-0.529, 0.8432	0.653574601	1.038923716	0.994175969	0	blood_eqtl
ADAMTS10	pd_progression_cont_MMSE	9	0.034550643	-0.1372, 0.2063	0.6933293	1.947372173	0.962695633	0	blood_eqtl
ADAMTS10	pd_progression_cont_HY	10	0.000389338	-0.0197, 0.0205	0.969735676	6.485558045	0.593009994	0	blood_eqtl
ADAMTS13	pd_risk_discovery	4	-0.006086014	-0.0733, 0.0611	0.859055806	1.438694641	0.487070053	0	blood_eqtl
ADAMTS13	pd_progression_surv_HY3	7	0.022321394	-0.1707, 0.2153	0.820682977	3.433542086	0.633466545	0	blood_eqtl
ADAMTS13	pd_progression_surv_DYSKINESIAS	8	-0.005979838	-0.3326, 0.3206	0.971374647	1.23574914	0.975082144	0	blood_eqtl
ADAMTS13	pd_progression_surv_DEPR	8	0.014127809	-0.176, 0.2042	0.884190129	6.132591338	0.408502344	0	blood_eqtl
ADAMTS13	pd_progression_surv_DEMENTIA	8	0.007075036	-0.1905, 0.2046	0.944043438	8.121923015	0.229306345	0.138135145	blood_eqtl
ADAMTS13	pd_progression_cont_UPDRS4_scaled	8	0.013088227	-0.0717, 0.0979	0.762345331	3.699779546	0.717227684	0	blood_eqtl
ADAMTS13	pd_progression_cont_UPDRS3_scaled	3	-0.018161534	-0.1953, 0.1589	0.84070522	1.61000953	0.204490463	0	brain_eqtl
ADAMTS13	pd_progression_cont_UPDRS3_scaled	7	0.07337877	-0.0152, 0.1619	0.104306431	3.200651946	0.669082706	0	blood_eqtl
ADAMTS13	pd_progression_cont_UPDRS2_scaled	8	-0.039063263	-0.1457, 0.0675	0.472605008	2.846310877	0.82787453	0	blood_eqtl
ADAMTS13	pd_progression_cont_UPDRS1_scaled	8	-0.089230625	-0.1724, -0.0061	0.035422509	9.539763308	0.145419832	0.266229174	blood_eqtl
ADAMTS13	pd_progression_cont_UPDRS_scaled	8	-0.017377648	-0.1117, 0.077	0.718044143	2.375428433	0.882140417	0	blood_eqtl
ADAMTS13	pd_progression_cont_SEADL	8	0.205021585	-0.9021, 1.3122	0.716650743	1.705049232	0.944730793	0	blood_eqtl
ADAMTS13	pd_progression_cont_MOCA	8	-0.028094265	-0.3617, 0.3055	0.86890678	8.052176948	0.234305566	0.130669874	blood_eqtl
ADAMTS13	pd_progression_cont_MMSE	8	0.013931424	-0.1018, 0.1296	0.813427142	7.940926844	0.242463191	0.118490809	blood_eqtl
ADAMTS13	pd_progression_cont_HY	7	0.02777714	0.001, 0.0545	0.04175053	7.351909694	0.195756023	0.183885514	blood_eqtl
ADAMTS14	pd_risk_discovery	10	-0.006780512	-0.0334, 0.0199	0.61794292	17.15596384	0.0285254	0.475401086	brain_eqtl
ADAMTS14	pd_progression_surv_HY3	10	-0.032367279	-0.1383, 0.0735	0.549191294	13.94463212	0.083220023	0.35459036	brain_eqtl
ADAMTS14	pd_progression_surv_DYSKINESIAS	10	-0.000170119	-0.1138, 0.1134	0.99765787	5.627303041	0.688898746	0	brain_eqtl
ADAMTS14	pd_progression_surv_DEPR	10	-0.09277348	-0.2753, 0.0897	0.319105621	3.527026907	0.897081999	0	brain_eqtl
ADAMTS14	pd_progression_surv_DEMENTIA	9	0.04712297	-0.0722, 0.1665	0.439100972	8.720035098	0.273386204	0.0825725	brain_eqtl
ADAMTS14	pd_progression_cont_UPDRS4_scaled	9	0.015935532	-0.0441, 0.076	0.603016225	3.860737848	0.795670784	0	brain_eqtl
ADAMTS14	pd_progression_cont_UPDRS3_scaled	10	-0.019561468	-0.0594, 0.0203	0.33633392	9.296521715	0.317902612	0.031895985	brain_eqtl
ADAMTS14	pd_progression_cont_UPDRS2_scaled	8	0.014480564	-0.0424, 0.0713	0.617603367	9.942230763	0.127105983	0.295932657	brain_eqtl
ADAMTS14	pd_progression_cont_UPDRS1_scaled	10	-0.00548209	-0.0524, 0.0414	0.818754538	7.494966903	0.48428768	0	brain_eqtl
ADAMTS14	pd_progression_cont_UPDRS_scaled	10	0.019829256	-0.0089, 0.0486	0.176426092	7.782339433	0.455015688	0	brain_eqtl
ADAMTS14	pd_progression_cont_SEADL	10	0.020425928	-0.3773, 0.4181	0.919815866	5.077617426	0.749248984	0	brain_eqtl
ADAMTS14	pd_progression_cont_MOCA	9	-0.172195181	-0.4436, 0.0992	0.21368108	4.61072629	0.707346199	0	brain_eqtl
ADAMTS14	pd_progression_cont_MMSE	10	-0.0084686	-0.0789, 0.0619	0.81359138	10.95749161	0.204119437	0.178644135	brain_eqtl
ADAMTS14	pd_progression_cont_HY	9	0.007408297	-0.0143, 0.0291	0.502884444	3.140336483	0.871723489	0	brain_eqtl
ADAMTS17	pd_risk_discovery	23	0.001391377	-0.0247, 0.0274	0.916638828	15.46072027	0.799144888	0	blood_eqtl
ADAMTS17	pd_progression_surv_HY3	23	0.011114302	-0.1037, 0.1259	0.849534394	15.18447539	0.81358281	0	blood_eqtl
ADAMTS17	pd_progression_surv_DYSKINESIAS	24	0.044002893	-0.094, 0.182	0.531972866	23.74749623	0.360603062	0.031476844	blood_eqtl
ADAMTS17	pd_progression_surv_DEMENTIA	22	0.058329239	-0.0966, 0.2132	0.460441532	35.84881993	0.016022417	0.414206659	blood_eqtl
ADAMTS17	pd_progression_cont_UPDRS4_scaled	23	0.080136778	-0.0118, 0.1721	0.087568983	17.45954937	0.682901163	0	blood_eqtl
ADAMTS17	pd_progression_cont_UPDRS3_scaled	25	-0.001183976	-0.05, 0.0476	0.962099085	27.06639567	0.253152412	0.113291615	blood_eqtl
ADAMTS17	pd_progression_cont_UPDRS2_scaled	22	-0.074051706	-0.1749, 0.0268	0.150185963	13.0585809	0.874856472	0	blood_eqtl
ADAMTS17	pd_progression_cont_UPDRS1_scaled	23	-0.008941561	-0.0935, 0.0756	0.835770474	17.46689088	0.682445415	0	blood_eqtl
ADAMTS17	pd_progression_cont_UPDRS_scaled	22	0.009370611	-0.0372, 0.056	0.693420798	24.11832305	0.237261773	0.129292698	blood_eqtl
ADAMTS17	pd_progression_cont_SEADL	24	-0.075422668	-0.5121, 0.3613	0.734985745	23.51007524	0.373423483	0.021696028	blood_eqtl
ADAMTS17	pd_progression_cont_MOCA	5	0.287533792	-0.2658, 0.8409	0.308463248	5.051239749	0.16808334	0.208115196	blood_eqtl
ADAMTS17	pd_progression_cont_MMSE	24	-0.012445709	-0.102, 0.0771	0.785342876	13.22912384	0.9265735	0	blood_eqtl
ADAMTS17	pd_progression_cont_HY	23	0.002294457	-0.0132, 0.0177	0.771057227	26.06905345	0.203828266	0.156087503	blood_eqtl
ADAMTS18	pd_risk_discovery	24	-0.002154926	-0.0129, 0.0086	0.693953222	21.89993889	0.465874649	0	brain_eqtl
ADAMTS18	pd_progression_surv_HY3	29	0.032788732	-0.0201, 0.0857	0.22429287	32.59822675	0.210652789	0.141057573	brain_eqtl
ADAMTS18	pd_progression_surv_DYSKINESIAS	28	-0.084347443	-0.1325, -0.0362	0.000588873	40.39918763	0.03563154	0.331669729	brain_eqtl
ADAMTS18	pd_progression_surv_DEPR	24	0.049365068	-0.0313, 0.1301	0.230559802	34.05310298	0.048516927	0.324584311	brain_eqtl
ADAMTS18	pd_progression_surv_DEMENTIA	26	0.030251627	-0.0359, 0.0964	0.369983682	41.30103086	0.015433528	0.394688232	brain_eqtl
ADAMTS18	pd_progression_cont_UPDRS4_scaled	27	-0.012733152	-0.0347, 0.0092	0.25495954	31.502756	0.172907523	0.174675384	brain_eqtl
ADAMTS18	pd_progression_cont_UPDRS3_scaled	28	0.00829243	-0.0145, 0.0311	0.476684589	17.63781211	0.888550605	0	brain_eqtl
ADAMTS18	pd_progression_cont_UPDRS2_scaled	27	-0.005610207	-0.0285, 0.0173	0.631348759	24.77627305	0.474966579	0	brain_eqtl
ADAMTS18	pd_progression_cont_UPDRS1_scaled	25	-0.005146812	-0.0288, 0.0185	0.669344157	22.2577138	0.504742526	0	brain_eqtl
ADAMTS18	pd_progression_cont_UPDRS_scaled	27	0.000848663	-0.0161, 0.0178	0.921755726	24.8041844	0.473389772	0	brain_eqtl
ADAMTS18	pd_progression_cont_SEADL	26	-0.053604813	-0.2544, 0.1472	0.60085788	16.58889025	0.865658218	0	brain_eqtl
ADAMTS18	pd_progression_cont_MOCA	20	0.003108793	-0.1, 0.1062	0.952862021	26.1054045	0.097372172	0.27218136	brain_eqtl
ADAMTS18	pd_progression_cont_MMSE	27	-0.006140053	-0.0374, 0.0252	0.700538005	28.80282311	0.272242503	0.097310708	brain_eqtl
ADAMTS18	pd_progression_cont_HY	28	0.00195963	-0.0054, 0.0094	0.603938471	21.5010291	0.715662636	0	brain_eqtl
ADAMTS2	pd_risk_discovery	3	0.046582768	-0.3526, 0.4458	0.819088799	0.022255111	0.881410441	0	brain_eqtl
ADAMTS2	pd_risk_discovery	5	0.00105423	-0.0858, 0.0879	0.98100953	0.342728684	0.951801853	0	blood_eqtl
ADAMTS2	pd_progression_surv_HY3	3	-0.08927403	-0.3323, 0.1537	0.471453449	1.165189324	0.280391914	0	brain_eqtl
ADAMTS2	pd_progression_surv_HY3	6	-0.033033323	-0.1676, 0.1016	0.630492227	4.833641808	0.304796681	0	blood_eqtl
ADAMTS2	pd_progression_surv_DYSKINESIAS	3	-0.141219306	-0.4381, 0.1557	0.351211901	2.391439943	0.122001206	0.163683786	brain_eqtl
ADAMTS2	pd_progression_surv_DYSKINESIAS	7	0.098125474	-0.0856, 0.2818	0.295089082	5.386940993	0.370502512	0	blood_eqtl
ADAMTS2	pd_progression_surv_DEPR	3	-0.191756352	-0.7014, 0.3179	0.460881811	0.367348375	0.544453191	0	brain_eqtl
ADAMTS2	pd_progression_surv_DEPR	6	-0.006039362	-0.2768, 0.2647	0.965131837	6.309217032	0.177215227	0.207508638	blood_eqtl
ADAMTS2	pd_progression_surv_DEMENTIA	3	-0.130034121	-0.432, 0.1719	0.398591778	0.922857054	0.33672592	0	brain_eqtl
ADAMTS2	pd_progression_surv_DEMENTIA	7	-0.077847454	-0.3296, 0.1739	0.544447629	12.35631669	0.03021851	0.514418402	blood_eqtl
ADAMTS2	pd_progression_cont_UPDRS4_scaled	3	-0.023950421	-0.1507, 0.1028	0.711108079	1.83985743	0.174967658	0	brain_eqtl
ADAMTS2	pd_progression_cont_UPDRS3_scaled	7	-0.001202288	-0.0694, 0.067	0.972450992	4.901410644	0.428030389	0	blood_eqtl
ADAMTS2	pd_progression_cont_UPDRS2_scaled	3	-0.00043535	-0.3297, 0.3288	0.997932346	0.131116327	0.717277389	0	brain_eqtl
ADAMTS2	pd_progression_cont_UPDRS2_scaled	7	-0.031081106	-0.1499, 0.0878	0.608271644	4.297334928	0.507448061	0	blood_eqtl
ADAMTS2	pd_progression_cont_UPDRS1_scaled	3	-0.013949144	-0.131, 0.1031	0.815384815	0.995169109	0.318482272	0	brain_eqtl
ADAMTS2	pd_progression_cont_UPDRS1_scaled	7	-0.127090759	-0.2391, -0.0151	0.026113492	7.021015148	0.219082071	0.145422724	blood_eqtl
ADAMTS2	pd_progression_cont_UPDRS_scaled	3	0.035216254	-0.5158, 0.5862	0.900306063	0.029861667	0.862804481	0	brain_eqtl
ADAMTS2	pd_progression_cont_UPDRS_scaled	7	0.005527592	-0.061, 0.0721	0.870690618	5.169422277	0.395555707	0	blood_eqtl
ADAMTS2	pd_progression_cont_SEADL	3	-0.097874586	-22.603, 22.4073	0.993199025	0.001676069	0.967343873	0	brain_eqtl
ADAMTS2	pd_progression_cont_SEADL	7	-0.257053778	-0.855, 0.3408	0.399428935	4.484942994	0.481900538	0	blood_eqtl
ADAMTS2	pd_progression_cont_MMSE	3	0.015151806	-0.2256, 0.2559	0.901832871	3.989151224	0.045794127	0.498640215	brain_eqtl
ADAMTS2	pd_progression_cont_MMSE	7	-0.085782231	-0.2097, 0.0381	0.174720011	15.79482849	0.007454927	0.620128829	blood_eqtl
ADAMTS2	pd_progression_cont_HY	3	0.004115545	-0.0323, 0.0405	0.82460844	0.890401546	0.345368516	0	brain_eqtl
ADAMTS2	pd_progression_cont_HY	7	0.005425459	-0.0303, 0.0411	0.765705357	1.577427482	0.903965464	0	blood_eqtl
ADAMTS20	pd_risk_discovery	5	-0.006068824	-0.0334, 0.0212	0.662893447	2.397308085	0.494135919	0	brain_eqtl
ADAMTS20	pd_progression_surv_HY3	4	0.00889883	-0.3365, 0.3543	0.959721715	0.419962164	0.810599581	0	brain_eqtl
ADAMTS20	pd_progression_surv_DYSKINESIAS	5	-0.016524796	-0.2362, 0.2032	0.882804235	1.653982781	0.647212457	0	brain_eqtl
ADAMTS20	pd_progression_surv_DEPR	5	-0.014427562	-0.2904, 0.2615	0.918382354	1.919564514	0.589268046	0	brain_eqtl
ADAMTS20	pd_progression_surv_DEMENTIA	5	0.068108296	-0.1214, 0.2576	0.481069564	2.233026714	0.525472468	0	brain_eqtl
ADAMTS20	pd_progression_cont_UPDRS4_scaled	5	0.065929447	-0.0582, 0.1901	0.297895855	4.296881388	0.231139447	0.069092293	brain_eqtl
ADAMTS20	pd_progression_cont_UPDRS3_scaled	5	0.016946452	-0.0644, 0.0983	0.682948065	1.732165486	0.629806508	0	brain_eqtl
ADAMTS20	pd_progression_cont_UPDRS2_scaled	5	0.010999581	-0.0925, 0.1145	0.834932613	3.370865271	0.337900677	0	brain_eqtl
ADAMTS20	pd_progression_cont_UPDRS1_scaled	5	0.057932129	-0.0466, 0.1624	0.277310249	4.448040539	0.216972042	0.100727621	brain_eqtl
ADAMTS20	pd_progression_cont_UPDRS_scaled	5	-0.052221906	-0.1104, 0.006	0.078670766	3.097664356	0.376810996	0	brain_eqtl
ADAMTS20	pd_progression_cont_SEADL	5	0.031161549	-0.5098, 0.5721	0.910100745	3.291938637	0.348766213	0	brain_eqtl
ADAMTS20	pd_progression_cont_MMSE	5	0.001090937	-0.0929, 0.0951	0.981857831	4.502936876	0.212028474	0.111690856	brain_eqtl
ADAMTS20	pd_progression_cont_HY	5	-0.000959776	-0.0217, 0.0198	0.927647133	2.202342139	0.53148719	0	brain_eqtl
ADAMTS3	pd_risk_discovery	3	0.011685563	-0.0413, 0.0647	0.665682554	0.557021653	0.455462759	0	brain_eqtl
ADAMTS3	pd_progression_surv_HY3	5	0.007274746	-0.9832, 0.9977	0.988514284	0.086137701	0.9934474	0	brain_eqtl
ADAMTS3	pd_progression_surv_DYSKINESIAS	5	-0.098308771	-1.3639, 1.1673	0.878992263	0.115597886	0.989902069	0	brain_eqtl
ADAMTS3	pd_progression_surv_DEPR	5	-0.096732974	-0.5735, 0.38	0.690860811	1.491839362	0.684155078	0	brain_eqtl
ADAMTS3	pd_progression_surv_DEMENTIA	5	-0.030606858	-0.2814, 0.2201	0.810922408	4.385674338	0.222717391	0.087939575	brain_eqtl
ADAMTS3	pd_progression_cont_UPDRS4_scaled	5	0.002332102	-0.1843, 0.1889	0.980457041	3.934204639	0.268657049	0	brain_eqtl
ADAMTS3	pd_progression_cont_UPDRS3_scaled	5	0.115374195	0.009, 0.2218	0.033552831	5.311345935	0.150367863	0.246895222	brain_eqtl
ADAMTS3	pd_progression_cont_UPDRS2_scaled	4	0.014289446	-0.221, 0.2496	0.905246841	0.936041202	0.626240622	0	brain_eqtl
ADAMTS3	pd_progression_cont_UPDRS1_scaled	5	0.066620787	-0.1374, 0.2706	0.522080085	1.548617111	0.671095825	0	brain_eqtl
ADAMTS3	pd_progression_cont_UPDRS_scaled	5	0.025485168	-0.1477, 0.1987	0.773061571	0.549754922	0.907832122	0	brain_eqtl
ADAMTS3	pd_progression_cont_SEADL	5	-0.198931478	-2.1572, 1.7593	0.842181609	0.452266557	0.929245874	0	brain_eqtl
ADAMTS3	pd_progression_cont_MMSE	5	-0.074879854	-0.2052, 0.0554	0.260050971	2.464149735	0.481804882	0	brain_eqtl
ADAMTS3	pd_progression_cont_HY	4	-0.007693044	-0.5808, 0.5654	0.979009922	0.033843293	0.98322072	0	brain_eqtl
ADAMTS5	pd_risk_discovery	4	-0.011093678	-0.1062, 0.0841	0.819243383	3.351395356	0.187177544	0.104850463	brain_eqtl
ADAMTS5	pd_risk_discovery	6	-0.00377222	-0.0517, 0.0442	0.877515596	5.228499667	0.264645122	0.043702722	blood_eqtl
ADAMTS5	pd_progression_surv_HY3	4	0.094858659	-0.3687, 0.5585	0.688396951	4.493765109	0.105728314	0.332408364	brain_eqtl
ADAMTS5	pd_progression_surv_HY3	6	0.038934941	-0.1436, 0.2214	0.675863219	7.954961354	0.09324202	0.371461434	blood_eqtl
ADAMTS5	pd_progression_surv_DYSKINESIAS	4	-0.142160431	-0.582, 0.2976	0.526392191	2.426604573	0.297214171	0	brain_eqtl
ADAMTS5	pd_progression_surv_DYSKINESIAS	6	-0.027653582	-0.2103, 0.155	0.76670054	3.201009392	0.524767928	0	blood_eqtl
ADAMTS5	pd_progression_surv_DEPR	4	-0.080425975	-0.664, 0.5031	0.787068691	1.783816988	0.409872766	0	brain_eqtl
ADAMTS5	pd_progression_surv_DEPR	6	-0.116506446	-0.3376, 0.1046	0.301708988	4.561276575	0.335343371	0	blood_eqtl
ADAMTS5	pd_progression_surv_DEMENTIA	4	0.260897047	-0.4187, 0.9405	0.451797201	0.975022323	0.614153021	0	brain_eqtl
ADAMTS5	pd_progression_surv_DEMENTIA	6	0.032464671	-0.1672, 0.2321	0.749925691	4.006327798	0.405150153	0	blood_eqtl
ADAMTS5	pd_progression_cont_UPDRS4_scaled	4	0.288880737	0.0262, 0.5515	0.031102162	2.163743854	0.338960422	0	brain_eqtl
ADAMTS5	pd_progression_cont_UPDRS3_scaled	3	-0.058960757	-2.5997, 2.4818	0.963722767	0.004729349	0.945172488	0	brain_eqtl
ADAMTS5	pd_progression_cont_UPDRS3_scaled	6	0.013436361	-0.0476, 0.0744	0.665934711	2.976471901	0.561770461	0	blood_eqtl
ADAMTS5	pd_progression_cont_UPDRS2_scaled	4	0.253466146	-0.026, 0.533	0.075518468	4.318828618	0.115392686	0.305367204	brain_eqtl
ADAMTS5	pd_progression_cont_UPDRS2_scaled	6	-0.022832682	-0.1056, 0.06	0.588883911	3.931123679	0.415407491	0	blood_eqtl
ADAMTS5	pd_progression_cont_UPDRS1_scaled	4	0.265587057	0.0034, 0.5278	0.047111218	4.091264881	0.129298391	0.26673044	brain_eqtl
ADAMTS5	pd_progression_cont_UPDRS1_scaled	6	-0.014751684	-0.103, 0.0735	0.743259031	5.884708807	0.207925322	0.150340286	blood_eqtl
ADAMTS5	pd_progression_cont_UPDRS_scaled	4	0.113763056	-0.1209, 0.3484	0.341973755	0.966248831	0.616853073	0	brain_eqtl
ADAMTS5	pd_progression_cont_UPDRS_scaled	6	-0.015684724	-0.1134, 0.0821	0.753137481	1.655756778	0.798737882	0	blood_eqtl
ADAMTS5	pd_progression_cont_SEADL	4	-0.633676999	-2.3921, 1.1248	0.480000282	3.850884532	0.145811255	0.220958205	brain_eqtl
ADAMTS5	pd_progression_cont_SEADL	6	0.105784619	-0.602, 0.8135	0.769562267	2.990162696	0.559472997	0	blood_eqtl
ADAMTS5	pd_progression_cont_MOCA	3	0.395893838	-0.6538, 1.4456	0.459796023	0.363986111	0.546300743	0	blood_eqtl
ADAMTS5	pd_progression_cont_MMSE	4	-0.105861621	-0.6149, 0.4031	0.683548779	0.562466316	0.754852315	0	brain_eqtl
ADAMTS5	pd_progression_cont_MMSE	4	0.047818679	-0.092, 0.1876	0.50265758	2.198706107	0.333086503	0	blood_eqtl
ADAMTS5	pd_progression_cont_HY	4	-0.033044302	-0.284, 0.2179	0.796329212	0.093400648	0.954373358	0	brain_eqtl
ADAMTS5	pd_progression_cont_HY	6	-0.003271071	-0.0307, 0.0241	0.815016169	2.546401176	0.636346661	0	blood_eqtl
ADAMTS6	pd_risk_discovery	11	0.003576251	-0.0314, 0.0386	0.841256247	6.450495978	0.694120226	0	blood_eqtl
ADAMTS6	pd_progression_surv_HY3	12	0.017917367	-0.1357, 0.1716	0.81920808	6.412521901	0.779496611	0	blood_eqtl
ADAMTS6	pd_progression_surv_DYSKINESIAS	13	0.036855912	-0.1618, 0.2355	0.716142344	2.537109807	0.995540194	0	blood_eqtl
ADAMTS6	pd_progression_surv_DEPR	11	0.016849477	-0.233, 0.2667	0.894843233	4.733591496	0.856885999	0	blood_eqtl
ADAMTS6	pd_progression_surv_DEMENTIA	13	0.001107891	-0.1416, 0.1438	0.987862471	22.20794103	0.022810887	0.459652744	blood_eqtl
ADAMTS6	pd_progression_cont_UPDRS4_scaled	12	-0.010125321	-0.078, 0.0577	0.769991783	8.539084305	0.576331189	0	blood_eqtl
ADAMTS6	pd_progression_cont_UPDRS3_scaled	12	-0.043571795	-0.1088, 0.0217	0.190760008	7.250626187	0.701591367	0	blood_eqtl
ADAMTS6	pd_progression_cont_UPDRS2_scaled	12	-0.041287388	-0.1241, 0.0416	0.328713378	7.536760109	0.673983818	0	blood_eqtl
ADAMTS6	pd_progression_cont_UPDRS1_scaled	12	-0.007787343	-0.079, 0.0634	0.830273901	9.023116886	0.529911114	0	blood_eqtl
ADAMTS6	pd_progression_cont_UPDRS_scaled	12	-0.017847317	-0.0747, 0.039	0.538483104	8.926413308	0.539101215	0	blood_eqtl
ADAMTS6	pd_progression_cont_SEADL	12	0.587401635	-0.2805, 1.4553	0.184690127	3.558876629	0.965061332	0	blood_eqtl
ADAMTS6	pd_progression_cont_MOCA	4	0.03568024	-0.6205, 0.6918	0.915123602	0.489967171	0.782717386	0	blood_eqtl
ADAMTS6	pd_progression_cont_MMSE	12	-0.040073727	-0.1372, 0.057	0.418467857	12.9534925	0.226283743	0.15080817	blood_eqtl
ADAMTS6	pd_progression_cont_HY	12	-0.006023875	-0.0293, 0.0172	0.611950269	6.003401243	0.814977406	0	blood_eqtl
ADAMTS8	pd_risk_discovery	5	0.041438326	-0.038, 0.1209	0.306708221	2.322240547	0.508273603	0	brain_eqtl
ADAMTS8	pd_progression_surv_HY3	5	-0.280332713	-0.6204, 0.0597	0.106119519	5.082086002	0.165884143	0.212921623	brain_eqtl
ADAMTS8	pd_progression_surv_DYSKINESIAS	6	-0.017392681	-0.4134, 0.3786	0.931395279	10.923952	0.027432116	0.54229019	brain_eqtl
ADAMTS8	pd_progression_surv_DEPR	6	-0.238873935	-0.788, 0.3102	0.393851425	5.658128938	0.226175516	0.116315649	brain_eqtl
ADAMTS8	pd_progression_surv_DEMENTIA	6	0.016974361	-0.3528, 0.3867	0.928303797	6.043016263	0.195958742	0.172598619	brain_eqtl
ADAMTS8	pd_progression_cont_UPDRS4_scaled	6	0.042700043	-0.1153, 0.2007	0.596228215	4.724421004	0.316759694	0	brain_eqtl
ADAMTS8	pd_progression_cont_UPDRS3_scaled	6	-0.047404179	-0.1623, 0.0675	0.418793668	4.033841474	0.401445278	0	brain_eqtl
ADAMTS8	pd_progression_cont_UPDRS2_scaled	5	-0.027910937	-0.2127, 0.1568	0.767154711	2.22652767	0.526742166	0	brain_eqtl
ADAMTS8	pd_progression_cont_UPDRS1_scaled	5	0.367182688	0.0858, 0.6486	0.010551845	2.633585485	0.451631977	0	brain_eqtl
ADAMTS8	pd_progression_cont_UPDRS_scaled	6	-0.154003758	-0.2935, -0.0145	0.030527067	4.605745467	0.330192283	0	brain_eqtl
ADAMTS8	pd_progression_cont_SEADL	5	0.849894555	-0.8248, 2.5246	0.319908431	3.068232471	0.381224246	0	brain_eqtl
ADAMTS8	pd_progression_cont_MOCA	4	0.324900256	-1.9884, 2.6382	0.783105581	0.263830498	0.876415269	0	brain_eqtl
ADAMTS8	pd_progression_cont_MMSE	6	-0.01861285	-0.204, 0.1668	0.844039498	3.656030857	0.454553244	0	brain_eqtl
ADAMTS8	pd_progression_cont_HY	6	-0.015081614	-0.0733, 0.0432	0.611829918	1.601545311	0.808514367	0	brain_eqtl
ADAMTSL4	pd_risk_discovery	4	0.025423123	-0.1337, 0.1845	0.754103227	0.079208916	0.961169547	0	blood_eqtl
ADAMTSL4	pd_progression_surv_HY3	5	0.051078883	-0.0497, 0.1518	0.320474191	3.723257153	0.292939688	0	blood_eqtl
ADAMTSL4	pd_progression_surv_DYSKINESIAS	5	0.039512279	-0.0751, 0.1541	0.499177	6.964191064	0.073047925	0.42563322	blood_eqtl
ADAMTSL4	pd_progression_surv_DEPR	5	0.010746344	-0.1492, 0.1707	0.895232023	8.615497076	0.034864952	0.535720346	blood_eqtl
ADAMTSL4	pd_progression_surv_DEMENTIA	5	0.126724609	-0.0275, 0.2809	0.107222068	10.13539946	0.017449569	0.605343626	blood_eqtl
ADAMTSL4	pd_progression_cont_UPDRS4_scaled	5	0.037678403	-0.0063, 0.0816	0.093029794	3.590172737	0.309253955	0	blood_eqtl
ADAMTSL4	pd_progression_cont_UPDRS3_scaled	5	0.007419166	-0.0496, 0.0644	0.798573697	1.403128304	0.704801603	0	blood_eqtl
ADAMTSL4	pd_progression_cont_UPDRS2_scaled	4	0.017690116	-0.0655, 0.1008	0.676711384	0.71412843	0.699727563	0	blood_eqtl
ADAMTSL4	pd_progression_cont_UPDRS1_scaled	4	0.025412623	-0.4701, 0.5209	0.919936612	0.019434932	0.990329596	0	blood_eqtl
ADAMTSL4	pd_progression_cont_UPDRS_scaled	5	0.005571374	-0.0964, 0.1075	0.91471156	0.410612875	0.938041502	0	blood_eqtl
ADAMTSL4	pd_progression_cont_SEADL	4	-0.353155943	-0.9093, 0.203	0.213299298	1.004841612	0.605064143	0	blood_eqtl
ADAMTSL4	pd_progression_cont_MOCA	5	0.119104664	-0.1139, 0.3521	0.316484766	6.683813677	0.082688503	0.401539272	blood_eqtl
ADAMTSL4	pd_progression_cont_MMSE	5	-0.038083671	-0.1283, 0.0521	0.408057173	1.726965668	0.630955445	0	blood_eqtl
ADAMTSL4	pd_progression_cont_HY	5	-0.001376362	-0.0182, 0.0155	0.872656121	2.002549286	0.571877759	0	blood_eqtl
ADCK3	pd_risk_discovery	6	-0.004876446	-0.0519, 0.0421	0.838891527	7.629275948	0.106142036	0.344629814	brain_eqtl
ADCK3	pd_risk_discovery	31	-0.002963535	-0.0212, 0.0153	0.750759818	27.12125613	0.565163005	0	blood_eqtl
ADCK3	pd_progression_surv_HY3	8	-0.079535441	-0.2435, 0.0844	0.341734884	14.90273169	0.021026885	0.530287457	brain_eqtl
ADCK3	pd_progression_surv_HY3	35	-0.000147226	-0.0858, 0.0855	0.997311772	81.31731452	5.86E-06	0.581884864	blood_eqtl
ADCK3	pd_progression_surv_DYSKINESIAS	8	0.034863949	-0.1405, 0.2102	0.696789569	4.036858976	0.671688237	0	brain_eqtl
ADCK3	pd_progression_surv_DYSKINESIAS	34	-0.030069876	-0.1089, 0.0487	0.454522492	57.18025738	0.004035828	0.422877729	blood_eqtl
ADCK3	pd_progression_surv_DEPR	6	-0.050713269	-0.2568, 0.1554	0.629636105	4.769802614	0.311742873	0	brain_eqtl
ADCK3	pd_progression_surv_DEPR	36	-0.093774835	-0.2163, 0.0287	0.133457731	73.49421446	9.96E-05	0.523772038	blood_eqtl
ADCK3	pd_progression_surv_DEMENTIA	7	-0.056072521	-0.3129, 0.2008	0.668746123	15.88156139	0.007190484	0.622203393	brain_eqtl
ADCK3	pd_progression_surv_DEMENTIA	37	-0.076403742	-0.1705, 0.0177	0.11141238	68.72641311	0.000568511	0.476183924	blood_eqtl
ADCK3	pd_progression_cont_UPDRS4_scaled	8	0.003973919	-0.0638, 0.0717	0.90847845	5.220413942	0.515870199	0	brain_eqtl
ADCK3	pd_progression_cont_UPDRS4_scaled	34	0.015910984	-0.0227, 0.0545	0.419534906	23.66381997	0.856325929	0	blood_eqtl
ADCK3	pd_progression_cont_UPDRS3_scaled	7	0.003124041	-0.0817, 0.088	0.942463484	3.193271538	0.6702171	0	brain_eqtl
ADCK3	pd_progression_cont_UPDRS3_scaled	36	0.008228216	-0.0204, 0.0369	0.573642312	35.30900804	0.406153951	0.008751535	blood_eqtl
ADCK3	pd_progression_cont_UPDRS2_scaled	7	-0.001152302	-0.099, 0.0967	0.981590424	10.00596385	0.075066439	0.400357618	brain_eqtl
ADCK3	pd_progression_cont_UPDRS2_scaled	37	0.010669701	-0.0241, 0.0455	0.547892104	39.61169895	0.271709017	0.091177583	blood_eqtl
ADCK3	pd_progression_cont_UPDRS1_scaled	7	0.025981781	-0.0707, 0.1226	0.598288063	10.31790588	0.066712636	0.418486651	brain_eqtl
ADCK3	pd_progression_cont_UPDRS1_scaled	37	0.003968307	-0.0322, 0.0401	0.829524351	29.55983969	0.727900216	0	blood_eqtl
ADCK3	pd_progression_cont_UPDRS_scaled	7	0.012574895	-0.054, 0.0791	0.711145103	4.816720882	0.438654991	0	brain_eqtl
ADCK3	pd_progression_cont_UPDRS_scaled	37	0.002915074	-0.0252, 0.0311	0.839098151	30.48603277	0.685792766	0	blood_eqtl
ADCK3	pd_progression_cont_SEADL	7	-0.076158334	-0.7607, 0.6084	0.827378714	4.246391849	0.514514065	0	brain_eqtl
ADCK3	pd_progression_cont_SEADL	37	0.047820141	-0.2144, 0.3101	0.720786827	39.96493689	0.259020007	0.099210388	blood_eqtl
ADCK3	pd_progression_cont_MOCA	7	0.163460849	-0.1746, 0.5015	0.34324809	4.949826394	0.42203412	0	brain_eqtl
ADCK3	pd_progression_cont_MOCA	36	0.077520399	-0.07, 0.2251	0.30312324	46.18916467	0.079272377	0.242246526	blood_eqtl
ADCK3	pd_progression_cont_MMSE	6	-0.001797763	-0.1672, 0.1636	0.983005314	2.04908148	0.726731744	0	brain_eqtl
ADCK3	pd_progression_cont_MMSE	37	0.008125627	-0.0416, 0.0579	0.748753628	29.24857962	0.741581736	0	blood_eqtl
ADCK3	pd_progression_cont_HY	7	-0.010854775	-0.0348, 0.0131	0.374415143	5.4639233	0.361918041	0	brain_eqtl
ADCK3	pd_progression_cont_HY	36	0.002205884	-0.0079, 0.0123	0.66929842	43.32289754	0.131269849	0.192113132	blood_eqtl
ADCK4	pd_progression_surv_HY3	3	1.200947346	-214.0919, 216.4938	0.991276841	0.000139439	0.990578463	0	blood_eqtl
ADCK4	pd_progression_surv_DYSKINESIAS	3	-0.819243331	-8.736, 7.0975	0.839275033	0.020009126	0.887511598	0	blood_eqtl
ADCK4	pd_progression_surv_DEPR	3	0.421281519	-8.5013, 9.3438	0.926268763	0.104675305	0.746289627	0	blood_eqtl
ADCK4	pd_progression_surv_DEMENTIA	3	2.392148658	-2.5788, 7.3631	0.345586762	0.353352514	0.552221461	0	blood_eqtl
ADCK4	pd_progression_cont_UPDRS4_scaled	3	-0.171191341	-1.451, 1.1086	0.793190112	0.791044067	0.373784609	0	blood_eqtl
ADCK4	pd_progression_cont_UPDRS3_scaled	3	0.105127242	-0.2464, 0.4567	0.557819125	1.275926914	0.258657733	0	blood_eqtl
ADCK4	pd_progression_cont_UPDRS2_scaled	3	0.031686314	-23.6978, 23.7612	0.997911809	0.002851626	0.957412713	0	blood_eqtl
ADCK4	pd_progression_cont_UPDRS1_scaled	3	0.092952658	-6.1518, 6.3377	0.97672603	0.040558155	0.840393202	0	blood_eqtl
ADCK4	pd_progression_cont_UPDRS_scaled	3	0.015290208	-1.0799, 1.1105	0.978169394	0.844191427	0.358200766	0	blood_eqtl
ADCK4	pd_progression_cont_SEADL	3	6.018289943	-12.3421, 24.3787	0.520581562	0.346184925	0.556280738	0	blood_eqtl
ADCK4	pd_progression_cont_MOCA	3	0.796089199	-61.2511, 62.8432	0.979937629	0.007621495	0.930432119	0	blood_eqtl
ADCK4	pd_progression_cont_MMSE	3	-0.072595778	-3.6147, 3.4695	0.967957563	0.297630355	0.585371803	0	blood_eqtl
ADCYAP1R1	pd_risk_discovery	3	-0.043771051	-0.1309, 0.0433	0.324634253	0.759839529	0.383378746	0	brain_eqtl
ADCYAP1R1	pd_progression_surv_HY3	3	-0.123443139	-0.5263, 0.2794	0.548111905	1.935001584	0.164212284	0	brain_eqtl
ADCYAP1R1	pd_progression_surv_DYSKINESIAS	3	-0.287309705	-1.2955, 0.7209	0.576465176	0.228541894	0.632607106	0	brain_eqtl
ADCYAP1R1	pd_progression_surv_DEPR	3	-0.114082597	-0.7693, 0.5411	0.732911628	1.240767899	0.265323112	0	brain_eqtl
ADCYAP1R1	pd_progression_surv_DEMENTIA	3	-0.103843939	-2.5082, 2.3005	0.93253919	0.035584713	0.85037568	0	brain_eqtl
ADCYAP1R1	pd_progression_cont_UPDRS4_scaled	3	-0.089615283	-0.6979, 0.5187	0.77278582	0.249252285	0.617602059	0	brain_eqtl
ADCYAP1R1	pd_progression_cont_UPDRS3_scaled	3	-0.171632412	-0.3712, 0.0279	0.091866414	1.726091888	0.18891077	0	brain_eqtl
ADCYAP1R1	pd_progression_cont_UPDRS2_scaled	3	0.007445132	-0.4214, 0.4363	0.972854787	0.408406065	0.522779634	0	brain_eqtl
ADCYAP1R1	pd_progression_cont_UPDRS1_scaled	3	0.075593387	-0.2616, 0.4128	0.660361369	2.709727478	0.099738029	0.261918397	brain_eqtl
ADCYAP1R1	pd_progression_cont_UPDRS_scaled	3	-0.072838385	-0.2414, 0.0958	0.397141123	0.93283505	0.334127321	0	brain_eqtl
ADCYAP1R1	pd_progression_cont_SEADL	3	0.424471626	-1.0807, 1.9296	0.580448039	1.033959906	0.309230411	0	brain_eqtl
ADCYAP1R1	pd_progression_cont_MMSE	3	-0.038213598	-1.0745, 0.9981	0.942383736	0.056515233	0.812091035	0	brain_eqtl
ADCYAP1R1	pd_progression_cont_HY	3	0.043977177	-0.0506, 0.1385	0.362022111	0.299449815	0.584227543	0	brain_eqtl
ADH1C	pd_progression_surv_DYSKINESIAS	3	0.023370202	-0.8475, 0.8943	0.958055459	0.050211033	0.822696466	0	brain_eqtl
ADH1C	pd_progression_surv_DEMENTIA	3	-0.035778213	-0.2931, 0.2215	0.785227199	1.327097729	0.249322192	0	brain_eqtl
ADH1C	pd_progression_cont_UPDRS4_scaled	3	0.029106392	-0.0695, 0.1277	0.56304872	0.726289617	0.394088518	0	brain_eqtl
ADH1C	pd_progression_cont_UPDRS3_scaled	3	0.018342827	-0.1744, 0.2111	0.852038786	0.169147479	0.680870584	0	brain_eqtl
ADH1C	pd_progression_cont_UPDRS2_scaled	3	0.000268793	-0.1023, 0.1028	0.995902041	1.488442328	0.222458299	0	brain_eqtl
ADH1C	pd_progression_cont_UPDRS1_scaled	3	0.08972493	-0.0158, 0.1952	0.095552212	1.79147887	0.180746081	0	brain_eqtl
ADH1C	pd_progression_cont_UPDRS_scaled	3	0.020591202	-0.066, 0.1072	0.64122217	1.659110143	0.197723513	0	brain_eqtl
ADH1C	pd_progression_cont_HY	3	-0.005653245	-0.0415, 0.0302	0.757249328	2.568268039	0.109027041	0.221265082	brain_eqtl
ADH5	pd_risk_discovery	3	0.008623656	-0.1249, 0.1421	0.899262059	0.197911259	0.656412126	0	brain_eqtl
ADH5	pd_risk_discovery	5	0.024821394	-0.0253, 0.0749	0.331557805	1.031424834	0.793648683	0	blood_eqtl
ADH5	pd_progression_surv_HY3	3	-0.022352389	-0.2775, 0.2328	0.86369252	1.073966707	0.300051176	0	brain_eqtl
ADH5	pd_progression_surv_HY3	5	0.002556886	-0.156, 0.1611	0.974791212	1.715064569	0.633589807	0	blood_eqtl
ADH5	pd_progression_surv_DYSKINESIAS	3	-0.147860946	-0.5658, 0.2701	0.488056224	5.604814304	0.017911193	0.643163914	brain_eqtl
ADH5	pd_progression_surv_DYSKINESIAS	5	-0.045127447	-0.2276, 0.1373	0.627804985	10.3722823	0.015652786	0.614356813	blood_eqtl
ADH5	pd_progression_surv_DEPR	3	0.213149024	-0.2045, 0.6308	0.317228197	2.556510858	0.109840764	0.217683745	brain_eqtl
ADH5	pd_progression_surv_DEPR	5	0.048004943	-0.1547, 0.2507	0.642520458	4.913351023	0.17825308	0.185891669	blood_eqtl
ADH5	pd_progression_surv_DEMENTIA	3	-0.045835688	-1.0108, 0.9191	0.925827031	0.105921594	0.744835995	0	brain_eqtl
ADH5	pd_progression_surv_DEMENTIA	4	-0.052752399	-0.7424, 0.6369	0.880820141	0.190992018	0.908921989	0	blood_eqtl
ADH5	pd_progression_cont_UPDRS4_scaled	3	0.051379263	-0.0785, 0.1813	0.438154776	1.166035027	0.280217436	0	brain_eqtl
ADH5	pd_progression_cont_UPDRS4_scaled	5	0.030212738	-0.1294, 0.1898	0.710618511	0.460179768	0.927548485	0	blood_eqtl
ADH5	pd_progression_cont_UPDRS3_scaled	3	0.0603368	-0.2342, 0.3548	0.688007082	0.136288054	0.711999435	0	brain_eqtl
ADH5	pd_progression_cont_UPDRS3_scaled	5	0.04939215	-0.0237, 0.1224	0.185127046	1.605027778	0.658250343	0	blood_eqtl
ADH5	pd_progression_cont_UPDRS2_scaled	3	-0.013787309	-0.1576, 0.13	0.850970506	1.454954115	0.227734683	0	brain_eqtl
ADH5	pd_progression_cont_UPDRS2_scaled	5	0.026794831	-0.0455, 0.099	0.467308711	2.570769536	0.462637084	0	blood_eqtl
ADH5	pd_progression_cont_UPDRS1_scaled	3	-0.0312427	-0.4082, 0.3457	0.870940453	0.120069595	0.72895902	0	brain_eqtl
ADH5	pd_progression_cont_UPDRS1_scaled	5	0.031744843	-0.0601, 0.1236	0.498152843	1.586514579	0.662451399	0	blood_eqtl
ADH5	pd_progression_cont_UPDRS_scaled	3	0.050088989	-0.2191, 0.3193	0.715381047	0.130713189	0.717693723	0	brain_eqtl
ADH5	pd_progression_cont_UPDRS_scaled	5	0.050888399	-0.0021, 0.1039	0.059971479	3.572250784	0.311511626	0	blood_eqtl
ADH5	pd_progression_cont_SEADL	3	-0.046662216	-1.171, 1.0777	0.935172165	1.654148819	0.198395194	0	brain_eqtl
ADH5	pd_progression_cont_SEADL	5	-0.310516067	-1.0234, 0.4023	0.393242816	1.517561235	0.678223178	0	blood_eqtl
ADH5	pd_progression_cont_MOCA	3	0.10766284	-0.5477, 0.763	0.747465442	0.711055095	0.399093768	0	brain_eqtl
ADH5	pd_progression_cont_MOCA	5	-0.131719789	-0.4088, 0.1454	0.351558385	3.636929089	0.303432269	0	blood_eqtl
ADH5	pd_progression_cont_MMSE	4	-0.039380678	-0.1363, 0.0575	0.42584931	2.690401446	0.260487417	0	blood_eqtl
ADH5	pd_progression_cont_HY	3	0.001356679	-0.4034, 0.4061	0.994758493	0.007976022	0.928836677	0	brain_eqtl
ADH5	pd_progression_cont_HY	5	0.003995132	-0.1338, 0.1418	0.954698551	0.051858232	0.996907577	0	blood_eqtl
ADHFE1	pd_risk_discovery	3	0.0236319	-0.1213, 0.1686	0.749302781	1.079871172	0.298726377	0	brain_eqtl
ADHFE1	pd_risk_discovery	9	-0.018679348	-0.0995, 0.0621	0.650437393	3.124570315	0.873244219	0	blood_eqtl
ADHFE1	pd_progression_surv_HY3	3	-0.065644398	-0.8016, 0.6703	0.861219028	0.719647278	0.396259633	0	brain_eqtl
ADHFE1	pd_progression_surv_HY3	13	-0.220520007	-0.4613, 0.0202	0.07258886	16.78516203	0.114393016	0.285082862	blood_eqtl
ADHFE1	pd_progression_surv_DYSKINESIAS	3	-0.173566557	-1.3069, 0.9597	0.764043304	0.486122572	0.485662054	0	brain_eqtl
ADHFE1	pd_progression_surv_DYSKINESIAS	11	0.022382628	-0.2153, 0.2601	0.85356501	11.30271227	0.255528886	0.115256608	blood_eqtl
ADHFE1	pd_progression_surv_DEPR	3	-0.324699243	-1364.4065, 1363.7571	0.999627755	4.86E-07	0.999443917	0	brain_eqtl
ADHFE1	pd_progression_surv_DEPR	12	0.147074908	-0.144, 0.4382	0.322032703	9.233690272	0.510078567	0	blood_eqtl
ADHFE1	pd_progression_surv_DEMENTIA	3	0.483183377	-48.4976, 49.4639	0.984574205	0.000199704	0.988724938	0	brain_eqtl
ADHFE1	pd_progression_surv_DEMENTIA	13	-0.132683765	-0.4015, 0.1361	0.333290984	9.51044497	0.574883956	0	blood_eqtl
ADHFE1	pd_progression_cont_UPDRS4_scaled	3	-0.090077147	-0.628, 0.4479	0.742760875	0.873670202	0.349941241	0	brain_eqtl
ADHFE1	pd_progression_cont_UPDRS4_scaled	10	0.0216008	-0.0933, 0.1365	0.712605398	6.156916886	0.62965985	0	blood_eqtl
ADHFE1	pd_progression_cont_UPDRS3_scaled	3	-0.257566351	-0.6111, 0.0959	0.153270969	0.684221917	0.408136702	0	brain_eqtl
ADHFE1	pd_progression_cont_UPDRS3_scaled	14	-7.70E-05	-0.0556, 0.0554	0.997829951	11.19683447	0.512129574	0	blood_eqtl
ADHFE1	pd_progression_cont_UPDRS2_scaled	3	0.077050471	-0.5872, 0.7413	0.820144856	0.440582952	0.506841224	0	brain_eqtl
ADHFE1	pd_progression_cont_UPDRS2_scaled	12	-0.013937735	-0.1378, 0.1099	0.825399886	16.56202439	0.084634657	0.335829984	blood_eqtl
ADHFE1	pd_progression_cont_UPDRS1_scaled	3	-0.054080343	-5.7892, 5.6811	0.985254567	0.005374386	0.941559274	0	brain_eqtl
ADHFE1	pd_progression_cont_UPDRS1_scaled	12	0.020754044	-0.1035, 0.145	0.743325261	18.05404059	0.054058867	0.390718109	blood_eqtl
ADHFE1	pd_progression_cont_UPDRS_scaled	3	-0.104925505	-1.5111, 1.3013	0.883726592	0.043312272	0.83513839	0	brain_eqtl
ADHFE1	pd_progression_cont_UPDRS_scaled	12	-0.016432693	-0.1085, 0.0756	0.726392108	12.70576723	0.240591094	0.134251415	blood_eqtl
ADHFE1	pd_progression_cont_SEADL	3	-0.674448387	-3.2286, 1.8797	0.60477601	1.122320388	0.289419362	0	brain_eqtl
ADHFE1	pd_progression_cont_SEADL	12	0.12879126	-0.711, 0.9686	0.763724972	9.727557027	0.464712057	0	blood_eqtl
ADHFE1	pd_progression_cont_MOCA	3	-1.526425895	-3.0011, -0.0517	0.042485734	0.941991628	0.331766172	0	brain_eqtl
ADHFE1	pd_progression_cont_MOCA	7	-0.208372129	-0.7444, 0.3277	0.446139669	3.709864268	0.591896698	0	blood_eqtl
ADHFE1	pd_progression_cont_MMSE	3	-0.13579169	-0.6547, 0.3831	0.608010181	2.064795182	0.150735179	0.031380925	brain_eqtl
ADHFE1	pd_progression_cont_MMSE	12	0.096452855	-0.0395, 0.2324	0.164263806	9.446387631	0.490327134	0	blood_eqtl
ADHFE1	pd_progression_cont_HY	3	-0.002047862	-0.1268, 0.1227	0.974339507	3.020607406	0.082212669	0.337881515	brain_eqtl
ADHFE1	pd_progression_cont_HY	13	-0.005358947	-0.0457, 0.035	0.794830883	6.384201503	0.846539565	0	blood_eqtl
ADK	pd_risk_discovery	5	-0.020153706	-0.0699, 0.0296	0.426940703	2.65900532	0.447238923	0	brain_eqtl
ADK	pd_risk_discovery	14	-0.011861888	-0.0347, 0.011	0.308243226	9.733618415	0.639317294	0	blood_eqtl
ADK	pd_progression_surv_HY3	7	-0.010456225	-0.1924, 0.1715	0.910316776	4.501399498	0.479696212	0	brain_eqtl
ADK	pd_progression_surv_HY3	28	-0.160339853	-0.238, -0.0827	5.14E-05	33.64460544	0.144208119	0.197493933	blood_eqtl
ADK	pd_progression_surv_DYSKINESIAS	6	0.086297667	-0.1752, 0.3478	0.517722529	2.011701082	0.733606601	0	brain_eqtl
ADK	pd_progression_surv_DYSKINESIAS	28	-0.087537304	-0.1757, 6e-04	0.051689189	23.31314366	0.615177234	0	blood_eqtl
ADK	pd_progression_surv_DEPR	6	-0.154103405	-0.4162, 0.108	0.249151511	6.297454179	0.178008224	0.206028364	brain_eqtl
ADK	pd_progression_surv_DEPR	23	0.017995628	-0.1033, 0.1393	0.771199614	16.6299874	0.733276996	0	blood_eqtl
ADK	pd_progression_surv_DEMENTIA	6	0.169805753	-0.1006, 0.4402	0.218454607	11.88566118	0.018222084	0.579325043	brain_eqtl
ADK	pd_progression_surv_DEMENTIA	28	-0.144197365	-0.2446, -0.0438	0.004870459	34.80393969	0.115954174	0.224225756	blood_eqtl
ADK	pd_progression_cont_UPDRS4_scaled	6	-0.010344374	-0.113, 0.0923	0.843419653	5.446132109	0.244505245	0.08191724	brain_eqtl
ADK	pd_progression_cont_UPDRS4_scaled	24	-0.020013409	-0.0617, 0.0217	0.346884326	21.06267084	0.516867843	0	blood_eqtl
ADK	pd_progression_cont_UPDRS3_scaled	6	0.080935914	0.015, 0.1469	0.016107908	4.000688279	0.405912709	0	brain_eqtl
ADK	pd_progression_cont_UPDRS3_scaled	29	-0.036777837	-0.0751, 0.0015	0.05970653	41.85638496	0.034004011	0.331045908	blood_eqtl
ADK	pd_progression_cont_UPDRS2_scaled	6	0.091296642	-0.0445, 0.2271	0.1877638	1.970780924	0.741133238	0	brain_eqtl
ADK	pd_progression_cont_UPDRS2_scaled	29	0.00827237	-0.0372, 0.0538	0.721484512	30.57647807	0.288882641	0.084263402	blood_eqtl
ADK	pd_progression_cont_UPDRS1_scaled	5	0.04497725	-0.0551, 0.145	0.378244032	2.539854915	0.468131446	0	brain_eqtl
ADK	pd_progression_cont_UPDRS_scaled	6	0.058281503	-0.0171, 0.1337	0.12963101	3.537817013	0.472151531	0	brain_eqtl
ADK	pd_progression_cont_UPDRS_scaled	29	0.008687186	-0.0243, 0.0417	0.606114956	40.8668895	0.042414949	0.31484876	blood_eqtl
ADK	pd_progression_cont_SEADL	6	-0.481988924	-1.7343, 0.7704	0.450655805	1.12669597	0.890013793	0	brain_eqtl
ADK	pd_progression_cont_SEADL	28	0.148056546	-0.1552, 0.4513	0.338604134	27.4653219	0.385258485	0.016942161	blood_eqtl
ADK	pd_progression_cont_MOCA	3	-0.025950573	-0.7868, 0.7349	0.946699919	0.574572575	0.448447596	0	brain_eqtl
ADK	pd_progression_cont_MOCA	5	-0.094863236	-0.4552, 0.2654	0.605825247	0.859049313	0.835297179	0	blood_eqtl
ADK	pd_progression_cont_MMSE	6	-0.137891582	-0.2828, 0.007	0.062148011	8.421374631	0.077306631	0.406272703	brain_eqtl
ADK	pd_progression_cont_MMSE	28	0.010199653	-0.0507, 0.0711	0.742826223	55.42702676	0.000668692	0.512873023	blood_eqtl
ADK	pd_progression_cont_HY	6	0.027047667	-0.0125, 0.0666	0.180593887	1.442258067	0.836818111	0	brain_eqtl
ADK	pd_progression_cont_HY	29	-0.008855962	-0.0224, 0.0047	0.201099163	18.4534637	0.889049737	0	blood_eqtl
ADM	pd_risk_discovery	6	-0.013279289	-0.0694, 0.0428	0.642773699	3.912199748	0.418018711	0	blood_eqtl
ADM	pd_progression_surv_HY3	7	0.222776856	-0.0344, 0.4799	0.089534343	3.052836135	0.691840169	0	blood_eqtl
ADM	pd_progression_surv_DYSKINESIAS	6	0.035594959	-0.7097, 0.7809	0.925421708	0.426147722	0.980280679	0	blood_eqtl
ADM	pd_progression_surv_DEPR	5	-0.073211492	-0.7883, 0.6419	0.840968733	1.889469806	0.595661428	0	blood_eqtl
ADM	pd_progression_surv_DEMENTIA	6	0.122004551	-0.26, 0.504	0.531345291	18.00582028	0.00123087	0.722312012	blood_eqtl
ADM	pd_progression_cont_UPDRS4_scaled	6	-0.012061758	-0.1383, 0.1142	0.851433093	6.121904376	0.19022747	0.183260683	blood_eqtl
ADM	pd_progression_cont_UPDRS3_scaled	6	0.079588792	-0.1427, 0.3018	0.482765261	0.713094989	0.949704278	0	blood_eqtl
ADM	pd_progression_cont_UPDRS2_scaled	6	-0.058190961	-0.1809, 0.0645	0.352654243	4.059876981	0.397963028	0	blood_eqtl
ADM	pd_progression_cont_UPDRS1_scaled	6	-0.069997628	-0.3523, 0.2123	0.626971457	0.721440914	0.948658735	0	blood_eqtl
ADM	pd_progression_cont_UPDRS_scaled	5	0.040274364	-0.0836, 0.1642	0.524042116	1.875446099	0.598656207	0	blood_eqtl
ADM	pd_progression_cont_SEADL	6	-0.504235957	-2.7852, 1.7767	0.66480845	0.681856699	0.953547368	0	blood_eqtl
ADM	pd_progression_cont_MOCA	5	0.001101834	-0.6987, 0.7009	0.997537773	1.396120013	0.706444473	0	blood_eqtl
ADM	pd_progression_cont_MMSE	7	-0.162881294	-0.3243, -0.0015	0.047949848	4.504413536	0.479293139	0	blood_eqtl
ADM	pd_progression_cont_HY	6	0.015842925	-0.029, 0.0607	0.488558542	2.011568009	0.733631078	0	blood_eqtl
ADM2	pd_progression_surv_HY3	3	-0.163462371	-1.3244, 0.9975	0.782579588	0.784255985	0.375842661	0	blood_eqtl
ADM2	pd_progression_surv_DYSKINESIAS	3	-0.914273739	-4.0731, 2.2445	0.57051792	0.114693104	0.734863086	0	blood_eqtl
ADM2	pd_progression_surv_DEPR	3	0.140963306	-1.6622, 1.9441	0.878222678	0.690148465	0.406113887	0	blood_eqtl
ADM2	pd_progression_surv_DEMENTIA	3	-0.32767576	-2.5626, 1.9073	0.773838766	0.329907759	0.565713408	0	blood_eqtl
ADM2	pd_progression_cont_UPDRS4_scaled	3	-0.15493147	-4.592, 4.2822	0.945438157	0.012196796	0.912061142	0	blood_eqtl
ADM2	pd_progression_cont_UPDRS3_scaled	3	0.061245694	-5.8029, 5.9254	0.983668431	0.005510667	0.940824301	0	blood_eqtl
ADM2	pd_progression_cont_UPDRS2_scaled	3	0.212688849	-0.6926, 1.118	0.645176347	0.353186636	0.552314772	0	blood_eqtl
ADM2	pd_progression_cont_UPDRS1_scaled	3	0.04871537	-0.735, 0.8324	0.903027304	0.45032527	0.502180529	0	blood_eqtl
ADM2	pd_progression_cont_UPDRS_scaled	3	0.485656787	-0.0054, 0.9767	0.052569416	1.76555609	0.183933006	0	blood_eqtl
ADM2	pd_progression_cont_SEADL	3	-2.161386996	-9.8746, 5.5519	0.582856903	12.39383738	0.000430753	0.838629479	blood_eqtl
ADM2	pd_progression_cont_MOCA	3	0.136422088	-2.7185, 2.9914	0.925382482	3.029331213	0.081771716	0.33978827	blood_eqtl
ADM2	pd_progression_cont_MMSE	3	-0.06157584	-2.1493, 2.0262	0.953902674	0.134321162	0.71399312	0	blood_eqtl
ADM2	pd_progression_cont_HY	3	0.117473428	-0.0821, 0.317	0.248603325	0.56993468	0.450284874	0	blood_eqtl
ADORA1	pd_risk_discovery	4	-0.031094834	-0.1202, 0.058	0.493978246	2.379669339	0.304271565	0	brain_eqtl
ADORA1	pd_risk_discovery	15	-0.00091581	-0.016, 0.0142	0.905361231	8.231758345	0.828180595	0	blood_eqtl
ADORA1	pd_progression_surv_HY3	4	0.10213263	-0.3652, 0.5695	0.668425856	3.904574339	0.141949039	0.23167041	brain_eqtl
ADORA1	pd_progression_surv_HY3	21	-0.017975472	-0.0684, 0.0325	0.484886708	15.91316577	0.663063616	0	blood_eqtl
ADORA1	pd_progression_surv_DYSKINESIAS	3	-0.401504044	-1.1383, 0.3353	0.285499502	0.564927496	0.452281664	0	brain_eqtl
ADORA1	pd_progression_surv_DYSKINESIAS	20	-0.010949773	-0.0733, 0.0514	0.730605999	13.20746667	0.779103451	0	blood_eqtl
ADORA1	pd_progression_surv_DEPR	3	0.124255844	-1.392, 1.6405	0.872392507	0.225952713	0.634541206	0	brain_eqtl
ADORA1	pd_progression_surv_DEPR	18	-0.077075626	-0.1611, 0.0069	0.072175869	17.40701546	0.359743545	0.023382266	blood_eqtl
ADORA1	pd_progression_surv_DEMENTIA	3	-0.494711709	-1.0749, 0.0854	0.094663069	0.739562491	0.389801064	0	brain_eqtl
ADORA1	pd_progression_surv_DEMENTIA	21	0.010769908	-0.0531, 0.0746	0.74104463	24.24166573	0.187045114	0.174974186	blood_eqtl
ADORA1	pd_progression_cont_UPDRS4_scaled	4	-0.042171653	-0.7547, 0.6703	0.907646507	0.392985292	0.821607373	0	brain_eqtl
ADORA1	pd_progression_cont_UPDRS4_scaled	20	-0.006031916	-0.0484, 0.0364	0.780454325	9.458591617	0.948154313	0	blood_eqtl
ADORA1	pd_progression_cont_UPDRS3_scaled	3	-0.199878682	-0.4591, 0.0593	0.130701191	1.461082253	0.226758001	0	brain_eqtl
ADORA1	pd_progression_cont_UPDRS3_scaled	21	-0.001875143	-0.026, 0.0223	0.87901636	29.8253841	0.054063205	0.329430262	blood_eqtl
ADORA1	pd_progression_cont_UPDRS2_scaled	4	0.062220729	-0.2978, 0.4223	0.734847074	4.814968772	0.09004152	0.376943	brain_eqtl
ADORA1	pd_progression_cont_UPDRS2_scaled	19	-0.001304608	-0.0323, 0.0297	0.934321138	19.88174204	0.280322619	0.094646738	blood_eqtl
ADORA1	pd_progression_cont_UPDRS1_scaled	4	-0.028863888	-0.3319, 0.2742	0.85190933	3.304596204	0.191609065	0.092173502	brain_eqtl
ADORA1	pd_progression_cont_UPDRS1_scaled	20	-0.001088782	-0.0306, 0.0284	0.942387605	20.26979954	0.317836759	0.062644899	blood_eqtl
ADORA1	pd_progression_cont_UPDRS_scaled	3	0.125196814	-3.3162, 3.5666	0.94315666	0.002988559	0.956403189	0	brain_eqtl
ADORA1	pd_progression_cont_UPDRS_scaled	18	-0.002711415	-0.0274, 0.022	0.829864864	24.14614297	0.086360811	0.295953808	blood_eqtl
ADORA1	pd_progression_cont_SEADL	4	0.301886278	-2.1163, 2.7201	0.806704325	10.16421702	0.006206808	0.704846916	brain_eqtl
ADORA1	pd_progression_cont_SEADL	19	0.129653858	-0.0709, 0.3302	0.205043686	21.09975882	0.2218598	0.14690968	blood_eqtl
ADORA1	pd_progression_cont_MOCA	11	-0.058001088	-0.3135, 0.1975	0.656335688	6.220056556	0.717708062	0	blood_eqtl
ADORA1	pd_progression_cont_MMSE	4	0.115803991	-1.4163, 1.6479	0.882226892	0.066769444	0.967166398	0	brain_eqtl
ADORA1	pd_progression_cont_MMSE	19	-0.02772364	-0.064, 0.0085	0.134065899	23.56016693	0.131886779	0.235998622	blood_eqtl
ADORA1	pd_progression_cont_HY	4	0.001315516	-0.1112, 0.1138	0.98171487	0.530366145	0.767065508	0	brain_eqtl
ADORA1	pd_progression_cont_HY	18	0.006748708	-0.0056, 0.0191	0.282313457	6.20052163	0.985781072	0	blood_eqtl
ADORA2A	pd_risk_discovery	4	-0.02239462	-0.2583, 0.2135	0.852419505	0.653971124	0.721094154	0	blood_eqtl
ADORA2A	pd_progression_surv_HY3	5	0.0372919	-0.7387, 0.8132	0.924954322	11.3564207	0.009946741	0.647776345	blood_eqtl
ADORA2A	pd_progression_surv_DEPR	5	0.394214844	-0.591, 1.3794	0.432892213	3.364371812	0.338783307	0	blood_eqtl
ADORA2A	pd_progression_surv_DEMENTIA	5	0.274502527	-0.7909, 1.3399	0.613574245	1.634437471	0.651606806	0	blood_eqtl
ADORA2A	pd_progression_cont_UPDRS3_scaled	5	-0.082698529	-0.847, 0.6816	0.832059693	0.535090836	0.911117176	0	blood_eqtl
ADORA2A	pd_progression_cont_UPDRS1_scaled	5	-0.219797962	-0.7548, 0.3152	0.420713377	3.673215286	0.298981726	0	blood_eqtl
ADORA2A	pd_progression_cont_UPDRS_scaled	5	0.009003067	-0.3109, 0.3289	0.956016538	4.484784828	0.213651468	0.108095449	blood_eqtl
ADORA2A	pd_progression_cont_SEADL	5	0.347499852	-2.3862, 3.0812	0.803249156	3.396124487	0.334486414	0	blood_eqtl
ADORA2A	pd_progression_cont_MMSE	5	0.11972396	-0.7813, 1.0207	0.794527292	0.680870515	0.877693905	0	blood_eqtl
ADORA2A	pd_progression_cont_HY	5	-0.040028675	-0.17, 0.0899	0.54603167	1.326954619	0.722742604	0	blood_eqtl
ADORA2B	pd_risk_discovery	3	-0.035184259	-0.1681, 0.0978	0.603974814	0.392004302	0.531247733	0	brain_eqtl
ADORA2B	pd_risk_discovery	5	-0.031535804	-0.1035, 0.0404	0.390387186	3.505328034	0.32007175	0	blood_eqtl
ADORA2B	pd_progression_surv_HY3	4	0.047372525	-0.3214, 0.4162	0.801234398	1.299196057	0.522255666	0	brain_eqtl
ADORA2B	pd_progression_surv_HY3	12	-0.222463102	-0.3952, -0.0497	0.011601563	12.21095189	0.271186383	0.099169328	blood_eqtl
ADORA2B	pd_progression_surv_DYSKINESIAS	5	0.321458781	-0.2055, 0.8484	0.231821189	1.74747033	0.62643213	0	brain_eqtl
ADORA2B	pd_progression_surv_DYSKINESIAS	13	-0.009909393	-0.338, 0.3182	0.952799519	7.158123428	0.786137546	0	blood_eqtl
ADORA2B	pd_progression_surv_DEPR	4	-0.058197706	-0.6192, 0.5028	0.838885604	4.989356212	0.082523011	0.398720021	brain_eqtl
ADORA2B	pd_progression_surv_DEPR	12	-0.506422893	-0.9244, -0.0884	0.017575192	4.156581571	0.940006942	0	blood_eqtl
ADORA2B	pd_progression_surv_DEMENTIA	5	0.090304924	-0.4992, 0.6798	0.763989923	7.326172794	0.062197121	0.454012332	brain_eqtl
ADORA2B	pd_progression_surv_DEMENTIA	12	-0.195582184	-0.53, 0.1388	0.25165823	36.17059888	7.87E-05	0.695885599	blood_eqtl
ADORA2B	pd_progression_cont_UPDRS4_scaled	4	-0.102469822	-0.2778, 0.0728	0.251912203	3.110363457	0.211151007	0.035482495	brain_eqtl
ADORA2B	pd_progression_cont_UPDRS4_scaled	11	-0.087815131	-0.2085, 0.0329	0.153892536	7.565734435	0.578430345	0	blood_eqtl
ADORA2B	pd_progression_cont_UPDRS3_scaled	4	-0.050771887	-0.1958, 0.0943	0.492722303	2.99933853	0.223203969	0	brain_eqtl
ADORA2B	pd_progression_cont_UPDRS3_scaled	12	-0.039732021	-0.1294, 0.05	0.385312899	7.947607379	0.633954678	0	blood_eqtl
ADORA2B	pd_progression_cont_UPDRS2_scaled	4	-0.045034534	-0.3105, 0.2204	0.739520838	0.804290122	0.66888371	0	brain_eqtl
ADORA2B	pd_progression_cont_UPDRS2_scaled	9	0.028977815	-0.1539, 0.2118	0.756090283	4.228948023	0.753061759	0	blood_eqtl
ADORA2B	pd_progression_cont_UPDRS1_scaled	4	-0.154893542	-0.3739, 0.0641	0.165732093	6.214889575	0.044715066	0.517288286	brain_eqtl
ADORA2B	pd_progression_cont_UPDRS1_scaled	11	0.010686104	-0.1132, 0.1346	0.865771853	9.918404804	0.357131152	0	blood_eqtl
ADORA2B	pd_progression_cont_UPDRS_scaled	4	-0.034038632	-0.6761, 0.6081	0.917248814	0.098547126	0.951920684	0	brain_eqtl
ADORA2B	pd_progression_cont_UPDRS_scaled	11	-0.056841801	-0.1741, 0.0604	0.341889238	4.69419172	0.860110271	0	blood_eqtl
ADORA2B	pd_progression_cont_SEADL	4	0.767031229	-0.525, 2.059	0.244585505	2.447134835	0.294178834	0	brain_eqtl
ADORA2B	pd_progression_cont_SEADL	12	0.049460925	-0.701, 0.7999	0.897218277	11.727514	0.303706863	0.062034801	blood_eqtl
ADORA2B	pd_progression_cont_MOCA	4	-0.099962902	-1.1946, 0.9946	0.857944274	0.734749813	0.692549955	0	brain_eqtl
ADORA2B	pd_progression_cont_MOCA	6	0.259779741	-1.2653, 1.7849	0.738489535	0.677436487	0.954082034	0	blood_eqtl
ADORA2B	pd_progression_cont_MMSE	4	-0.086345336	-0.3174, 0.1448	0.463988266	1.774859848	0.411712527	0	brain_eqtl
ADORA2B	pd_progression_cont_MMSE	12	0.012249144	-0.139, 0.1635	0.873867269	24.92005585	0.005499115	0.558588469	blood_eqtl
ADORA2B	pd_progression_cont_HY	4	-0.033105129	-0.0909, 0.0246	0.261200771	3.735153563	0.15449759	0.196820171	brain_eqtl
ADORA2B	pd_progression_cont_HY	12	-0.013895764	-0.0522, 0.0244	0.476576768	4.070129727	0.944127846	0	blood_eqtl
ADORA3	pd_risk_discovery	3	-0.021954808	-0.3081, 0.2642	0.880479848	0.019576899	0.888725196	0	brain_eqtl
ADORA3	pd_risk_discovery	20	0.021801779	-0.001, 0.0446	0.060906797	15.98236887	0.593777873	0	blood_eqtl
ADORA3	pd_progression_surv_HY3	3	-0.16672246	-1.5947, 1.2613	0.818998699	0.014567464	0.903932025	0	brain_eqtl
ADORA3	pd_progression_surv_HY3	25	-0.043419978	-0.1451, 0.0582	0.402535524	75.5205751	1.66E-07	0.68220581	blood_eqtl
ADORA3	pd_progression_surv_DYSKINESIAS	23	0.073075126	-0.042, 0.1881	0.213193955	32.60009047	0.050843916	0.325155247	blood_eqtl
ADORA3	pd_progression_surv_DEPR	3	0.140514762	-0.4329, 0.7139	0.631020556	0.186941492	0.665474472	0	brain_eqtl
ADORA3	pd_progression_surv_DEPR	24	0.034198281	-0.1048, 0.1732	0.629635407	18.59212598	0.670361074	0	blood_eqtl
ADORA3	pd_progression_surv_DEMENTIA	3	-0.193574697	-0.4194, 0.0323	0.092975406	1.087281011	0.297074435	0	brain_eqtl
ADORA3	pd_progression_surv_DEMENTIA	25	0.030474008	-0.0873, 0.1483	0.612102583	36.57468936	0.036005083	0.343808507	blood_eqtl
ADORA3	pd_progression_cont_UPDRS4_scaled	3	-0.016566996	-0.3686, 0.3354	0.926499112	0.062923504	0.801933501	0	brain_eqtl
ADORA3	pd_progression_cont_UPDRS4_scaled	23	0.008873972	-0.0435, 0.0613	0.739991599	37.7002706	0.013970665	0.416449812	blood_eqtl
ADORA3	pd_progression_cont_UPDRS3_scaled	3	-0.07096082	-0.1973, 0.0554	0.27114164	0.367438796	0.544403664	0	brain_eqtl
ADORA3	pd_progression_cont_UPDRS3_scaled	25	-0.013659384	-0.0604, 0.0331	0.566898099	58.94454499	5.42E-05	0.592837641	blood_eqtl
ADORA3	pd_progression_cont_UPDRS2_scaled	3	0.004981118	-0.115, 0.125	0.935154203	0.621225371	0.430592295	0	brain_eqtl
ADORA3	pd_progression_cont_UPDRS2_scaled	22	-0.004755777	-0.0695, 0.0599	0.88544281	22.26117179	0.326508584	0.056653432	blood_eqtl
ADORA3	pd_progression_cont_UPDRS1_scaled	3	-0.012428848	-0.1208, 0.0959	0.822127711	1.854292749	0.173284947	0	brain_eqtl
ADORA3	pd_progression_cont_UPDRS1_scaled	24	-0.007708721	-0.0617, 0.0463	0.779585222	35.74887943	0.032301127	0.35662319	blood_eqtl
ADORA3	pd_progression_cont_UPDRS_scaled	3	-0.0838007	-0.1627, -0.0049	0.037447089	0.839673473	0.359490174	0	brain_eqtl
ADORA3	pd_progression_cont_UPDRS_scaled	24	0.002395655	-0.0514, 0.0561	0.930387582	115.0879436	1.35E-14	0.800152829	blood_eqtl
ADORA3	pd_progression_cont_SEADL	3	0.696199373	-3.8307, 5.2231	0.76308977	0.024280145	0.876174215	0	brain_eqtl
ADORA3	pd_progression_cont_SEADL	24	0.080948649	-0.2883, 0.4502	0.667449323	24.71798408	0.310750287	0.069503406	blood_eqtl
ADORA3	pd_progression_cont_MOCA	3	0.29540112	-1.7745, 2.3653	0.779697082	0.033855481	0.854014561	0	brain_eqtl
ADORA3	pd_progression_cont_MOCA	18	0.066216702	-0.1085, 0.241	0.457708913	11.74846258	0.761106173	0	blood_eqtl
ADORA3	pd_progression_cont_MMSE	3	0.018844882	-0.1472, 0.1849	0.824009703	3.093029883	0.078628275	0.353384844	brain_eqtl
ADORA3	pd_progression_cont_MMSE	24	-0.050690616	-0.1148, 0.0134	0.12128621	29.91345149	0.120583221	0.231115139	blood_eqtl
ADORA3	pd_progression_cont_HY	3	-0.010561371	-0.099, 0.0779	0.814994125	0.082872057	0.773442369	0	brain_eqtl
ADORA3	pd_progression_cont_HY	23	0.005735035	-0.0078, 0.0192	0.405331804	30.85267297	0.076145048	0.286933744	blood_eqtl
ADRA1A	pd_risk_discovery	9	0.017981847	-0.0391, 0.0751	0.536970161	4.501950043	0.720482443	0	brain_eqtl
ADRA1A	pd_progression_surv_HY3	9	-0.171691739	-0.3948, 0.0514	0.13140165	5.429611458	0.607687078	0	brain_eqtl
ADRA1A	pd_progression_surv_DYSKINESIAS	9	-0.186302929	-0.5279, 0.1553	0.285066103	3.007980025	0.884263033	0	brain_eqtl
ADRA1A	pd_progression_surv_DEPR	9	0.085587391	-0.5273, 0.6984	0.784302461	1.677804726	0.97550867	0	brain_eqtl
ADRA1A	pd_progression_surv_DEMENTIA	7	-0.146788132	-0.675, 0.3814	0.585998209	1.986600065	0.850996051	0	brain_eqtl
ADRA1A	pd_progression_cont_UPDRS4_scaled	9	0.006812374	-0.278, 0.2916	0.962607827	1.048019404	0.994016281	0	brain_eqtl
ADRA1A	pd_progression_cont_UPDRS3_scaled	9	-0.027340703	-0.1184, 0.0637	0.556145009	7.644697894	0.364963629	0	brain_eqtl
ADRA1A	pd_progression_cont_UPDRS2_scaled	9	-0.04459124	-0.1728, 0.0836	0.495549176	5.568015815	0.590993059	0	brain_eqtl
ADRA1A	pd_progression_cont_UPDRS1_scaled	9	0.07827397	-0.0549, 0.2114	0.249159798	4.961386567	0.664675554	0	brain_eqtl
ADRA1A	pd_progression_cont_UPDRS_scaled	9	-0.00426093	-0.1225, 0.1139	0.943672856	3.656631668	0.818367543	0	brain_eqtl
ADRA1A	pd_progression_cont_SEADL	9	0.039757518	-0.8522, 0.9317	0.9303819	5.569801083	0.590778437	0	brain_eqtl
ADRA1A	pd_progression_cont_MOCA	8	-0.091159598	-0.6004, 0.418	0.725676671	10.11649646	0.119831054	0.308060846	brain_eqtl
ADRA1A	pd_progression_cont_MMSE	9	-0.018567981	-0.1618, 0.1246	0.79939031	6.689295573	0.461930971	0	brain_eqtl
ADRA1A	pd_progression_cont_HY	9	-0.028256416	-0.0764, 0.0199	0.250053324	2.573713085	0.921444875	0	brain_eqtl
ADRA1D	pd_risk_discovery	5	0.019041771	-0.1133, 0.1514	0.77796229	0.832431451	0.841695157	0	brain_eqtl
ADRA1D	pd_progression_surv_HY3	5	-0.234144427	-0.6317, 0.1634	0.248305807	1.953300978	0.582155612	0	brain_eqtl
ADRA1D	pd_progression_surv_DYSKINESIAS	5	0.289239161	-0.2924, 0.8709	0.329762674	1.993352691	0.573787524	0	brain_eqtl
ADRA1D	pd_progression_surv_DEPR	4	-0.236219428	-1.0457, 0.5732	0.56733866	1.180174569	0.554278903	0	brain_eqtl
ADRA1D	pd_progression_surv_DEMENTIA	5	-0.215915754	-0.9279, 0.4961	0.552254681	1.074014408	0.78335052	0	brain_eqtl
ADRA1D	pd_progression_cont_UPDRS4_scaled	5	-0.015089633	-2.0271, 1.9969	0.988271845	0.069440874	0.995233362	0	brain_eqtl
ADRA1D	pd_progression_cont_UPDRS3_scaled	5	0.054374626	-0.1632, 0.2719	0.624208648	8.126756642	0.043463394	0.507798723	brain_eqtl
ADRA1D	pd_progression_cont_UPDRS2_scaled	5	-0.093138822	-0.4002, 0.214	0.552238944	2.369715172	0.49929703	0	brain_eqtl
ADRA1D	pd_progression_cont_UPDRS1_scaled	5	0.025100304	-0.3106, 0.3608	0.883475182	1.775675397	0.620242493	0	brain_eqtl
ADRA1D	pd_progression_cont_UPDRS_scaled	4	-0.013870773	-0.1872, 0.1595	0.875387143	1.68243111	0.431186074	0	brain_eqtl
ADRA1D	pd_progression_cont_SEADL	5	-0.202827729	-1.7724, 1.3667	0.800052447	4.37507789	0.223707401	0.085730563	brain_eqtl
ADRA1D	pd_progression_cont_MMSE	4	-0.034793911	-0.3723, 0.3027	0.839850701	6.384335673	0.041082714	0.530099895	brain_eqtl
ADRA1D	pd_progression_cont_HY	5	0.009486448	-0.0466, 0.0656	0.740266742	5.114727486	0.163586434	0.217944649	brain_eqtl
ADRB1	pd_risk_discovery	3	-0.001407837	-0.0632, 0.0604	0.964404303	2.301324098	0.129263763	0.130935099	blood_eqtl
ADRB1	pd_progression_surv_HY3	3	0.060684241	-0.9298, 1.0512	0.904421075	0.038293235	0.844855494	0	blood_eqtl
ADRB1	pd_progression_surv_DYSKINESIAS	3	0.090886642	-0.1009, 0.2827	0.353100404	1.102709053	0.293672348	0	blood_eqtl
ADRB1	pd_progression_surv_DEPR	3	-0.086530489	-0.4645, 0.2915	0.653675133	0.423160921	0.515364005	0	blood_eqtl
ADRB1	pd_progression_surv_DEMENTIA	3	-0.011797283	-0.3033, 0.2797	0.936780999	1.966536017	0.160816025	0	blood_eqtl
ADRB1	pd_progression_cont_UPDRS4_scaled	3	0.116547476	-2.1145, 2.3476	0.918448519	0.001327301	0.970937784	0	blood_eqtl
ADRB1	pd_progression_cont_UPDRS3_scaled	3	-0.036925244	-0.2965, 0.2227	0.780400438	0.088122889	0.766577215	0	blood_eqtl
ADRB1	pd_progression_cont_UPDRS2_scaled	3	-0.135352364	-0.5609, 0.2902	0.533033473	0.045597739	0.830908701	0	blood_eqtl
ADRB1	pd_progression_cont_UPDRS1_scaled	3	-0.066143994	-0.1565, 0.0242	0.151336336	1.03270729	0.30952365	0	blood_eqtl
ADRB1	pd_progression_cont_UPDRS_scaled	3	-0.067677028	-0.3842, 0.2488	0.675160149	0.055304654	0.814077243	0	blood_eqtl
ADRB1	pd_progression_cont_SEADL	3	0.399900083	-0.7182, 1.518	0.483288177	0.44245907	0.505937949	0	blood_eqtl
ADRB1	pd_progression_cont_MOCA	3	-0.089976636	-1.2351, 1.0552	0.877610209	0.118525885	0.730638818	0	blood_eqtl
ADRB1	pd_progression_cont_MMSE	3	-0.027631658	-0.6219, 0.5666	0.927385321	0.053988862	0.816262271	0	blood_eqtl
ADRB1	pd_progression_cont_HY	3	-0.012084008	-0.1084, 0.0842	0.805747816	0.081343395	0.775485071	0	blood_eqtl
AEBP1	pd_risk_discovery	5	0.066247525	-1.0075, 1.14	0.903750167	0.111991399	0.990360569	0	blood_eqtl
AEBP1	pd_progression_surv_HY3	3	0.555488874	-0.5375, 1.6485	0.319215121	0.78229898	0.376438951	0	brain_eqtl
AEBP1	pd_progression_surv_HY3	5	-1.111257886	-1.9282, -0.2943	0.007676583	10.44616907	0.015130545	0.617084505	blood_eqtl
AEBP1	pd_progression_surv_DYSKINESIAS	3	0.462833615	-15.6758, 16.6014	0.955175174	0.00364885	0.951832507	0	brain_eqtl
AEBP1	pd_progression_surv_DYSKINESIAS	5	-0.209707542	-1.032, 0.6126	0.617199342	1.687568238	0.639701189	0	blood_eqtl
AEBP1	pd_progression_surv_DEPR	3	1.667619077	0.1505, 3.1847	0.03120428	3.302698576	0.069166168	0.394434595	brain_eqtl
AEBP1	pd_progression_surv_DEPR	4	-1.599490233	-2.6227, -0.5762	0.002186253	4.676062168	0.096517486	0.358434535	blood_eqtl
AEBP1	pd_progression_surv_DEMENTIA	3	0.449270552	-2.8873, 3.7859	0.791850832	0.138166386	0.71011072	0	brain_eqtl
AEBP1	pd_progression_surv_DEMENTIA	5	-0.507593016	-1.2993, 0.2841	0.208872051	3.010791433	0.38996434	0	blood_eqtl
AEBP1	pd_progression_cont_UPDRS4_scaled	3	-0.240573972	-0.6729, 0.1918	0.275481047	0.872812626	0.35017783	0	brain_eqtl
AEBP1	pd_progression_cont_UPDRS4_scaled	5	0.145039792	-0.1453, 0.4354	0.327552759	2.691765512	0.441628474	0	blood_eqtl
AEBP1	pd_progression_cont_UPDRS3_scaled	3	0.01582706	-0.3236, 0.3552	0.927174432	0.320941247	0.571042538	0	brain_eqtl
AEBP1	pd_progression_cont_UPDRS3_scaled	5	-0.097509535	-0.368, 0.173	0.479909984	2.690968408	0.441764301	0	blood_eqtl
AEBP1	pd_progression_cont_UPDRS2_scaled	3	0.152107671	-0.3412, 0.6454	0.545583756	1.432829647	0.231303193	0	brain_eqtl
AEBP1	pd_progression_cont_UPDRS2_scaled	4	0.298952191	-0.1616, 0.7595	0.20325281	1.863122924	0.39393811	0	blood_eqtl
AEBP1	pd_progression_cont_UPDRS1_scaled	3	-0.048683853	-0.614, 0.5166	0.865960586	2.578472348	0.108326162	0.224346927	brain_eqtl
AEBP1	pd_progression_cont_UPDRS1_scaled	5	0.078922011	-0.2335, 0.3914	0.620554002	3.464507716	0.32539461	0	blood_eqtl
AEBP1	pd_progression_cont_UPDRS_scaled	3	0.246270259	-0.284, 0.7765	0.362692297	0.475839426	0.490312955	0	brain_eqtl
AEBP1	pd_progression_cont_UPDRS_scaled	5	-0.029218004	-0.2834, 0.2249	0.821716248	3.300542834	0.3475671	0	blood_eqtl
AEBP1	pd_progression_cont_SEADL	3	-4.953833532	-26.6606, 16.7529	0.654661118	0.029181317	0.864361058	0	brain_eqtl
AEBP1	pd_progression_cont_SEADL	5	2.031840888	-1.2718, 5.3354	0.228028736	10.19544358	0.016975804	0.60766788	blood_eqtl
AEBP1	pd_progression_cont_MOCA	3	-1.372462462	-3.8288, 1.0839	0.273468868	2.427679285	0.119209265	0.176167951	brain_eqtl
AEBP1	pd_progression_cont_MOCA	4	0.238096507	-1.3394, 1.8156	0.767361314	3.203674372	0.201525937	0.063575242	blood_eqtl
AEBP1	pd_progression_cont_MMSE	3	-0.276622452	-1.105, 0.5518	0.512790054	1.983493823	0.159022823	0	brain_eqtl
AEBP1	pd_progression_cont_MMSE	5	-0.155410953	-1.0167, 0.7059	0.7235918	0.838875653	0.840147652	0	blood_eqtl
AEBP1	pd_progression_cont_HY	3	-0.051756195	-0.4659, 0.3624	0.806493005	0.108289547	0.742099929	0	brain_eqtl
AEBP1	pd_progression_cont_HY	5	-0.01780496	-0.1207, 0.0851	0.734550046	5.087450997	0.165504416	0.213751641	blood_eqtl
AGA	pd_risk_discovery	5	0.001246823	-0.0155, 0.018	0.884300516	1.511969077	0.679510642	0	brain_eqtl
AGA	pd_risk_discovery	12	0.019961569	-0.0398, 0.0798	0.512996553	2.390096804	0.992382325	0	blood_eqtl
AGA	pd_progression_surv_HY3	6	0.025082849	-0.0432, 0.0934	0.471754161	2.39672686	0.663218857	0	brain_eqtl
AGA	pd_progression_surv_HY3	14	0.045117212	-0.0729, 0.1631	0.453539752	13.5599485	0.329686686	0.041294294	blood_eqtl
AGA	pd_progression_surv_DYSKINESIAS	6	0.001304063	-0.1227, 0.1253	0.983555708	1.419970977	0.840716643	0	brain_eqtl
AGA	pd_progression_surv_DYSKINESIAS	14	0.045466261	-0.1998, 0.2907	0.716331642	5.357835929	0.944947289	0	blood_eqtl
AGA	pd_progression_surv_DEPR	6	-0.013081743	-0.1341, 0.108	0.832247874	2.719616624	0.605786346	0	brain_eqtl
AGA	pd_progression_surv_DEPR	13	0.141438719	-0.1531, 0.436	0.346646022	6.069962431	0.868655568	0	blood_eqtl
AGA	pd_progression_surv_DEMENTIA	6	0.018710784	-0.0826, 0.12	0.717327641	2.158476775	0.706638033	0	brain_eqtl
AGA	pd_progression_surv_DEMENTIA	13	-0.002284643	-0.1816, 0.177	0.980074127	17.9119057	0.083647351	0.330054534	blood_eqtl
AGA	pd_progression_cont_UPDRS4_scaled	6	0.014577875	-0.0434, 0.0725	0.622059437	6.075286047	0.193595972	0.176993485	brain_eqtl
AGA	pd_progression_cont_UPDRS4_scaled	12	-0.038287962	-0.1634, 0.0869	0.548776044	14.56028779	0.148934162	0.244520427	blood_eqtl
AGA	pd_progression_cont_UPDRS3_scaled	6	-0.010889372	-0.0489, 0.0272	0.574815376	12.93483835	0.011598613	0.613447044	brain_eqtl
AGA	pd_progression_cont_UPDRS3_scaled	13	0.001093718	-0.0733, 0.0755	0.977004794	22.86649684	0.018457119	0.475214761	blood_eqtl
AGA	pd_progression_cont_UPDRS2_scaled	6	-0.010008413	-0.0685, 0.0485	0.737545904	10.79316076	0.028989637	0.536743674	brain_eqtl
AGA	pd_progression_cont_UPDRS2_scaled	14	0.008844157	-0.096, 0.1137	0.868642286	15.07211025	0.237516614	0.13747977	blood_eqtl
AGA	pd_progression_cont_UPDRS1_scaled	6	0.030815557	-0.0182, 0.0799	0.21808207	3.098448136	0.541487638	0	brain_eqtl
AGA	pd_progression_cont_UPDRS1_scaled	14	0.017524885	-0.1211, 0.1562	0.804360194	5.40743257	0.942969219	0	blood_eqtl
AGA	pd_progression_cont_UPDRS_scaled	6	-0.016415571	-0.0428, 0.01	0.222994688	3.907486487	0.418670953	0	brain_eqtl
AGA	pd_progression_cont_UPDRS_scaled	14	0.020586025	-0.0405, 0.0816	0.508635034	10.5354093	0.569096299	0	blood_eqtl
AGA	pd_progression_cont_SEADL	6	-0.051092946	-0.3181, 0.2159	0.70762352	6.170135662	0.186797619	0.189645046	brain_eqtl
AGA	pd_progression_cont_SEADL	14	0.038947687	-0.5661, 0.644	0.899599927	19.59613139	0.075121971	0.336603754	blood_eqtl
AGA	pd_progression_cont_MMSE	6	-0.006689695	-0.0466, 0.0332	0.742624324	4.499905817	0.342558648	0	brain_eqtl
AGA	pd_progression_cont_MMSE	13	0.076229027	-0.0088, 0.1613	0.079018494	11.17857917	0.428426104	0	blood_eqtl
AGA	pd_progression_cont_HY	5	-0.005234999	-0.0451, 0.0346	0.796874283	7.62613716	0.054404505	0.47548806	brain_eqtl
AGA	pd_progression_cont_HY	12	-0.014207247	-0.0318, 0.0034	0.113504815	19.56941963	0.033598589	0.437898506	blood_eqtl
AGGF1	pd_risk_discovery	3	0.064030894	-0.1116, 0.2397	0.474958744	0.573040481	0.449053234	0	brain_eqtl
AGGF1	pd_risk_discovery	5	-0.015774775	-0.1116, 0.0801	0.746989457	3.111611676	0.374734922	0	blood_eqtl
AGGF1	pd_progression_surv_HY3	3	0.055485311	-69.7096, 69.8206	0.998756265	5.80E-05	0.993925019	0	brain_eqtl
AGGF1	pd_progression_surv_HY3	5	-0.239207841	-0.992, 0.5136	0.533400695	0.82089478	0.844463026	0	blood_eqtl
AGGF1	pd_progression_surv_DYSKINESIAS	5	0.121768544	-0.3703, 0.6138	0.62767164	3.325947836	0.344047487	0	blood_eqtl
AGGF1	pd_progression_surv_DEPR	3	0.130828034	-0.8773, 1.1389	0.799218542	0.453657394	0.500603214	0	brain_eqtl
AGGF1	pd_progression_surv_DEPR	5	-0.069320627	-0.7376, 0.5989	0.838884674	2.606654827	0.456324064	0	blood_eqtl
AGGF1	pd_progression_surv_DEMENTIA	3	0.067824807	-6.9546, 7.0902	0.984896963	0.007998321	0.928737536	0	brain_eqtl
AGGF1	pd_progression_surv_DEMENTIA	5	0.236945623	-3.0926, 3.5665	0.889070821	0.076521447	0.994497684	0	blood_eqtl
AGGF1	pd_progression_cont_UPDRS4_scaled	3	-0.013150482	-26.971, 26.9447	0.999237141	7.68E-05	0.993009956	0	brain_eqtl
AGGF1	pd_progression_cont_UPDRS4_scaled	5	0.083706461	-0.5028, 0.6702	0.779669145	0.667755594	0.880760653	0	blood_eqtl
AGGF1	pd_progression_cont_UPDRS3_scaled	5	-0.088306326	-0.3642, 0.1875	0.53037846	1.448143211	0.6942895	0	blood_eqtl
AGGF1	pd_progression_cont_UPDRS2_scaled	3	-0.140295955	-0.4936, 0.2131	0.436459245	0.538865593	0.462903242	0	brain_eqtl
AGGF1	pd_progression_cont_UPDRS2_scaled	5	-0.040995264	-0.4384, 0.3564	0.839783578	1.425922962	0.699469653	0	blood_eqtl
AGGF1	pd_progression_cont_UPDRS1_scaled	3	0.007993208	-0.2575, 0.2734	0.952938559	0.910616135	0.339950993	0	brain_eqtl
AGGF1	pd_progression_cont_UPDRS1_scaled	5	0.07031117	-0.2278, 0.3685	0.643935962	2.279334872	0.516491353	0	blood_eqtl
AGGF1	pd_progression_cont_UPDRS_scaled	3	0.013968292	-0.1946, 0.2225	0.895548919	0.971957664	0.324192428	0	brain_eqtl
AGGF1	pd_progression_cont_UPDRS_scaled	5	-0.107602464	-0.3197, 0.1045	0.320131145	2.109428063	0.550007758	0	blood_eqtl
AGGF1	pd_progression_cont_SEADL	3	1.186077922	-0.8193, 3.1915	0.246373876	1.015464234	0.313597327	0	brain_eqtl
AGGF1	pd_progression_cont_SEADL	5	1.212917075	-0.8509, 3.2767	0.249364859	1.994531049	0.573542581	0	blood_eqtl
AGGF1	pd_progression_cont_MOCA	3	-0.283285378	-3.337, 2.7705	0.855724562	0.122457162	0.72638463	0	brain_eqtl
AGGF1	pd_progression_cont_MOCA	3	-0.217777041	-2.5929, 2.1574	0.85738074	1.750619443	0.185798879	0	blood_eqtl
AGGF1	pd_progression_cont_MMSE	3	-0.090104921	-0.4697, 0.2895	0.641792242	1.115002272	0.290997145	0	brain_eqtl
AGGF1	pd_progression_cont_MMSE	5	0.119663473	-0.3103, 0.5496	0.585408029	1.310338027	0.726679685	0	blood_eqtl
AGGF1	pd_progression_cont_HY	3	-0.06171535	-0.1723, 0.0489	0.274139174	4.889199757	0.02702521	0.590935102	brain_eqtl
AGGF1	pd_progression_cont_HY	5	-0.034648008	-0.0997, 0.0304	0.296242667	4.513121879	0.211122828	0.113695551	blood_eqtl
AGT	pd_risk_discovery	5	-0.000160882	-0.0277, 0.0273	0.990849874	6.610676144	0.085398425	0.394918173	brain_eqtl
AGT	pd_progression_surv_HY3	5	0.033333486	-0.0682, 0.1348	0.519779636	4.379743691	0.223270983	0.086704547	brain_eqtl
AGT	pd_progression_surv_DYSKINESIAS	5	0.035261824	-0.0664, 0.1369	0.496669995	2.312556926	0.510119603	0	brain_eqtl
AGT	pd_progression_surv_DEPR	4	0.045311733	-0.1679, 0.2585	0.677022516	2.811490223	0.245184299	0	brain_eqtl
AGT	pd_progression_surv_DEMENTIA	5	0.050538821	-0.0607, 0.1617	0.373074101	3.329197146	0.343599576	0	brain_eqtl
AGT	pd_progression_cont_UPDRS4_scaled	5	0.000652495	-0.0405, 0.0418	0.975203335	3.453727768	0.326813248	0	brain_eqtl
AGT	pd_progression_cont_UPDRS3_scaled	5	0.000127357	-0.0412, 0.0414	0.995176068	4.743368079	0.191582806	0.156717351	brain_eqtl
AGT	pd_progression_cont_UPDRS2_scaled	5	-0.018707094	-0.0624, 0.025	0.401897244	3.037320704	0.385906774	0	brain_eqtl
AGT	pd_progression_cont_UPDRS1_scaled	5	0.003880283	-0.0519, 0.0597	0.891580266	8.852941487	0.031311375	0.548172773	brain_eqtl
AGT	pd_progression_cont_UPDRS_scaled	5	0.00357448	-0.0429, 0.0501	0.880303383	8.371724076	0.038922648	0.522201166	brain_eqtl
AGT	pd_progression_cont_SEADL	5	0.108634798	-0.3408, 0.558	0.635639827	8.325837023	0.039736423	0.519567824	brain_eqtl
AGT	pd_progression_cont_MOCA	5	-0.014460058	-0.6935, 0.6645	0.966706323	0.213950577	0.975306386	0	brain_eqtl
AGT	pd_progression_cont_MMSE	4	-0.062662272	-0.176, 0.0507	0.278651102	3.512966336	0.172650982	0.146020852	brain_eqtl
AGT	pd_progression_cont_HY	5	0.006171613	-0.0135, 0.0259	0.53881637	1.310875766	0.726552152	0	brain_eqtl
AHR	pd_risk_discovery	5	-0.043093935	-0.132, 0.0458	0.342154824	3.298804557	0.347809063	0	blood_eqtl
AHR	pd_progression_surv_HY3	5	-0.01551587	-0.4145, 0.3834	0.939241144	1.527792707	0.675870803	0	blood_eqtl
AHR	pd_progression_surv_DYSKINESIAS	5	0.255914988	-0.2079, 0.7197	0.279504863	1.220749034	0.748032259	0	blood_eqtl
AHR	pd_progression_surv_DEPR	5	-0.135145784	-0.6357, 0.3654	0.596666684	1.778909583	0.619535166	0	blood_eqtl
AHR	pd_progression_surv_DEMENTIA	5	-0.194038123	-0.5869, 0.1989	0.333055419	2.476276303	0.479593747	0	blood_eqtl
AHR	pd_progression_cont_UPDRS4_scaled	5	0.123087187	-0.0454, 0.2915	0.152079761	1.884392228	0.596744614	0	blood_eqtl
AHR	pd_progression_cont_UPDRS3_scaled	5	0.035630172	-0.15, 0.2213	0.706754324	1.263412396	0.737838947	0	blood_eqtl
AHR	pd_progression_cont_UPDRS1_scaled	5	0.062126949	-0.2068, 0.331	0.650656365	0.880206621	0.830201588	0	blood_eqtl
AHR	pd_progression_cont_UPDRS_scaled	5	0.05762561	-0.0624, 0.1776	0.346529053	3.439229567	0.328729793	0	blood_eqtl
AHR	pd_progression_cont_SEADL	5	-0.97359509	-3.9455, 1.9983	0.520820565	0.856339945	0.835949105	0	blood_eqtl
AHR	pd_progression_cont_MOCA	4	0.2553029	-0.4833, 0.9939	0.498111996	1.645595546	0.439201149	0	blood_eqtl
AHR	pd_progression_cont_MMSE	5	-0.003533547	-0.3855, 0.3785	0.985534879	0.933446705	0.817349758	0	blood_eqtl
AHR	pd_progression_cont_HY	5	-0.009393261	-0.0536, 0.0348	0.677081086	3.641227872	0.302901952	0	blood_eqtl
AIMP1	pd_progression_surv_DEPR	3	0.169476703	-1.335, 1.6739	0.825254956	0.762571835	0.38252487	0	blood_eqtl
AIMP1	pd_progression_surv_DEMENTIA	3	-0.212561108	-1.4462, 1.0211	0.735586982	1.943549565	0.163283646	0	blood_eqtl
AIMP1	pd_progression_cont_UPDRS3_scaled	3	-0.309886939	-0.6963, 0.0765	0.11595238	1.302326208	0.253788752	0	blood_eqtl
AIMP1	pd_progression_cont_UPDRS2_scaled	3	-0.174879886	-1.4398, 1.09	0.786404248	0.141550876	0.706744074	0	blood_eqtl
AIMP1	pd_progression_cont_UPDRS1_scaled	3	-0.183929496	-0.6741, 0.3062	0.462025209	1.07651821	0.299477764	0	blood_eqtl
AIMP1	pd_progression_cont_UPDRS_scaled	3	0.096307784	-0.3408, 0.5335	0.665889346	2.567828486	0.109057343	0.221131781	blood_eqtl
AIMP1	pd_progression_cont_SEADL	3	-2.073762025	-6.8023, 2.6548	0.390026733	0.622153981	0.430247978	0	blood_eqtl
AIMP1	pd_progression_cont_MMSE	3	0.455693484	-0.2933, 1.2046	0.233051042	2.638569457	0.10429742	0.24201351	blood_eqtl
AIMP1	pd_progression_cont_HY	3	-0.023286729	-0.3005, 0.2539	0.869224763	0.181869569	0.669771462	0	blood_eqtl
AKR1B1	pd_risk_discovery	10	-0.003736152	-0.0361, 0.0287	0.821127781	3.903981162	0.865680986	0	blood_eqtl
AKR1B1	pd_progression_surv_HY3	9	-0.109786878	-0.2153, -0.0043	0.04140573	4.841458748	0.679303612	0	blood_eqtl
AKR1B1	pd_progression_surv_DYSKINESIAS	9	-0.077104916	-0.2435, 0.0892	0.363637222	10.14308988	0.180608682	0.211285703	blood_eqtl
AKR1B1	pd_progression_surv_DEPR	8	0.154790889	-0.1549, 0.4645	0.327246395	2.690507254	0.846567264	0	blood_eqtl
AKR1B1	pd_progression_surv_DEMENTIA	8	0.054247571	-0.1105, 0.219	0.518660167	11.39683636	0.076859202	0.385794463	blood_eqtl
AKR1B1	pd_progression_cont_UPDRS4_scaled	8	0.016912794	-0.0953, 0.1291	0.767633085	8.34939512	0.213606747	0.161615914	blood_eqtl
AKR1B1	pd_progression_cont_UPDRS3_scaled	8	0.003085495	-0.0482, 0.0544	0.90615362	8.49400642	0.204097455	0.175889486	blood_eqtl
AKR1B1	pd_progression_cont_UPDRS2_scaled	9	0.021661443	-0.0764, 0.1198	0.665162566	6.082302054	0.530172958	0	blood_eqtl
AKR1B1	pd_progression_cont_UPDRS1_scaled	8	0.026248872	-0.4849, 0.5374	0.919827313	0.287994014	0.999553135	0	blood_eqtl
AKR1B1	pd_progression_cont_UPDRS_scaled	7	0.038195388	-0.0541, 0.1305	0.417555134	2.64154128	0.75504388	0	blood_eqtl
AKR1B1	pd_progression_cont_SEADL	9	-0.128091796	-0.5977, 0.3415	0.592916608	15.79523134	0.027054436	0.493518023	blood_eqtl
AKR1B1	pd_progression_cont_MMSE	9	-0.052371716	-0.1386, 0.0338	0.233636085	11.7326198	0.109701814	0.318140353	blood_eqtl
AKR1B1	pd_progression_cont_HY	10	0.000902627	-0.0151, 0.017	0.912234792	17.16572689	0.028428906	0.475699453	blood_eqtl
AKR1C1	pd_risk_discovery	7	-0.005819808	-0.0578, 0.0462	0.826411921	2.654819624	0.753019424	0	brain_eqtl
AKR1C1	pd_risk_discovery	9	-0.011500853	-0.0575, 0.0345	0.623963684	18.387675	0.010338106	0.564925963	blood_eqtl
AKR1C1	pd_progression_surv_HY3	9	-0.007333117	-0.1124, 0.0977	0.891196047	8.16130761	0.318585219	0.019764922	brain_eqtl
AKR1C1	pd_progression_surv_HY3	9	0.115097646	-0.0758, 0.306	0.237409047	3.509977194	0.834167582	0	blood_eqtl
AKR1C1	pd_progression_surv_DYSKINESIAS	9	-0.00521487	-0.1108, 0.1003	0.922856034	7.323022024	0.396039251	0	brain_eqtl
AKR1C1	pd_progression_surv_DYSKINESIAS	9	0.007020983	-0.1521, 0.1661	0.931080375	9.508460789	0.218180842	0.158644056	blood_eqtl
AKR1C1	pd_progression_surv_DEPR	8	0.089210594	-0.0879, 0.2663	0.323577549	4.488699631	0.61084716	0	brain_eqtl
AKR1C1	pd_progression_surv_DEPR	9	-0.040910265	-0.2667, 0.1849	0.722552621	7.947123215	0.337279636	0	blood_eqtl
AKR1C1	pd_progression_surv_DEMENTIA	9	0.000515345	-0.1577, 0.1588	0.994906921	4.499727657	0.720750068	0	brain_eqtl
AKR1C1	pd_progression_surv_DEMENTIA	9	0.127090511	-0.0848, 0.3389	0.239695218	4.442961285	0.727574368	0	blood_eqtl
AKR1C1	pd_progression_cont_UPDRS4_scaled	8	-0.005888509	-0.0608, 0.0491	0.833633303	6.180498059	0.403277505	0	brain_eqtl
AKR1C1	pd_progression_cont_UPDRS3_scaled	9	0.003576083	-0.0451, 0.0523	0.885566856	6.697971026	0.460989598	0	brain_eqtl
AKR1C1	pd_progression_cont_UPDRS3_scaled	9	-0.05951802	-0.1328, 0.0137	0.1113019	10.54740548	0.159615522	0.241519631	blood_eqtl
AKR1C1	pd_progression_cont_UPDRS2_scaled	9	-0.010991648	-0.1178, 0.0958	0.84019708	1.645119443	0.976856445	0	brain_eqtl
AKR1C1	pd_progression_cont_UPDRS2_scaled	9	0.024502098	-0.0879, 0.1369	0.669289338	3.99928997	0.779859187	0	blood_eqtl
AKR1C1	pd_progression_cont_UPDRS1_scaled	8	-0.00453999	-0.0707, 0.0616	0.893044122	3.650485617	0.723852413	0	brain_eqtl
AKR1C1	pd_progression_cont_UPDRS1_scaled	9	-0.018428968	-0.1371, 0.1002	0.760843515	3.489802465	0.836304412	0	blood_eqtl
AKR1C1	pd_progression_cont_UPDRS_scaled	8	-0.050446479	-0.1627, 0.0618	0.378456221	2.113589598	0.908960813	0	brain_eqtl
AKR1C1	pd_progression_cont_UPDRS_scaled	9	-0.005579906	-0.0906, 0.0794	0.897597871	3.939494553	0.786719516	0	blood_eqtl
AKR1C1	pd_progression_cont_SEADL	9	0.103632992	-0.434, 0.6413	0.7055771	3.936330687	0.787081006	0	brain_eqtl
AKR1C1	pd_progression_cont_SEADL	9	-0.549965408	-1.2805, 0.1805	0.140062102	3.870172862	0.794603721	0	blood_eqtl
AKR1C1	pd_progression_cont_MOCA	8	-0.292921007	-0.9109, 0.3251	0.352909578	3.866438092	0.694745225	0	brain_eqtl
AKR1C1	pd_progression_cont_MOCA	8	-0.257791333	-0.5553, 0.0397	0.089480566	5.307408104	0.505032538	0	blood_eqtl
AKR1C1	pd_progression_cont_MMSE	9	-0.028500062	-0.1101, 0.0531	0.493613917	11.69766882	0.11094988	0.316103052	brain_eqtl
AKR1C1	pd_progression_cont_MMSE	9	-0.001116867	-0.1004, 0.0981	0.982403442	12.98555267	0.072461181	0.383930727	blood_eqtl
AKR1C1	pd_progression_cont_HY	9	-0.005951709	-0.0218, 0.0099	0.460990629	5.934050277	0.547470792	0	brain_eqtl
AKR1C1	pd_progression_cont_HY	9	0.004429194	-0.0143, 0.0232	0.643200175	3.358295169	0.849998894	0	blood_eqtl
AKR1C2	pd_risk_discovery	6	0.05017946	0.0035, 0.0969	0.03519737	3.274299783	0.513014513	0	brain_eqtl
AKR1C2	pd_risk_discovery	9	-0.019823352	-0.0464, 0.0068	0.143773277	2.96401184	0.888311343	0	blood_eqtl
AKR1C2	pd_progression_surv_HY3	9	-0.12954902	-0.2743, 0.0152	0.07944227	10.85531107	0.145055988	0.263033556	brain_eqtl
AKR1C2	pd_progression_surv_HY3	19	-0.006783627	-0.0575, 0.0439	0.793114705	14.52650514	0.629545417	0	blood_eqtl
AKR1C2	pd_progression_surv_DYSKINESIAS	9	0.027515854	-0.1089, 0.1639	0.69258654	8.282396411	0.308352412	0.034095979	brain_eqtl
AKR1C2	pd_progression_surv_DYSKINESIAS	19	0.061753725	4e-04, 0.1231	0.048616169	31.62830858	0.016729428	0.430889579	blood_eqtl
AKR1C2	pd_progression_surv_DEPR	9	-0.149217831	-0.3504, 0.052	0.146030784	4.763802849	0.688761659	0	brain_eqtl
AKR1C2	pd_progression_surv_DEPR	16	-0.043904589	-0.1043, 0.0165	0.15417387	19.02492261	0.163999126	0.211560525	blood_eqtl
AKR1C2	pd_progression_surv_DEMENTIA	8	-0.136499223	-0.3491, 0.0761	0.208277904	18.3915136	0.005324763	0.619389673	brain_eqtl
AKR1C2	pd_progression_surv_DEMENTIA	17	-0.07691509	-0.1376, -0.0162	0.01297223	23.09674172	0.082107351	0.307261596	blood_eqtl
AKR1C2	pd_progression_cont_UPDRS4_scaled	9	-0.026021393	-0.0851, 0.0331	0.388337854	6.29483334	0.505775711	0	brain_eqtl
AKR1C2	pd_progression_cont_UPDRS4_scaled	16	0.002560954	-0.0183, 0.0234	0.809417695	15.03475881	0.37578275	0.002311897	blood_eqtl
AKR1C2	pd_progression_cont_UPDRS3_scaled	9	-0.061720613	-0.1229, -5e-04	0.04812507	5.059429812	0.652710749	0	brain_eqtl
AKR1C2	pd_progression_cont_UPDRS3_scaled	18	0.002736488	-0.0186, 0.024	0.801097848	23.31598338	0.105545087	0.270886425	blood_eqtl
AKR1C2	pd_progression_cont_UPDRS2_scaled	9	0.010373777	-0.0547, 0.0754	0.754544814	6.399356528	0.493966939	0	brain_eqtl
AKR1C2	pd_progression_cont_UPDRS2_scaled	16	0.001738954	-0.0245, 0.028	0.896808377	9.757024768	0.779723228	0	blood_eqtl
AKR1C2	pd_progression_cont_UPDRS1_scaled	9	-0.062443554	-0.125, 1e-04	0.050304911	4.755387142	0.689785662	0	brain_eqtl
AKR1C2	pd_progression_cont_UPDRS1_scaled	16	0.003284742	-0.0261, 0.0326	0.826334001	7.49768244	0.913822542	0	blood_eqtl
AKR1C2	pd_progression_cont_UPDRS_scaled	9	-0.027905251	-0.0945, 0.0387	0.411283987	4.040280545	0.775126362	0	brain_eqtl
AKR1C2	pd_progression_cont_UPDRS_scaled	15	-0.002506451	-0.0242, 0.0192	0.821085164	7.95326389	0.846631653	0	blood_eqtl
AKR1C2	pd_progression_cont_SEADL	8	0.286819509	-0.2908, 0.8644	0.33041808	10.87153871	0.092428754	0.356116904	brain_eqtl
AKR1C2	pd_progression_cont_SEADL	15	-0.126576229	-0.3417, 0.0886	0.248901167	7.198070668	0.891657532	0	blood_eqtl
AKR1C2	pd_progression_cont_MOCA	9	0.036119874	-0.2451, 0.3174	0.801273033	4.838637697	0.679647447	0	brain_eqtl
AKR1C2	pd_progression_cont_MOCA	14	-0.069269468	-0.1725, 0.034	0.188459041	8.501883312	0.744783835	0	blood_eqtl
AKR1C2	pd_progression_cont_MMSE	9	-0.03983423	-0.1556, 0.0759	0.499931374	17.52272639	0.014319338	0.543450042	brain_eqtl
AKR1C2	pd_progression_cont_MMSE	16	0.00619614	-0.0237, 0.0361	0.685038302	16.28629265	0.296205182	0.078980077	blood_eqtl
AKR1C2	pd_progression_cont_HY	8	0.0006329	-0.0191, 0.0204	0.949990561	5.094794692	0.531713834	0	brain_eqtl
AKR1C2	pd_progression_cont_HY	16	0.0063686	-0.0062, 0.019	0.32177323	5.764905965	0.972073447	0	blood_eqtl
AKR1C3	pd_risk_discovery	4	0.079703333	-0.0679, 0.2273	0.289770986	4.204123585	0.122204209	0.286414888	brain_eqtl
AKR1C3	pd_risk_discovery	12	0.012755783	-0.0331, 0.0586	0.585738547	5.3509755	0.866534029	0	blood_eqtl
AKR1C3	pd_progression_surv_HY3	4	-0.541311091	-4.5477, 3.4651	0.791153676	0.027509084	0.986339619	0	brain_eqtl
AKR1C3	pd_progression_surv_HY3	20	-0.036498341	-0.1946, 0.1216	0.650887091	32.78242262	0.017730969	0.420421113	blood_eqtl
AKR1C3	pd_progression_surv_DYSKINESIAS	4	-0.012910776	-0.6702, 0.6444	0.969289841	1.096351499	0.578003272	0	brain_eqtl
AKR1C3	pd_progression_surv_DYSKINESIAS	21	-0.021418349	-0.1271, 0.0842	0.691111124	28.4812058	0.07459551	0.29778254	blood_eqtl
AKR1C3	pd_progression_surv_DEPR	4	0.144844505	-0.5451, 0.8348	0.680720345	2.586688927	0.274351688	0	brain_eqtl
AKR1C3	pd_progression_surv_DEPR	21	0.108112624	-0.0302, 0.2465	0.125612591	16.41841965	0.629204017	0	blood_eqtl
AKR1C3	pd_progression_surv_DEMENTIA	3	-0.085554211	-1.7521, 1.581	0.919852924	0.14191778	0.706381874	0	brain_eqtl
AKR1C3	pd_progression_surv_DEMENTIA	22	0.106410381	-0.0257, 0.2386	0.114520548	31.63758679	0.047316429	0.33623256	blood_eqtl
AKR1C3	pd_progression_cont_UPDRS4_scaled	4	-0.15369076	-0.4999, 0.1925	0.384217528	0.82039204	0.663520174	0	brain_eqtl
AKR1C3	pd_progression_cont_UPDRS4_scaled	22	-0.000626182	-0.0453, 0.044	0.978067289	22.81870755	0.297783841	0.079702479	blood_eqtl
AKR1C3	pd_progression_cont_UPDRS3_scaled	4	-0.014386545	-0.2362, 0.2074	0.898826456	1.645039577	0.439323257	0	brain_eqtl
AKR1C3	pd_progression_cont_UPDRS3_scaled	22	-0.007086297	-0.046, 0.0319	0.721375933	22.48084878	0.314998423	0.065871569	blood_eqtl
AKR1C3	pd_progression_cont_UPDRS2_scaled	4	-0.129289299	-0.5181, 0.2596	0.514605926	0.784109966	0.675666963	0	brain_eqtl
AKR1C3	pd_progression_cont_UPDRS2_scaled	22	0.001976699	-0.0336, 0.0375	0.913194195	23.25378359	0.276505727	0.096921156	blood_eqtl
AKR1C3	pd_progression_cont_UPDRS1_scaled	4	-0.104211478	-0.4181, 0.2096	0.51516637	1.172910595	0.556295697	0	brain_eqtl
AKR1C3	pd_progression_cont_UPDRS1_scaled	21	0.002665677	-0.0449, 0.0502	0.912503313	19.84771075	0.403793877	0	blood_eqtl
AKR1C3	pd_progression_cont_UPDRS_scaled	4	-0.024307973	-0.346, 0.2974	0.882264898	0.720969586	0.697338179	0	brain_eqtl
AKR1C3	pd_progression_cont_UPDRS_scaled	21	-0.012033973	-0.0644, 0.0403	0.652516913	8.899698843	0.975108406	0	blood_eqtl
AKR1C3	pd_progression_cont_SEADL	4	0.24749913	-2.1528, 2.6478	0.839842645	5.073016756	0.079142253	0.408635898	brain_eqtl
AKR1C3	pd_progression_cont_SEADL	21	-0.186358265	-0.5746, 0.2019	0.346777304	23.87953775	0.200813791	0.162462849	blood_eqtl
AKR1C3	pd_progression_cont_MOCA	4	0.651702092	-0.5903, 1.8937	0.303748003	1.339244428	0.511901931	0	brain_eqtl
AKR1C3	pd_progression_cont_MOCA	16	0.052028691	-0.1542, 0.2582	0.620931088	15.2558513	0.360891716	0.0167707	blood_eqtl
AKR1C3	pd_progression_cont_MMSE	4	-0.106399021	-1.0188, 0.806	0.819208399	0.29165624	0.864306247	0	brain_eqtl
AKR1C3	pd_progression_cont_MMSE	18	-0.00146551	-0.0744, 0.0715	0.96860271	22.39752523	0.13081348	0.240987572	blood_eqtl
AKR1C3	pd_progression_cont_HY	4	0.009658251	-0.0602, 0.0795	0.786377487	1.995328819	0.368739661	0	brain_eqtl
AKR1C3	pd_progression_cont_HY	23	-0.000528286	-0.0082, 0.0071	0.892527043	8.039864578	0.994973015	0	blood_eqtl
AKT1	pd_risk_discovery	5	-0.005668832	-0.0584, 0.0471	0.833150997	3.217007082	0.359361744	0	blood_eqtl
AKT1	pd_progression_surv_HY3	6	-0.002059046	-0.5048, 0.5007	0.993595386	0.506285635	0.972886194	0	blood_eqtl
AKT1	pd_progression_surv_DYSKINESIAS	6	-0.046691222	-0.2974, 0.204	0.715083257	2.018212574	0.732408913	0	blood_eqtl
AKT1	pd_progression_surv_DEPR	6	0.054743608	-0.2163, 0.3258	0.692173719	3.290763202	0.510397077	0	blood_eqtl
AKT1	pd_progression_surv_DEMENTIA	6	0.073583437	-0.152, 0.2992	0.52267625	3.894703095	0.420443757	0	blood_eqtl
AKT1	pd_progression_cont_UPDRS4_scaled	5	0.003778447	-0.0846, 0.0921	0.93319869	2.549923699	0.466336275	0	blood_eqtl
AKT1	pd_progression_cont_UPDRS3_scaled	6	-0.002439031	-0.0972, 0.0923	0.959755936	10.32787641	0.035252377	0.51587337	blood_eqtl
AKT1	pd_progression_cont_UPDRS2_scaled	6	-0.013193416	-0.1031, 0.0767	0.77354461	3.993652131	0.406865622	0	blood_eqtl
AKT1	pd_progression_cont_UPDRS_scaled	6	-0.041501089	-0.1165, 0.0335	0.278267462	4.77013324	0.311706564	0	blood_eqtl
AKT1	pd_progression_cont_SEADL	6	-0.560104472	-3.1822, 2.062	0.675454876	0.288196896	0.990563305	0	blood_eqtl
AKT1	pd_progression_cont_MOCA	4	-0.519695551	-13.3286, 12.2892	0.936617844	0.001667526	0.999166585	0	blood_eqtl
AKT1	pd_progression_cont_MMSE	5	-0.038516668	-0.2518, 0.1748	0.723415844	1.090256369	0.779426741	0	blood_eqtl
AKT1	pd_progression_cont_HY	6	0.012544623	-0.0242, 0.0493	0.503495996	1.941014635	0.746607038	0	blood_eqtl
AKT2	pd_risk_discovery	3	-0.006426264	-0.3423, 0.3295	0.970089023	0.142672206	0.705638798	0	blood_eqtl
AKT2	pd_progression_surv_HY3	3	-0.266662418	-0.8257, 0.2924	0.349820511	3.823124152	0.050549902	0.47686763	blood_eqtl
AKT2	pd_progression_surv_DYSKINESIAS	3	-0.021305432	-0.924, 0.8814	0.963102863	0.235731989	0.627305836	0	blood_eqtl
AKT2	pd_progression_surv_DEPR	3	-0.270741478	-1.2765, 0.735	0.5977742	0.326014754	0.568015222	0	blood_eqtl
AKT2	pd_progression_surv_DEMENTIA	3	0.161511355	-8.8074, 9.1305	0.971844719	0.004826505	0.944613083	0	blood_eqtl
AKT2	pd_progression_cont_UPDRS4_scaled	3	0.11262534	-0.1528, 0.3781	0.405678059	0.573221015	0.448981802	0	blood_eqtl
AKT2	pd_progression_cont_UPDRS3_scaled	3	0.11624366	-0.9005, 1.133	0.822689243	0.026090297	0.871679993	0	blood_eqtl
AKT2	pd_progression_cont_UPDRS2_scaled	3	0.11852145	-0.1306, 0.3676	0.351077388	0.872583575	0.350241057	0	blood_eqtl
AKT2	pd_progression_cont_UPDRS1_scaled	3	0.274323313	0.0332, 0.5155	0.025773154	1.225280278	0.268326879	0	blood_eqtl
AKT2	pd_progression_cont_UPDRS_scaled	3	0.061677211	-0.7361, 0.8595	0.879559714	0.051402546	0.820640467	0	blood_eqtl
AKT2	pd_progression_cont_SEADL	3	0.382521424	-6.2492, 7.0142	0.909989163	0.064045529	0.800212435	0	blood_eqtl
AKT2	pd_progression_cont_MMSE	3	-0.057036264	-0.4495, 0.3354	0.775772294	2.476365549	0.115569032	0.192364794	blood_eqtl
AKT2	pd_progression_cont_HY	3	-0.000817733	-0.4096, 0.4079	0.99687156	0.023947519	0.877018521	0	blood_eqtl
AKT3	pd_risk_discovery	7	-0.025836966	-0.0581, 0.0064	0.116249458	4.101964315	0.534831037	0	blood_eqtl
AKT3	pd_progression_surv_HY3	3	-1.305863667	-3.0454, 0.4336	0.141190821	2.593954469	0.107272208	0.228976444	brain_eqtl
AKT3	pd_progression_surv_HY3	8	0.060954134	-0.0529, 0.1748	0.294094926	8.128501449	0.228839358	0.138832656	blood_eqtl
AKT3	pd_progression_surv_DYSKINESIAS	3	-0.279534152	-1.5969, 1.0379	0.677501349	0.395770621	0.529281608	0	brain_eqtl
AKT3	pd_progression_surv_DEPR	3	0.553215797	-9.3021, 10.4086	0.912393819	0.047791825	0.826951203	0	brain_eqtl
AKT3	pd_progression_surv_DEPR	8	0.058953763	-0.3575, 0.4754	0.781418684	0.850024304	0.99066481	0	blood_eqtl
AKT3	pd_progression_surv_DEMENTIA	3	-0.750799091	-10.306, 8.8044	0.877606036	0.025828942	0.872318778	0	brain_eqtl
AKT3	pd_progression_surv_DEMENTIA	8	-0.000826395	-0.1372, 0.1356	0.990527149	6.335218953	0.386704711	0	blood_eqtl
AKT3	pd_progression_cont_UPDRS4_scaled	3	-0.480768105	-9.0789, 8.1174	0.91273273	0.008677284	0.925782854	0	brain_eqtl
AKT3	pd_progression_cont_UPDRS3_scaled	3	0.367800505	-0.3984, 1.134	0.346789049	2.818025216	0.093211018	0.290283143	brain_eqtl
AKT3	pd_progression_cont_UPDRS3_scaled	8	-0.004231374	-0.0601, 0.0517	0.882036162	11.27558925	0.080223417	0.379189872	blood_eqtl
AKT3	pd_progression_cont_UPDRS2_scaled	3	0.356335499	-0.5328, 1.2454	0.432154411	1.76014984	0.184605827	0	brain_eqtl
AKT3	pd_progression_cont_UPDRS2_scaled	8	-0.007238888	-0.0693, 0.0548	0.819118731	5.490496913	0.482606026	0	blood_eqtl
AKT3	pd_progression_cont_UPDRS1_scaled	3	0.784362089	-0.5062, 2.0749	0.233558161	0.347296093	0.555647751	0	brain_eqtl
AKT3	pd_progression_cont_UPDRS_scaled	8	-0.032607989	-0.0876, 0.0224	0.24549102	4.083326983	0.66540095	0	blood_eqtl
AKT3	pd_progression_cont_SEADL	3	-0.679755319	-7.3005, 5.941	0.840518675	0.709351459	0.399659196	0	brain_eqtl
AKT3	pd_progression_cont_SEADL	8	0.069593514	-0.6173, 0.7565	0.842600439	2.301042021	0.89003601	0	blood_eqtl
AKT3	pd_progression_cont_MOCA	3	-0.334226162	-13.5003, 12.8318	0.960317951	0.04669003	0.828926357	0	brain_eqtl
AKT3	pd_progression_cont_MMSE	3	-0.332817159	-2.165, 1.4994	0.721817189	0.289179933	0.590746528	0	brain_eqtl
AKT3	pd_progression_cont_MMSE	8	-0.053936773	-0.1384, 0.0306	0.210985472	8.981536954	0.174619085	0.22062337	blood_eqtl
AKT3	pd_progression_cont_HY	3	-0.019114818	-0.3799, 0.3416	0.917286568	0.273218922	0.60118062	0	brain_eqtl
AKT3	pd_progression_cont_HY	8	0.00205338	-0.0162, 0.0203	0.82530233	4.459909568	0.614692984	0	blood_eqtl
ALCAM	pd_risk_discovery	3	0.023293955	-0.8971, 0.9437	0.960438838	0.006179306	0.937343976	0	brain_eqtl
ALCAM	pd_risk_discovery	24	-0.003535645	-0.0123, 0.0052	0.428810489	16.68053259	0.780738263	0	blood_eqtl
ALCAM	pd_progression_surv_HY3	3	0.052358229	-0.3303, 0.435	0.788537828	2.095203299	0.147762056	0.045438693	brain_eqtl
ALCAM	pd_progression_surv_HY3	28	-0.002368837	-0.0558, 0.0511	0.930814099	40.23416218	0.03699613	0.328928489	blood_eqtl
ALCAM	pd_progression_surv_DYSKINESIAS	3	0.17027319	-0.2141, 0.5547	0.385269726	0.995623002	0.318371936	0	brain_eqtl
ALCAM	pd_progression_surv_DYSKINESIAS	25	-0.011249705	-0.0759, 0.0534	0.733251511	35.74873629	0.04375373	0.328647597	blood_eqtl
ALCAM	pd_progression_surv_DEPR	3	0.101711845	-1.3447, 1.5482	0.890381158	0.126679563	0.721899934	0	brain_eqtl
ALCAM	pd_progression_surv_DEPR	21	0.062515047	-0.0338, 0.1589	0.203542232	40.61491864	0.002715031	0.507570108	blood_eqtl
ALCAM	pd_progression_surv_DEMENTIA	26	-0.008213782	-0.1011, 0.0847	0.862471343	31.87134391	0.130215314	0.215596303	blood_eqtl
ALCAM	pd_progression_cont_UPDRS4_scaled	3	0.066951042	-0.1918, 0.3257	0.612036199	1.518274541	0.217880793	0	brain_eqtl
ALCAM	pd_progression_cont_UPDRS4_scaled	20	0.000906716	-0.0313, 0.0331	0.956009672	21.07443209	0.275674507	0.098433594	blood_eqtl
ALCAM	pd_progression_cont_UPDRS3_scaled	3	0.069731943	-0.1379, 0.2774	0.510419221	2.971187107	0.084759636	0.326868377	brain_eqtl
ALCAM	pd_progression_cont_UPDRS3_scaled	27	0.023126405	-0.0029, 0.0492	0.081668475	42.16166974	0.017266841	0.383326131	blood_eqtl
ALCAM	pd_progression_cont_UPDRS2_scaled	3	0.107837901	-0.2156, 0.4313	0.513460602	4.1273063	0.042196467	0.515422444	brain_eqtl
ALCAM	pd_progression_cont_UPDRS2_scaled	25	0.005017845	-0.0285, 0.0385	0.769187733	31.07703081	0.120912383	0.22772545	blood_eqtl
ALCAM	pd_progression_cont_UPDRS1_scaled	3	0.001111532	-0.3379, 0.3402	0.99487323	5.83201091	0.015737125	0.657065113	brain_eqtl
ALCAM	pd_progression_cont_UPDRS1_scaled	25	-0.000578193	-0.0351, 0.0339	0.973789721	40.75828182	0.012618517	0.411162617	blood_eqtl
ALCAM	pd_progression_cont_UPDRS_scaled	3	0.064576792	-0.0982, 0.2274	0.436911224	1.415636503	0.234122951	0	brain_eqtl
ALCAM	pd_progression_cont_UPDRS_scaled	25	0.00447166	-0.0252, 0.0341	0.767645695	12.39490409	0.963917203	0	blood_eqtl
ALCAM	pd_progression_cont_SEADL	3	-1.18449609	-8.3171, 5.9481	0.74481274	0.039094193	0.843262172	0	brain_eqtl
ALCAM	pd_progression_cont_SEADL	26	0.226561237	0.0144, 0.4387	0.036343786	32.68200002	0.110963013	0.235052935	blood_eqtl
ALCAM	pd_progression_cont_MOCA	3	0.772147698	-0.7309, 2.2752	0.314005365	0.634010517	0.425888035	0	brain_eqtl
ALCAM	pd_progression_cont_MOCA	12	-0.073988997	-0.2335, 0.0856	0.363399758	5.542534972	0.852123068	0	blood_eqtl
ALCAM	pd_progression_cont_MMSE	3	0.148193462	-1.072, 1.3684	0.811854492	0.037298298	0.846858982	0	brain_eqtl
ALCAM	pd_progression_cont_MMSE	27	-0.002316258	-0.0289, 0.0242	0.864286704	31.96441602	0.159044366	0.186595495	blood_eqtl
ALCAM	pd_progression_cont_HY	3	0.041870753	-0.0211, 0.1048	0.192382299	2.870166946	0.090235509	0.303176422	brain_eqtl
ALCAM	pd_progression_cont_HY	26	-0.002095939	-0.0106, 0.0064	0.629288277	41.80384597	0.013572808	0.4019689	blood_eqtl
ALDH16A1	pd_risk_discovery	3	0.000428692	-0.0772, 0.0781	0.9913684	1.146738659	0.284232904	0	brain_eqtl
ALDH16A1	pd_risk_discovery	3	-0.017916254	-0.1905, 0.1547	0.838792196	0.105261521	0.745604698	0	blood_eqtl
ALDH16A1	pd_progression_surv_HY3	5	-0.137931538	-0.6205, 0.3447	0.575354864	0.721845266	0.868054088	0	brain_eqtl
ALDH16A1	pd_progression_surv_HY3	7	0.136550667	-0.0135, 0.2866	0.074458053	4.193746951	0.521871813	0	blood_eqtl
ALDH16A1	pd_progression_surv_DYSKINESIAS	5	-0.001123236	-0.2382, 0.2359	0.992589534	3.624109838	0.305018622	0	brain_eqtl
ALDH16A1	pd_progression_surv_DYSKINESIAS	7	-0.033558112	-0.1673, 0.1002	0.622977571	4.404658155	0.492740277	0	blood_eqtl
ALDH16A1	pd_progression_surv_DEPR	5	-0.193761752	-0.6214, 0.2339	0.374560431	1.417013136	0.701551648	0	brain_eqtl
ALDH16A1	pd_progression_surv_DEPR	7	0.156270893	-0.1807, 0.4933	0.363414232	2.378938001	0.794606482	0	blood_eqtl
ALDH16A1	pd_progression_surv_DEMENTIA	5	0.138900217	-0.181, 0.4588	0.394766364	2.433495058	0.487429986	0	brain_eqtl
ALDH16A1	pd_progression_surv_DEMENTIA	8	-0.188467574	-0.3727, -0.0043	0.044942359	4.013894633	0.67479599	0	blood_eqtl
ALDH16A1	pd_progression_cont_UPDRS4_scaled	5	-0.129313445	-0.2468, -0.0118	0.030961654	2.104445583	0.551013915	0	brain_eqtl
ALDH16A1	pd_progression_cont_UPDRS4_scaled	7	0.087601811	0.0026, 0.1726	0.043474469	7.883553205	0.162771084	0.238921861	blood_eqtl
ALDH16A1	pd_progression_cont_UPDRS3_scaled	5	-0.055268806	-0.1707, 0.0601	0.347924109	6.589979845	0.086180672	0.39301787	brain_eqtl
ALDH16A1	pd_progression_cont_UPDRS3_scaled	8	0.041902142	-0.018, 0.1018	0.170055548	10.1918287	0.11680269	0.313175269	blood_eqtl
ALDH16A1	pd_progression_cont_UPDRS2_scaled	5	-0.1182964	-0.2383, 0.0017	0.053421524	2.497782961	0.475691885	0	brain_eqtl
ALDH16A1	pd_progression_cont_UPDRS2_scaled	7	0.091613634	-0.0011, 0.1843	0.052810539	7.0284013	0.218536623	0.1463208	blood_eqtl
ALDH16A1	pd_progression_cont_UPDRS1_scaled	3	-0.146911305	-0.5202, 0.2264	0.440494345	0.087771108	0.767030087	0	brain_eqtl
ALDH16A1	pd_progression_cont_UPDRS1_scaled	5	0.13452637	-0.0699, 0.3389	0.19701618	0.511975409	0.916252699	0	blood_eqtl
ALDH16A1	pd_progression_cont_UPDRS_scaled	5	-0.106291637	-0.2373, 0.0248	0.111886141	1.451181628	0.69358253	0	brain_eqtl
ALDH16A1	pd_progression_cont_UPDRS_scaled	7	0.054443761	-0.019, 0.1278	0.146011696	5.987355415	0.307451237	0	blood_eqtl
ALDH16A1	pd_progression_cont_SEADL	5	0.440080332	-1.645, 2.5252	0.679119536	0.577575164	0.901546283	0	brain_eqtl
ALDH16A1	pd_progression_cont_SEADL	7	-0.413618631	-1.4902, 0.663	0.451461505	2.122236491	0.831985859	0	blood_eqtl
ALDH16A1	pd_progression_cont_MOCA	5	-0.068471588	-1.1968, 1.0599	0.905326691	0.525887574	0.913168307	0	brain_eqtl
ALDH16A1	pd_progression_cont_MOCA	7	-0.027662191	-0.5606, 0.5053	0.918974979	2.414279388	0.789345758	0	blood_eqtl
ALDH16A1	pd_progression_cont_MMSE	4	-0.033164126	-0.3146, 0.2483	0.817350194	0.740758292	0.690472491	0	brain_eqtl
ALDH16A1	pd_progression_cont_MMSE	6	0.067339902	-0.0812, 0.2159	0.37428846	6.490269811	0.165404497	0.229616003	blood_eqtl
ALDH16A1	pd_progression_cont_HY	5	-0.041821165	-0.0792, -0.0044	0.028481802	2.509856225	0.473512476	0	brain_eqtl
ALDH16A1	pd_progression_cont_HY	8	0.023428582	0.0022, 0.0446	0.030457128	4.665895306	0.587320953	0	blood_eqtl
ALDH1A1	pd_risk_discovery	12	-0.040015915	-0.0883, 0.0083	0.104615394	6.904516384	0.734427403	0	blood_eqtl
ALDH1A1	pd_progression_surv_HY3	14	0.064337473	-0.1347, 0.2634	0.526447159	9.429658487	0.665859523	0	blood_eqtl
ALDH1A1	pd_progression_surv_DYSKINESIAS	13	-0.156243992	-0.4124, 0.0999	0.231852872	11.99564112	0.363970954	0	blood_eqtl
ALDH1A1	pd_progression_surv_DEPR	12	0.168777486	-0.1911, 0.5286	0.357926829	11.62585462	0.310876609	0.053832999	blood_eqtl
ALDH1A1	pd_progression_surv_DEMENTIA	13	-0.115965648	-0.3941, 0.1622	0.41383763	6.892593066	0.807713614	0	blood_eqtl
ALDH1A1	pd_progression_cont_UPDRS3_scaled	14	0.064307841	-0.0404, 0.169	0.228508907	14.98697731	0.2421494	0.132580258	blood_eqtl
ALDH1A1	pd_progression_cont_UPDRS2_scaled	13	0.110561668	-0.0848, 0.3059	0.267286587	7.19351689	0.783202519	0	blood_eqtl
ALDH1A1	pd_progression_cont_UPDRS1_scaled	13	0.094052694	-0.0612, 0.2493	0.235137154	10.07921949	0.523275709	0	blood_eqtl
ALDH1A1	pd_progression_cont_UPDRS_scaled	13	0.044422678	-0.0491, 0.1379	0.351708646	13.33387078	0.272064968	0.100036276	blood_eqtl
ALDH1A1	pd_progression_cont_SEADL	13	-1.083058888	-1.9834, -0.1827	0.018392673	9.162588187	0.606887607	0	blood_eqtl
ALDH1A1	pd_progression_cont_MMSE	12	0.012717596	-0.1274, 0.1529	0.858848848	13.00740415	0.223258137	0.154327806	blood_eqtl
ALDH1A1	pd_progression_cont_HY	14	0.027056313	-0.0024, 0.0565	0.071681431	16.83352497	0.155967583	0.227731564	blood_eqtl
ALDH1A2	pd_risk_discovery	3	-0.083418858	-0.5451, 0.3782	0.723228939	0.196261957	0.657755157	0	brain_eqtl
ALDH1A2	pd_risk_discovery	3	-0.022048441	-0.1064, 0.0623	0.608613731	3.843199114	0.049948134	0.479600213	blood_eqtl
ALDH1A2	pd_progression_surv_HY3	3	-0.631373265	-1.9037, 0.6409	0.330733065	0.565297987	0.452133444	0	brain_eqtl
ALDH1A2	pd_progression_surv_HY3	3	-0.11639871	-0.4539, 0.2211	0.49908019	0.631694166	0.426734563	0	blood_eqtl
ALDH1A2	pd_progression_surv_DYSKINESIAS	3	1.202296371	-0.6583, 3.0629	0.205341122	3.731792616	0.05338607	0.464064538	brain_eqtl
ALDH1A2	pd_progression_surv_DEPR	3	-0.790789345	-3.9757, 2.3941	0.626505183	0.365420264	0.545511262	0	brain_eqtl
ALDH1A2	pd_progression_surv_DEPR	3	-0.149049293	-0.617, 0.3189	0.532472067	1.162643467	0.280917983	0	blood_eqtl
ALDH1A2	pd_progression_surv_DEMENTIA	3	-0.56669135	-2.3639, 1.2305	0.536565218	3.404259682	0.065028288	0.412500753	brain_eqtl
ALDH1A2	pd_progression_surv_DEMENTIA	3	-0.262593991	-0.9973, 0.4721	0.483590867	0.243655398	0.62157837	0	blood_eqtl
ALDH1A2	pd_progression_cont_UPDRS4_scaled	3	0.179856705	-14.7573, 15.117	0.981171859	0.000536544	0.98151991	0	brain_eqtl
ALDH1A2	pd_progression_cont_UPDRS3_scaled	3	0.246234234	-0.9532, 1.4456	0.68740827	0.093223865	0.760118002	0	brain_eqtl
ALDH1A2	pd_progression_cont_UPDRS2_scaled	3	0.530395037	-0.8859, 1.9467	0.462966337	0.343546534	0.557789214	0	brain_eqtl
ALDH1A2	pd_progression_cont_UPDRS2_scaled	3	-0.044925054	-0.3147, 0.2248	0.744108647	0.652643863	0.419169012	0	blood_eqtl
ALDH1A2	pd_progression_cont_UPDRS1_scaled	3	0.71174386	-2.7403, 4.1638	0.686132413	0.051643803	0.820227228	0	brain_eqtl
ALDH1A2	pd_progression_cont_UPDRS1_scaled	3	-0.02382211	-0.6682, 0.6205	0.942235966	0.102784555	0.748513307	0	blood_eqtl
ALDH1A2	pd_progression_cont_UPDRS_scaled	3	0.186744518	-1.5656, 1.9391	0.834552197	0.074519996	0.784865893	0	brain_eqtl
ALDH1A2	pd_progression_cont_UPDRS_scaled	3	-0.076602106	-0.2263, 0.0731	0.316019059	0.860492378	0.35360094	0	blood_eqtl
ALDH1A2	pd_progression_cont_SEADL	3	-0.744757099	-12.1092, 10.6197	0.89779757	0.141973148	0.706327262	0	brain_eqtl
ALDH1A2	pd_progression_cont_MMSE	3	-0.175803105	-0.9478, 0.5962	0.655377152	0.800978361	0.370801017	0	brain_eqtl
ALDH1A2	pd_progression_cont_MMSE	3	-0.00599132	-0.2893, 0.2773	0.966935644	0.539330805	0.462710195	0	blood_eqtl
ALDH1A2	pd_progression_cont_HY	3	0.008037837	-0.4149, 0.431	0.970288756	0.120479714	0.728514782	0	brain_eqtl
ALDH1A2	pd_progression_cont_HY	3	-0.026011515	-0.0849, 0.0329	0.38693994	3.190033988	0.074088471	0.373047432	blood_eqtl
ALDH1B1	pd_risk_discovery	3	-0.002068433	-0.0655, 0.0614	0.949059323	0.481583841	0.487705776	0	brain_eqtl
ALDH1B1	pd_risk_discovery	6	-0.032180191	-0.1204, 0.056	0.474670528	1.404836462	0.843353982	0	blood_eqtl
ALDH1B1	pd_progression_surv_HY3	3	0.05217382	-0.177, 0.2813	0.655411134	0.596307046	0.439990534	0	brain_eqtl
ALDH1B1	pd_progression_surv_HY3	6	-0.076778453	-0.2893, 0.1358	0.478994368	3.816972365	0.431342238	0	blood_eqtl
ALDH1B1	pd_progression_surv_DYSKINESIAS	3	0.009203864	-0.2227, 0.2411	0.93800204	1.886278321	0.169622288	0	brain_eqtl
ALDH1B1	pd_progression_surv_DYSKINESIAS	6	-0.132600182	-0.3658, 0.1006	0.265003431	4.481690191	0.344724074	0	blood_eqtl
ALDH1B1	pd_progression_surv_DEPR	3	-0.092847339	-0.3674, 0.1817	0.507424094	1.026473016	0.310988497	0	brain_eqtl
ALDH1B1	pd_progression_surv_DEPR	6	0.000365925	-0.3006, 0.3014	0.9980988	3.85653494	0.425769768	0	blood_eqtl
ALDH1B1	pd_progression_surv_DEMENTIA	5	-0.202783523	-0.5412, 0.1357	0.240287348	5.844325585	0.119434708	0.315575434	blood_eqtl
ALDH1B1	pd_progression_cont_UPDRS4_scaled	3	-0.011078813	-0.7221, 0.6999	0.975635972	0.023942076	0.877032386	0	brain_eqtl
ALDH1B1	pd_progression_cont_UPDRS4_scaled	6	-0.022210731	-0.1244, 0.08	0.670161715	4.271996455	0.370444853	0	blood_eqtl
ALDH1B1	pd_progression_cont_UPDRS3_scaled	3	-0.011715228	-0.5486, 0.5251	0.96588528	0.02186945	0.882434922	0	brain_eqtl
ALDH1B1	pd_progression_cont_UPDRS3_scaled	6	0.01677652	-0.0836, 0.1172	0.743279513	6.296957974	0.178041746	0.205965798	blood_eqtl
ALDH1B1	pd_progression_cont_UPDRS2_scaled	3	0.053881769	-1.5124, 1.6202	0.946243343	0.004700104	0.945342006	0	brain_eqtl
ALDH1B1	pd_progression_cont_UPDRS2_scaled	6	-0.081188008	-0.2024, 0.04	0.189074	3.258883171	0.515473137	0	blood_eqtl
ALDH1B1	pd_progression_cont_UPDRS1_scaled	3	0.014278719	-0.0899, 0.1185	0.788207133	1.02089702	0.312306328	0	brain_eqtl
ALDH1B1	pd_progression_cont_UPDRS_scaled	3	0.041861269	-0.5156, 0.5993	0.882990058	0.075997725	0.782796279	0	brain_eqtl
ALDH1B1	pd_progression_cont_UPDRS_scaled	6	-0.054276965	-0.1511, 0.0425	0.271885274	3.069549506	0.546254675	0	blood_eqtl
ALDH1B1	pd_progression_cont_SEADL	6	-0.324319209	-1.221, 0.5724	0.478403109	4.724443097	0.316757235	0	blood_eqtl
ALDH1B1	pd_progression_cont_MOCA	5	-0.186911655	-1.8642, 1.4904	0.827105314	0.220452938	0.974221854	0	blood_eqtl
ALDH1B1	pd_progression_cont_MMSE	3	-0.030986482	-0.1603, 0.0983	0.638617181	1.020903316	0.312304836	0	brain_eqtl
ALDH1B1	pd_progression_cont_MMSE	7	0.06460869	-0.0924, 0.2216	0.420032805	4.065250712	0.540060245	0	blood_eqtl
ALDH1B1	pd_progression_cont_HY	3	-0.040179518	-0.2019, 0.1216	0.626374114	0.099124833	0.752882407	0	brain_eqtl
ALDH1B1	pd_progression_cont_HY	6	-0.003534727	-0.0524, 0.0454	0.887344905	1.497804216	0.827030352	0	blood_eqtl
ALDH1L1	pd_risk_discovery	7	-0.042046281	-0.0902, 0.0061	0.087064694	3.812369898	0.576733969	0	brain_eqtl
ALDH1L1	pd_progression_surv_HY3	7	-0.051440577	-0.2366, 0.1337	0.585990533	4.976170011	0.41879536	0	brain_eqtl
ALDH1L1	pd_progression_surv_DYSKINESIAS	7	-0.109829462	-0.3634, 0.1438	0.396012853	3.446914542	0.631434916	0	brain_eqtl
ALDH1L1	pd_progression_surv_DEPR	6	0.074551171	-0.2933, 0.4424	0.691167101	2.320591866	0.677022539	0	brain_eqtl
ALDH1L1	pd_progression_surv_DEMENTIA	7	0.155688197	-0.1182, 0.4296	0.265301152	3.903251152	0.563427944	0	brain_eqtl
ALDH1L1	pd_progression_cont_UPDRS4_scaled	7	-0.062898143	-0.3058, 0.18	0.611770738	0.919416903	0.968800036	0	brain_eqtl
ALDH1L1	pd_progression_cont_UPDRS3_scaled	7	0.002791422	-0.0898, 0.0954	0.952902685	7.110565017	0.212546468	0.1561852	brain_eqtl
ALDH1L1	pd_progression_cont_UPDRS2_scaled	7	-0.043775269	-0.174, 0.0864	0.509964577	3.576546335	0.611838162	0	brain_eqtl
ALDH1L1	pd_progression_cont_UPDRS1_scaled	7	-0.046257956	-0.1647, 0.0722	0.443992582	4.088133958	0.536797936	0	brain_eqtl
ALDH1L1	pd_progression_cont_UPDRS_scaled	7	0.05583539	-0.0322, 0.1439	0.214047333	7.401074148	0.192479354	0.189306865	brain_eqtl
ALDH1L1	pd_progression_cont_SEADL	7	0.278134042	-1.2335, 1.7897	0.718371932	1.306495524	0.934261877	0	brain_eqtl
ALDH1L1	pd_progression_cont_MOCA	5	0.325412279	-0.3973, 1.0481	0.377520135	1.478367569	0.687272008	0	brain_eqtl
ALDH1L1	pd_progression_cont_MMSE	7	-0.054125365	-0.2006, 0.0923	0.468895679	7.114869153	0.212236568	0.156695665	brain_eqtl
ALDH1L1	pd_progression_cont_HY	7	-0.000197461	-0.0425, 0.0421	0.992707831	2.07343988	0.838892772	0	brain_eqtl
ALDH1L2	pd_risk_discovery	4	0.002892902	-0.0542, 0.06	0.920913367	0.818213839	0.664243208	0	brain_eqtl
ALDH1L2	pd_progression_surv_HY3	4	-0.137228012	-0.337, 0.0625	0.178202763	5.469387952	0.064913869	0.451492557	brain_eqtl
ALDH1L2	pd_progression_surv_DYSKINESIAS	4	-0.034758908	-0.8717, 0.8022	0.93512433	0.096803432	0.952750975	0	brain_eqtl
ALDH1L2	pd_progression_surv_DEPR	4	-0.017427368	-0.2921, 0.2572	0.901034299	1.466604335	0.48032027	0	brain_eqtl
ALDH1L2	pd_progression_surv_DEMENTIA	4	-0.22920086	-0.4349, -0.0235	0.028990735	2.33366863	0.311351022	0	brain_eqtl
ALDH1L2	pd_progression_cont_UPDRS4_scaled	3	-0.039606166	-0.2234, 0.1442	0.67283176	0.522147234	0.469927167	0	brain_eqtl
ALDH1L2	pd_progression_cont_UPDRS3_scaled	3	0.045113149	-0.3049, 0.3952	0.800582333	0.099497894	0.752433015	0	brain_eqtl
ALDH1L2	pd_progression_cont_UPDRS2_scaled	4	0.015446615	-0.0874, 0.1183	0.768567457	2.91288864	0.233063502	0	brain_eqtl
ALDH1L2	pd_progression_cont_UPDRS1_scaled	4	-0.00610602	-0.18, 0.1678	0.945141903	0.554859278	0.757728877	0	brain_eqtl
ALDH1L2	pd_progression_cont_UPDRS_scaled	4	-0.019506934	-0.0957, 0.0567	0.615997529	3.201242098	0.201771169	0.062863755	brain_eqtl
ALDH1L2	pd_progression_cont_SEADL	4	-0.177521368	-2.2732, 1.9181	0.868135733	0.198093266	0.905700472	0	brain_eqtl
ALDH1L2	pd_progression_cont_MOCA	3	0.084493088	-8.7241, 8.8931	0.985000548	0.00359299	0.952202181	0	brain_eqtl
ALDH1L2	pd_progression_cont_MMSE	4	-0.105420338	-0.2796, 0.0687	0.235481289	0.840049848	0.657030444	0	brain_eqtl
ALDH1L2	pd_progression_cont_HY	3	0.00100857	-0.0357, 0.0378	0.957096685	1.083236983	0.297974548	0	brain_eqtl
ALDH2	pd_risk_discovery	5	-0.004799456	-0.0641, 0.0545	0.874029299	1.961809516	0.580370998	0	brain_eqtl
ALDH2	pd_risk_discovery	6	0.010563906	-0.0405, 0.0617	0.685279456	1.579472587	0.812476729	0	blood_eqtl
ALDH2	pd_progression_surv_HY3	5	-0.060975446	-0.2634, 0.1414	0.55486412	7.052826473	0.070232938	0.432851494	brain_eqtl
ALDH2	pd_progression_surv_HY3	5	-0.107442535	-0.2352, 0.0203	0.099286515	2.58808852	0.459581611	0	blood_eqtl
ALDH2	pd_progression_surv_DYSKINESIAS	4	0.063896877	-0.1081, 0.2359	0.466437134	1.490397147	0.47464004	0	brain_eqtl
ALDH2	pd_progression_surv_DYSKINESIAS	6	0.03158896	-0.0902, 0.1534	0.611336669	4.967795826	0.290617835	0	blood_eqtl
ALDH2	pd_progression_surv_DEPR	5	-0.126022651	-0.4213, 0.1692	0.402818511	1.305034092	0.72793803	0	brain_eqtl
ALDH2	pd_progression_surv_DEPR	6	-0.042052895	-0.2108, 0.1267	0.625294881	3.232772111	0.519654008	0	blood_eqtl
ALDH2	pd_progression_surv_DEMENTIA	5	0.142315456	-0.0682, 0.3528	0.185162696	4.364016571	0.224745169	0.083413196	brain_eqtl
ALDH2	pd_progression_surv_DEMENTIA	5	0.011155165	-0.1788, 0.2011	0.908377028	1.895901468	0.594291238	0	blood_eqtl
ALDH2	pd_progression_cont_UPDRS4_scaled	5	0.016062556	-0.0552, 0.0873	0.658599424	4.194435216	0.241219616	0.046355518	brain_eqtl
ALDH2	pd_progression_cont_UPDRS4_scaled	6	-0.021549351	-0.0738, 0.0307	0.419299669	4.39984136	0.354589443	0	blood_eqtl
ALDH2	pd_progression_cont_UPDRS3_scaled	5	-0.014553374	-0.0846, 0.0555	0.683998763	2.45699723	0.483112798	0	brain_eqtl
ALDH2	pd_progression_cont_UPDRS3_scaled	6	-0.005759536	-0.058, 0.0465	0.828840383	5.598173209	0.231233806	0.106851501	blood_eqtl
ALDH2	pd_progression_cont_UPDRS2_scaled	4	-0.015912128	-0.4607, 0.4289	0.944100606	0.069015327	0.966080936	0	brain_eqtl
ALDH2	pd_progression_cont_UPDRS2_scaled	6	0.000183733	-0.0804, 0.0808	0.996435913	1.980142471	0.73941141	0	blood_eqtl
ALDH2	pd_progression_cont_UPDRS1_scaled	5	-0.041222523	-0.1151, 0.0327	0.274140229	3.29920752	0.347752958	0	brain_eqtl
ALDH2	pd_progression_cont_UPDRS1_scaled	6	0.012021901	-0.0505, 0.0745	0.706236259	6.244267162	0.181633803	0.199265523	blood_eqtl
ALDH2	pd_progression_cont_UPDRS_scaled	5	-0.01027429	-0.099, 0.0785	0.820518571	1.398261269	0.70594235	0	brain_eqtl
ALDH2	pd_progression_cont_UPDRS_scaled	6	-0.028849113	-0.0771, 0.0194	0.24167741	4.777996741	0.310844044	0	blood_eqtl
ALDH2	pd_progression_cont_SEADL	5	0.242275242	-0.4925, 0.977	0.518114275	6.382840867	0.094399267	0.373319799	brain_eqtl
ALDH2	pd_progression_cont_SEADL	5	-0.025662031	-0.6329, 0.5816	0.933988924	5.077014692	0.166243836	0.212135429	blood_eqtl
ALDH2	pd_progression_cont_MOCA	5	-0.082983892	-0.4342, 0.2683	0.643321618	4.807321167	0.186462087	0.167935767	brain_eqtl
ALDH2	pd_progression_cont_MOCA	4	0.040309726	-0.2078, 0.2884	0.750121747	1.876264543	0.391358104	0	blood_eqtl
ALDH2	pd_progression_cont_MMSE	4	-0.028423244	-0.2075, 0.1506	0.755703318	1.044146134	0.593289344	0	brain_eqtl
ALDH2	pd_progression_cont_MMSE	5	-0.000495135	-0.0928, 0.0918	0.991615228	2.597606486	0.457909315	0	blood_eqtl
ALDH2	pd_progression_cont_HY	5	-0.001321322	-0.0251, 0.0225	0.913282085	3.587747648	0.309558597	0	brain_eqtl
ALDH2	pd_progression_cont_HY	6	-0.008149677	-0.0253, 0.009	0.352103368	3.964292163	0.410859949	0	blood_eqtl
ALDH3A2	pd_progression_surv_HY3	7	-0.046262144	-1.5589, 1.4664	0.952201176	15.40718383	0.008757082	0.610571272	blood_eqtl
ALDH3A2	pd_progression_surv_DYSKINESIAS	7	-0.158846059	-2.2279, 1.9102	0.880392546	2.731265469	0.741332527	0	blood_eqtl
ALDH3A2	pd_progression_surv_DEPR	6	-0.061546423	-2.1567, 2.0336	0.954086893	4.39938235	0.354645394	0	blood_eqtl
ALDH3A2	pd_progression_surv_DEMENTIA	7	1.829212657	-0.1722, 3.8307	0.073245964	13.65774013	0.017936072	0.560688669	blood_eqtl
ALDH3A2	pd_progression_cont_UPDRS4_scaled	7	0.416851796	-1.3919, 2.2256	0.651479573	0.759853321	0.979523046	0	blood_eqtl
ALDH3A2	pd_progression_cont_UPDRS3_scaled	6	0.094182161	-0.545, 0.7333	0.772728822	7.077878167	0.13182951	0.293573599	blood_eqtl
ALDH3A2	pd_progression_cont_UPDRS2_scaled	5	0.456832178	-0.4376, 1.3513	0.316806907	5.501879438	0.138526249	0.272975708	blood_eqtl
ALDH3A2	pd_progression_cont_UPDRS1_scaled	7	-0.237467586	-0.9646, 0.4896	0.522098787	4.849611516	0.434508322	0	blood_eqtl
ALDH3A2	pd_progression_cont_UPDRS_scaled	6	0.116583961	-1.7558, 1.989	0.902870274	0.319846668	0.988497246	0	blood_eqtl
ALDH3A2	pd_progression_cont_SEADL	7	-3.528065068	-8.7613, 1.7052	0.186386677	4.614958471	0.464651243	0	blood_eqtl
ALDH3A2	pd_progression_cont_MOCA	4	-0.282770428	-9.241, 8.6754	0.950668492	0.251967457	0.881629192	0	blood_eqtl
ALDH3A2	pd_progression_cont_MMSE	7	0.085816697	-0.9316, 1.1032	0.868688004	3.257685845	0.660325925	0	blood_eqtl
ALDH3A2	pd_progression_cont_HY	5	-0.009550607	-0.2789, 0.2598	0.944592566	1.512971884	0.679279679	0	blood_eqtl
ALDH3B1	pd_risk_discovery	4	-0.040059961	-0.1403, 0.0601	0.433257179	0.328328485	0.848602634	0	blood_eqtl
ALDH3B1	pd_progression_surv_HY3	4	-0.066960606	-0.3677, 0.2338	0.66257033	0.453248409	0.797220318	0	blood_eqtl
ALDH3B1	pd_progression_surv_DYSKINESIAS	4	0.0289503	-0.1217, 0.1796	0.706524501	3.345142586	0.187763649	0.103177242	blood_eqtl
ALDH3B1	pd_progression_surv_DEPR	4	-0.053023979	-0.3168, 0.2108	0.693631263	0.934791393	0.626632085	0	blood_eqtl
ALDH3B1	pd_progression_surv_DEMENTIA	4	-0.12258812	-0.3093, 0.0641	0.198180363	2.635322182	0.267760838	0	blood_eqtl
ALDH3B1	pd_progression_cont_UPDRS4_scaled	4	-0.010328545	-0.1025, 0.0819	0.826233315	0.792079823	0.672979836	0	blood_eqtl
ALDH3B1	pd_progression_cont_UPDRS3_scaled	4	0.018963198	-0.0555, 0.0934	0.61775549	1.085689916	0.581092714	0	blood_eqtl
ALDH3B1	pd_progression_cont_UPDRS2_scaled	4	-0.008181296	-0.0947, 0.0783	0.852893501	1.105636105	0.575326224	0	blood_eqtl
ALDH3B1	pd_progression_cont_UPDRS1_scaled	4	-0.0441683	-0.1454, 0.057	0.392251142	0.780720147	0.676813128	0	blood_eqtl
ALDH3B1	pd_progression_cont_UPDRS_scaled	4	0.002355802	-0.144, 0.1487	0.974834934	0.260409156	0.87791581	0	blood_eqtl
ALDH3B1	pd_progression_cont_SEADL	4	-0.262223236	-0.8197, 0.2953	0.356579337	1.778965973	0.410868122	0	blood_eqtl
ALDH3B1	pd_progression_cont_MOCA	4	-0.037193424	-0.4452, 0.3708	0.858182613	0.762487664	0.683011329	0	blood_eqtl
ALDH3B1	pd_progression_cont_MMSE	4	-0.016443152	-0.2981, 0.2652	0.908902773	0.249707548	0.882625956	0	blood_eqtl
ALDH3B1	pd_progression_cont_HY	4	0.009926163	-0.0268, 0.0467	0.596586306	0.561548426	0.75519883	0	blood_eqtl
ALDH4A1	pd_progression_surv_HY3	4	-0.073980342	-0.2321, 0.0842	0.359264795	2.422435492	0.297834372	0	blood_eqtl
ALDH4A1	pd_progression_surv_DYSKINESIAS	4	-0.006350119	-0.2283, 0.2156	0.955274043	5.436343623	0.065995296	0.448158504	blood_eqtl
ALDH4A1	pd_progression_surv_DEPR	4	-0.089909884	-0.4456, 0.2658	0.62032134	0.848408188	0.654290332	0	blood_eqtl
ALDH4A1	pd_progression_surv_DEMENTIA	4	0.070599365	-0.2193, 0.3605	0.633167942	0.839583351	0.657183713	0	blood_eqtl
ALDH4A1	pd_progression_cont_UPDRS4_scaled	3	0.060927443	-0.0862, 0.2081	0.41713414	1.089469866	0.296588699	0	blood_eqtl
ALDH4A1	pd_progression_cont_UPDRS3_scaled	4	0.020535433	-0.0598, 0.1009	0.616477218	3.552087959	0.169306605	0.15542632	blood_eqtl
ALDH4A1	pd_progression_cont_UPDRS2_scaled	4	-0.004135868	-0.1052, 0.0969	0.936071584	3.195714679	0.202329577	0.061242851	blood_eqtl
ALDH4A1	pd_progression_cont_UPDRS1_scaled	4	0.031491866	-0.0677, 0.1307	0.533822281	3.219759203	0.199911682	0.068253304	blood_eqtl
ALDH4A1	pd_progression_cont_UPDRS_scaled	4	-0.014564551	-0.1758, 0.1466	0.859433019	0.330476648	0.847691655	0	blood_eqtl
ALDH4A1	pd_progression_cont_SEADL	4	0.079158831	-0.9569, 1.1152	0.880959347	0.71458309	0.699568512	0	blood_eqtl
ALDH4A1	pd_progression_cont_MOCA	4	-0.101680666	-0.5783, 0.3749	0.67581909	8.415073016	0.014882987	0.643496854	blood_eqtl
ALDH4A1	pd_progression_cont_MMSE	4	-0.041456357	-0.1967, 0.1138	0.600711791	0.999415655	0.606707897	0	blood_eqtl
ALDH4A1	pd_progression_cont_HY	4	0.005861541	-0.2424, 0.2541	0.963087528	0.016412245	0.991827456	0	blood_eqtl
ALDH5A1	pd_risk_discovery	6	-0.067098652	-0.2101, 0.0759	0.357804937	1.706837177	0.78947527	0	brain_eqtl
ALDH5A1	pd_risk_discovery	12	-0.022614229	-0.0753, 0.03	0.400000406	24.32647499	0.006779413	0.547817758	blood_eqtl
ALDH5A1	pd_progression_surv_HY3	7	-0.02887241	-0.2377, 0.1799	0.786370095	5.578553943	0.349409022	0	brain_eqtl
ALDH5A1	pd_progression_surv_HY3	12	0.052022184	-0.1652, 0.2693	0.638813801	15.1282246	0.127456481	0.272882292	blood_eqtl
ALDH5A1	pd_progression_surv_DYSKINESIAS	6	0.153820441	-0.3066, 0.6142	0.51255906	3.046439662	0.550084138	0	brain_eqtl
ALDH5A1	pd_progression_surv_DYSKINESIAS	14	-0.102598662	-0.2789, 0.0737	0.254049437	32.39257237	0.001203246	0.598673429	blood_eqtl
ALDH5A1	pd_progression_surv_DEPR	6	-0.373310876	-1.0173, 0.2707	0.255890836	5.765091947	0.217391619	0.132711144	brain_eqtl
ALDH5A1	pd_progression_surv_DEPR	14	-0.139823954	-0.3318, 0.0522	0.153523313	14.78871913	0.2531947	0.120951593	blood_eqtl
ALDH5A1	pd_progression_surv_DEMENTIA	6	0.457335562	-0.2093, 1.1239	0.178730047	13.23589533	0.010178876	0.622239382	brain_eqtl
ALDH5A1	pd_progression_surv_DEMENTIA	14	-0.170091239	-0.4332, 0.093	0.205073959	48.36464376	2.70E-06	0.731208606	blood_eqtl
ALDH5A1	pd_progression_cont_UPDRS4_scaled	5	0.03817497	-0.1912, 0.2675	0.744242146	6.830505818	0.077500899	0.414391832	brain_eqtl
ALDH5A1	pd_progression_cont_UPDRS4_scaled	14	-0.034784861	-0.1035, 0.034	0.321386371	17.09811709	0.145943602	0.239682362	blood_eqtl
ALDH5A1	pd_progression_cont_UPDRS3_scaled	5	0.118024712	-0.0741, 0.3102	0.228688989	3.886684531	0.273962993	0	brain_eqtl
ALDH5A1	pd_progression_cont_UPDRS3_scaled	13	-0.043305692	-0.1129, 0.0263	0.222361595	18.48265466	0.07103606	0.350742617	blood_eqtl
ALDH5A1	pd_progression_cont_UPDRS2_scaled	5	-0.073604697	-0.6334, 0.4862	0.796625993	0.409944702	0.938180577	0	brain_eqtl
ALDH5A1	pd_progression_cont_UPDRS2_scaled	14	-0.009755892	-0.0833, 0.0638	0.794974403	15.13874594	0.233936397	0.141276295	blood_eqtl
ALDH5A1	pd_progression_cont_UPDRS1_scaled	4	-0.055713885	-0.283, 0.1715	0.630861016	2.873914498	0.237649769	0	brain_eqtl
ALDH5A1	pd_progression_cont_UPDRS1_scaled	13	-0.02684183	-0.1191, 0.0654	0.568347966	7.201193011	0.782564237	0	blood_eqtl
ALDH5A1	pd_progression_cont_UPDRS_scaled	5	-0.04658204	-0.4114, 0.3182	0.802383285	0.678077697	0.878347778	0	brain_eqtl
ALDH5A1	pd_progression_cont_UPDRS_scaled	14	-0.019108335	-0.0809, 0.0427	0.544487364	15.49526032	0.215462431	0.161033779	blood_eqtl
ALDH5A1	pd_progression_cont_SEADL	6	0.427256739	-1.4814, 2.3359	0.660850354	6.02819399	0.1970526	0.170564184	brain_eqtl
ALDH5A1	pd_progression_cont_SEADL	14	0.662314172	-0.015, 1.3397	0.055306182	25.197607	0.013913739	0.484077992	blood_eqtl
ALDH5A1	pd_progression_cont_MOCA	5	-0.029472573	-1.0364, 0.9774	0.954251252	2.088577195	0.554227129	0	brain_eqtl
ALDH5A1	pd_progression_cont_MOCA	14	0.068650604	-0.2281, 0.3654	0.650230228	11.28762977	0.504442877	0	blood_eqtl
ALDH5A1	pd_progression_cont_MMSE	5	-0.182507244	-0.6143, 0.2493	0.4074736	8.176748395	0.04249665	0.510807988	brain_eqtl
ALDH5A1	pd_progression_cont_MMSE	13	0.109009135	-0.0152, 0.2332	0.085443967	18.33943088	0.074031484	0.345672171	blood_eqtl
ALDH5A1	pd_progression_cont_HY	5	0.032367777	-0.0517, 0.1164	0.450522195	1.752049404	0.625424685	0	brain_eqtl
ALDH5A1	pd_progression_cont_HY	14	-0.007141652	-0.0308, 0.0165	0.553569172	17.22169945	0.141446314	0.245138377	blood_eqtl
ALDH7A1	pd_risk_discovery	8	-0.008167557	-0.0386, 0.0222	0.598602419	13.26962324	0.038948607	0.472479371	blood_eqtl
ALDH7A1	pd_progression_surv_HY3	3	0.077353537	-1.2522, 1.4069	0.909215478	0.047093086	0.828201009	0	brain_eqtl
ALDH7A1	pd_progression_surv_HY3	9	-0.029100959	-0.1329, 0.0747	0.582839394	11.24548317	0.128263831	0.288603266	blood_eqtl
ALDH7A1	pd_progression_surv_DYSKINESIAS	3	0.017847663	-0.9204, 0.9561	0.970260171	0.09284635	0.760589326	0	brain_eqtl
ALDH7A1	pd_progression_surv_DYSKINESIAS	9	0.038593453	-0.1972, 0.2744	0.748356939	1.73586669	0.973005101	0	blood_eqtl
ALDH7A1	pd_progression_surv_DEPR	9	0.045092725	-0.157, 0.2472	0.661941529	15.88970699	0.026143338	0.49652942	blood_eqtl
ALDH7A1	pd_progression_surv_DEMENTIA	3	0.320584539	-0.6117, 1.2528	0.500306391	0.126323184	0.72227517	0	brain_eqtl
ALDH7A1	pd_progression_surv_DEMENTIA	7	-0.089473858	-0.2467, 0.0678	0.264820076	7.13302344	0.210933689	0.158841962	blood_eqtl
ALDH7A1	pd_progression_cont_UPDRS4_scaled	3	-0.079581865	-1.8524, 1.6932	0.929890412	0.008589807	0.926156823	0	brain_eqtl
ALDH7A1	pd_progression_cont_UPDRS3_scaled	9	-0.033043828	-0.0783, 0.0122	0.152385862	7.347556012	0.393611008	0	blood_eqtl
ALDH7A1	pd_progression_cont_UPDRS2_scaled	3	-0.028326805	-0.4735, 0.4169	0.900750643	0.121993998	0.72688182	0	brain_eqtl
ALDH7A1	pd_progression_cont_UPDRS2_scaled	9	0.01987833	-0.0432, 0.0829	0.536535854	6.826866425	0.447126527	0	blood_eqtl
ALDH7A1	pd_progression_cont_UPDRS1_scaled	3	0.007007054	-0.2445, 0.2585	0.956455857	0.356877472	0.550245542	0	brain_eqtl
ALDH7A1	pd_progression_cont_UPDRS1_scaled	9	0.014514604	-0.0481, 0.0771	0.649618649	8.095919269	0.324211926	0.011847854	blood_eqtl
ALDH7A1	pd_progression_cont_UPDRS_scaled	3	0.021716786	-0.155, 0.1984	0.809635067	0.261160425	0.609324046	0	brain_eqtl
ALDH7A1	pd_progression_cont_UPDRS_scaled	9	0.018659939	-0.0238, 0.0611	0.389349259	7.858514288	0.345235277	0	blood_eqtl
ALDH7A1	pd_progression_cont_SEADL	3	-0.425679568	-2.6861, 1.8348	0.712057612	0.233532094	0.628917112	0	brain_eqtl
ALDH7A1	pd_progression_cont_SEADL	9	-0.261144134	-0.6963, 0.174	0.239538783	9.962028626	0.190735504	0.196950712	blood_eqtl
ALDH7A1	pd_progression_cont_MOCA	5	0.365612566	0.0084, 0.7228	0.044833471	3.261824532	0.352991399	0	blood_eqtl
ALDH7A1	pd_progression_cont_MMSE	3	0.051942621	-2.4705, 2.5744	0.967806131	0.006859397	0.933993491	0	brain_eqtl
ALDH7A1	pd_progression_cont_MMSE	9	-0.036722338	-0.1152, 0.0417	0.358939901	14.34303873	0.045405807	0.442238137	blood_eqtl
ALDH7A1	pd_progression_cont_HY	3	0.011126457	-0.0439, 0.0661	0.691804611	3.459260858	0.062898426	0.421841809	brain_eqtl
ALDH7A1	pd_progression_cont_HY	9	-0.0004455	-0.0276, 0.0267	0.974366976	1.747235909	0.97249844	0	blood_eqtl
ALDH8A1	pd_risk_discovery	3	-0.039146299	-0.2481, 0.1698	0.71344058	0.44702012	0.503753459	0	brain_eqtl
ALDH8A1	pd_risk_discovery	5	-0.024967754	-0.2147, 0.1647	0.796430625	0.677565579	0.878467631	0	blood_eqtl
ALDH8A1	pd_progression_surv_HY3	3	-0.13841096	-0.9212, 0.6444	0.728919301	0.477496843	0.489558337	0	brain_eqtl
ALDH8A1	pd_progression_surv_HY3	5	-0.074852389	-0.909, 0.7593	0.860392682	0.517648898	0.914997266	0	blood_eqtl
ALDH8A1	pd_progression_surv_DYSKINESIAS	3	0.204762989	-1.1418, 1.5513	0.76566925	0.142291305	0.706013688	0	brain_eqtl
ALDH8A1	pd_progression_surv_DYSKINESIAS	4	-0.003103947	-0.4049, 0.3987	0.98791863	4.12591459	0.127077608	0.272888487	blood_eqtl
ALDH8A1	pd_progression_surv_DEPR	3	-0.437006806	-1.2257, 0.3517	0.277510998	2.377419456	0.123100745	0.158751732	brain_eqtl
ALDH8A1	pd_progression_surv_DEPR	4	-0.431278822	-0.8643, 0.0017	0.050911884	1.788072604	0.409001563	0	blood_eqtl
ALDH8A1	pd_progression_surv_DEMENTIA	3	0.364986166	-0.4849, 1.2148	0.399927568	2.547797844	0.110448105	0.215008363	brain_eqtl
ALDH8A1	pd_progression_surv_DEMENTIA	4	0.299557598	-0.1886, 0.7877	0.229101229	2.546991963	0.279851554	0	blood_eqtl
ALDH8A1	pd_progression_cont_UPDRS4_scaled	3	0.042947598	-0.3287, 0.4146	0.820810406	0.347507682	0.555527373	0	brain_eqtl
ALDH8A1	pd_progression_cont_UPDRS4_scaled	4	-0.030987417	-0.1805, 0.1185	0.684523944	1.947391754	0.37768458	0	blood_eqtl
ALDH8A1	pd_progression_cont_UPDRS3_scaled	3	0.141650724	-0.2423, 0.5256	0.469630181	0.290982239	0.589591775	0	brain_eqtl
ALDH8A1	pd_progression_cont_UPDRS3_scaled	5	0.077519138	-0.1801, 0.3351	0.555341823	0.848630214	0.837803393	0	blood_eqtl
ALDH8A1	pd_progression_cont_UPDRS2_scaled	3	0.298226696	-0.0967, 0.6932	0.138903399	0.383996348	0.535472181	0	brain_eqtl
ALDH8A1	pd_progression_cont_UPDRS2_scaled	4	0.177310672	-0.1059, 0.4606	0.219846701	8.282493113	0.015903015	0.637790221	blood_eqtl
ALDH8A1	pd_progression_cont_UPDRS1_scaled	3	0.162388077	-0.1067, 0.4315	0.236876569	1.539304917	0.214721296	0	brain_eqtl
ALDH8A1	pd_progression_cont_UPDRS1_scaled	4	0.03592571	-0.1513, 0.2231	0.706831579	3.544988142	0.169908696	0.153734828	blood_eqtl
ALDH8A1	pd_progression_cont_UPDRS_scaled	3	0.166772257	-0.3089, 0.6424	0.491958227	0.175400161	0.67535644	0	brain_eqtl
ALDH8A1	pd_progression_cont_UPDRS_scaled	5	0.102706425	-0.0878, 0.2932	0.290588612	1.399319867	0.705694166	0	blood_eqtl
ALDH8A1	pd_progression_cont_SEADL	3	0.578393498	-3.1799, 4.3367	0.762933658	0.401114588	0.526514198	0	brain_eqtl
ALDH8A1	pd_progression_cont_SEADL	5	0.298395131	-1.1884, 1.7852	0.694061632	1.88221778	0.597208878	0	blood_eqtl
ALDH8A1	pd_progression_cont_MOCA	3	-0.862970631	-1.9886, 0.2626	0.132927318	1.24329893	0.264836215	0	brain_eqtl
ALDH8A1	pd_progression_cont_MOCA	4	-0.598356266	-1.3741, 0.1774	0.130588692	1.651388951	0.437930755	0	blood_eqtl
ALDH8A1	pd_progression_cont_MMSE	3	-0.238683779	-0.7073, 0.2299	0.318104254	2.739286306	0.097908486	0.269882817	brain_eqtl
ALDH8A1	pd_progression_cont_MMSE	5	-0.18203613	-0.5054, 0.1413	0.269892501	1.588155774	0.662078391	0	blood_eqtl
ALDH8A1	pd_progression_cont_HY	3	0.120604164	0.019, 0.2222	0.019940359	0.531703561	0.465891526	0	brain_eqtl
ALDH8A1	pd_progression_cont_HY	5	0.058556324	-0.0036, 0.1207	0.064750702	8.422280054	0.038044905	0.525069224	blood_eqtl
ALDH9A1	pd_risk_discovery	7	0.019567834	-0.0821, 0.1212	0.705997941	2.492151691	0.777676575	0	brain_eqtl
ALDH9A1	pd_risk_discovery	10	0.017471409	-0.0103, 0.0453	0.217852045	9.131683421	0.331309458	0.014420498	blood_eqtl
ALDH9A1	pd_progression_surv_HY3	7	0.132430636	-0.239, 0.5039	0.484698048	3.654825622	0.600100717	0	brain_eqtl
ALDH9A1	pd_progression_surv_HY3	11	0.034394419	-0.0809, 0.1497	0.558758732	8.871217179	0.449246026	0	blood_eqtl
ALDH9A1	pd_progression_surv_DYSKINESIAS	7	-0.236823418	-0.8161, 0.3425	0.42298458	14.67032557	0.011867895	0.591011122	brain_eqtl
ALDH9A1	pd_progression_surv_DYSKINESIAS	12	-0.018293407	-0.203, 0.1664	0.846091862	15.21164328	0.12453413	0.276869711	blood_eqtl
ALDH9A1	pd_progression_surv_DEPR	6	0.538218876	-0.2523, 1.3288	0.182088028	3.284695903	0.511360707	0	brain_eqtl
ALDH9A1	pd_progression_surv_DEPR	12	-0.031312621	-0.2831, 0.2205	0.807449304	16.6564243	0.082320626	0.339594153	blood_eqtl
ALDH9A1	pd_progression_surv_DEMENTIA	8	0.007351666	-0.3985, 0.4132	0.971676205	9.236138451	0.160726858	0.242107507	brain_eqtl
ALDH9A1	pd_progression_surv_DEMENTIA	12	-0.007859179	-0.1706, 0.1549	0.92459044	10.03943094	0.437040711	0	blood_eqtl
ALDH9A1	pd_progression_cont_UPDRS4_scaled	7	-0.019357578	-0.3388, 0.3001	0.905468228	6.172699429	0.289775434	0.027977942	brain_eqtl
ALDH9A1	pd_progression_cont_UPDRS4_scaled	13	-0.066098984	-0.2235, 0.0913	0.410557694	9.272350509	0.596768908	0	blood_eqtl
ALDH9A1	pd_progression_cont_UPDRS3_scaled	7	0.136496806	-0.0202, 0.2932	0.087730458	7.392792844	0.193027936	0.188398738	brain_eqtl
ALDH9A1	pd_progression_cont_UPDRS3_scaled	14	0.159497212	0.0753, 0.2437	0.000204034	24.57171797	0.016987964	0.470936464	blood_eqtl
ALDH9A1	pd_progression_cont_UPDRS2_scaled	6	0.073841658	-0.2371, 0.3848	0.641649673	5.922845668	0.204984775	0.155811196	brain_eqtl
ALDH9A1	pd_progression_cont_UPDRS2_scaled	12	0.049075317	-0.0659, 0.1641	0.402948331	7.556526684	0.672065802	0	blood_eqtl
ALDH9A1	pd_progression_cont_UPDRS1_scaled	7	-0.19827038	-0.5947, 0.1981	0.326920243	2.221595321	0.817710602	0	brain_eqtl
ALDH9A1	pd_progression_cont_UPDRS1_scaled	12	0.079052485	-0.0313, 0.1894	0.160277955	7.256914974	0.700988356	0	blood_eqtl
ALDH9A1	pd_progression_cont_UPDRS_scaled	7	0.145810218	-0.0656, 0.3572	0.176478205	3.134363351	0.679279808	0	brain_eqtl
ALDH9A1	pd_progression_cont_UPDRS_scaled	11	0.025348481	-0.0454, 0.0961	0.482508527	9.396350457	0.401520522	0	blood_eqtl
ALDH9A1	pd_progression_cont_SEADL	7	0.6809558	-1.1376, 2.4996	0.463017431	10.11914361	0.0719289	0.407064448	brain_eqtl
ALDH9A1	pd_progression_cont_SEADL	12	-0.365637541	-0.9123, 0.181	0.189857928	12.42165423	0.25782714	0.11444967	blood_eqtl
ALDH9A1	pd_progression_cont_MOCA	3	0.026442493	-1.5061, 1.5589	0.973022068	0.333392014	0.563668541	0	blood_eqtl
ALDH9A1	pd_progression_cont_MMSE	7	-0.187306092	-0.5579, 0.1833	0.32188505	2.183589492	0.8232028	0	brain_eqtl
ALDH9A1	pd_progression_cont_MMSE	12	-0.000566216	-0.1321, 0.131	0.993269569	4.260829407	0.934814321	0	blood_eqtl
ALDH9A1	pd_progression_cont_HY	6	0.016552572	-0.0507, 0.0838	0.629339483	8.157862556	0.085963678	0.387094356	brain_eqtl
ALDH9A1	pd_progression_cont_HY	12	0.011620263	-0.0117, 0.0349	0.328346717	5.82787696	0.82951095	0	blood_eqtl
ALOX12	pd_risk_discovery	3	0.048067015	-0.0432, 0.1393	0.301856146	0.745851538	0.387792845	0	blood_eqtl
ALOX12	pd_progression_surv_HY3	4	-0.140811822	-0.4496, 0.168	0.371455674	2.149923241	0.341310854	0	blood_eqtl
ALOX12	pd_progression_surv_DYSKINESIAS	4	-0.127990651	-0.6893, 0.4333	0.654950645	9.929265908	0.006980512	0.69786286	blood_eqtl
ALOX12	pd_progression_surv_DEPR	4	-0.264344553	-0.7115, 0.1828	0.246592024	4.541563126	0.103231467	0.339434482	blood_eqtl
ALOX12	pd_progression_surv_DEMENTIA	4	-0.205838745	-0.6228, 0.2111	0.333205672	3.651766416	0.161075318	0.178479766	blood_eqtl
ALOX12	pd_progression_cont_UPDRS4_scaled	4	-0.143974905	-0.4173, 0.1294	0.301938162	0.43484098	0.804591576	0	blood_eqtl
ALOX12	pd_progression_cont_UPDRS3_scaled	4	0.011404269	-0.3271, 0.3499	0.947354131	0.249380139	0.882770458	0	blood_eqtl
ALOX12	pd_progression_cont_UPDRS2_scaled	4	-0.003018135	-0.1941, 0.1881	0.975303037	1.088334901	0.580324731	0	blood_eqtl
ALOX12	pd_progression_cont_UPDRS1_scaled	4	0.036559897	-0.1758, 0.2489	0.735786953	1.476846155	0.477866881	0	blood_eqtl
ALOX12	pd_progression_cont_UPDRS_scaled	4	0.046908649	-0.1737, 0.2675	0.676859513	0.54582918	0.761157795	0	blood_eqtl
ALOX12	pd_progression_cont_SEADL	4	-0.147114329	-1.4386, 1.1443	0.823328419	3.344809838	0.187794891	0.103088024	blood_eqtl
[truncated: 36,407 more rows]
