# Supplementary material for: Finding genetically-supported drug targets for Parkinson’s disease using Mendelian randomization of the druggable genome
Source: Nat Commun. 2021 Dec 20;12:7342. doi: 10.1038/s41467-021-26280-1 (PMC8688480; doi:10.1038/s41467-021-26280-1)
Supplement: Supplementary file 8 — Supplementary Data 5 [file 41467_2021_26280_MOESM8_ESM.csv]

exposure	outcome	nsnp	method	beta	se	p	clump_thresh	fdr_qval	tissue_qtl_type
BST1_suhre2017	pd_risk_discovery	1	wald_ratio	0.052257077	0.019433818	0.007167149	0.001	0.010034009	blood_pqtl
BST1_suhre2017	pd_risk_discovery	6	ivw	0.086332466	0.033483267	0.009926581	0.2	0.016856708	blood_pqtl
BST1_suhre2017	pd_risk_discovery	6	mr_egger	0.044104734	0.029635509	0.136687749	0.2	NA	blood_pqtl
BST1_suhre2017	pd_risk_discovery	6	maximum_likelihood	0.088677306	0.033427315	0.007981779	0.2	NA	blood_pqtl
BST1_sun2018	pd_risk_discovery	1	wald_ratio	0.058785714	0.016428571	0.000345888	0.001	0.000605304	blood_pqtl
BST1_sun2018	pd_risk_discovery	1	wald_ratio	0.058785714	0.016428571	0.000345888	0.2	0.00086472	blood_pqtl
CD38_hillary2019	pd_risk_discovery	1	wald_ratio	0.044	0.04825	0.36181236	0.2	0.36181236	blood_pqtl
CTSB_emilsson2018	pd_risk_discovery	1	wald_ratio	-0.153594771	0.03120915	8.59E-07	0.001	2.00E-06	blood_pqtl
CTSB_emilsson2018	pd_risk_discovery	1	wald_ratio	-0.153594771	0.03120915	8.59E-07	0.2	2.86E-06	blood_pqtl
CTSB_suhre2017	pd_risk_discovery	1	wald_ratio	-0.18	0.036116505	6.23E-07	0.001	2.00E-06	blood_pqtl
CTSB_suhre2017	pd_risk_discovery	1	wald_ratio	-0.18	0.036116505	6.23E-07	0.2	2.86E-06	blood_pqtl
GPNMB_emilsson2018	pd_risk_discovery	1	wald_ratio	0.428301887	0.064150943	2.45E-11	0.001	1.71E-10	blood_pqtl
GPNMB_emilsson2018	pd_risk_discovery	2	ivw	0.421918533	0.063408627	2.85E-11	0.2	2.85E-10	blood_pqtl
GPNMB_suhre2017	pd_risk_discovery	2	ivw	0.153148086	0.158955284	0.335313486	0.2	0.36181236	blood_pqtl
GPNMB_sun2018	pd_risk_discovery	4	ivw	0.208900504	0.131864664	0.113147347	0.2	0.141434183	blood_pqtl
GPNMB_sun2018	pd_risk_discovery	4	mr_egger	0.212244659	0.24640954	0.389045748	0.2	NA	blood_pqtl
GPNMB_sun2018	pd_risk_discovery	4	maximum_likelihood	0.22796645	0.130315722	0.080232338	0.2	NA	blood_pqtl
LGALS3_emilsson2018	pd_risk_discovery	1	wald_ratio	0.121287129	0.050330033	0.01595969	0.001	0.01595969	blood_pqtl
LGALS3_emilsson2018	pd_risk_discovery	1	wald_ratio	0.121287129	0.050330033	0.01595969	0.2	0.022799557	blood_pqtl
LGALS3_suhre2017	pd_risk_discovery	1	wald_ratio	0.122063492	0.047460317	0.010114025	0.001	0.011799695	blood_pqtl
LGALS3_suhre2017	pd_risk_discovery	1	wald_ratio	0.122063492	0.047460317	0.010114025	0.2	0.016856708	blood_pqtl
PYGL_emilsson2018	pd_progression_cont_UPDRS4_scaled	1	wald_ratio	0.898360656	0.304098361	0.003135032	0.001	0.003135032	blood_pqtl
PYGL_emilsson2018	pd_progression_cont_UPDRS4_scaled	1	wald_ratio	0.898360656	0.304098361	0.003135032	0.2	0.009405097	blood_pqtl
PYGL_sun2018	pd_progression_cont_UPDRS4_scaled	1	wald_ratio	-0.065	0.071136364	0.360854522	0.2	0.360854522	blood_pqtl
QDPR_sun2018	pd_progression_cont_UPDRS4_scaled	2	ivw	-0.114467308	0.100421329	0.25434027	0.2	0.360854522	blood_pqtl
