# Supplementary material for: Finding genetically-supported drug targets for Parkinson’s disease using Mendelian randomization of the druggable genome
Source: Nat Commun. 2021 Dec 20;12:7342. doi: 10.1038/s41467-021-26280-1 (PMC8688480; doi:10.1038/s41467-021-26280-1)
Supplement: Supplementary file 9 — Supplementary Data 6 [file 41467_2021_26280_MOESM9_ESM.csv]

exposure	outcome	nsnp	egger_intercept	egger_intercept_95_ci	egger_intercept_pvalue	cochrans_q	cochrans_q_pval	i2
BST1_suhre2017	pd_risk_discovery	6	0.040346715	0.0025, 0.0782	0.03682545	14.40386184	0.006111633	0.652870872
GPNMB_sun2018	pd_risk_discovery	4	-0.00080145	-0.1095, 0.1079	0.988468027	26.35115217	1.90E-06	0.886152986
