# Supplementary material for: Finding genetically-supported drug targets for Parkinson’s disease using Mendelian randomization of the druggable genome
Source: Nat Commun. 2021 Dec 20;12:7342. doi: 10.1038/s41467-021-26280-1 (PMC8688480; doi:10.1038/s41467-021-26280-1)
Supplement: Supplementary file 10 — Supplementary Data 7 [file 41467_2021_26280_MOESM10_ESM.csv]

nsnp	PP.H0.abf	PP.H1.abf	PP.H2.abf	PP.H3.abf	PP.H4.abf	p1	p2	p12	exposure	outcome	tissue_qtl_type	sum_pph3_pph4
80	8.67E-167	0.098493045	3.61E-167	0.040097985	0.86140897	1.00E-04	1.00E-04	1.00E-05	ACVR2A	pd_risk_discovery	blood_eqtl	0.901506955
27	0.064711052	0.089510255	0.018712713	0.025081997	0.801983983	1.00E-04	1.00E-04	1.00E-05	ACVR2A	pd_risk_discovery	brain_eqtl	0.827065981
205	0	0.000912713	0	0.031265857	0.96782143	1.00E-04	1.00E-04	1.00E-05	BST1	pd_risk_replication	blood_eqtl	0.999087287
185	0	5.40E-09	0	0.014739686	0.985260308	1.00E-04	1.00E-04	1.00E-05	BST1	pd_risk_discovery	blood_eqtl	0.999999995
184	0	0.066447878	0	0.010973703	0.922578419	1.00E-04	1.00E-04	1.00E-05	BST1	pd_age_at_onset	blood_eqtl	0.933552122
68	1.27E-05	0.031804123	2.95E-05	0.072796102	0.895357528	1.00E-04	1.00E-04	1.00E-05	CD38	pd_risk_replication	brain_eqtl	0.96815363
67	4.44E-05	0.110761704	0.00034147	0.852582069	0.036270397	1.00E-04	1.00E-04	1.00E-05	CD38	pd_risk_discovery	brain_eqtl	0.888852466
11	8.55E-11	0.077857391	2.06E-11	0.017816202	0.904326407	1.00E-04	1.00E-04	1.00E-05	CDC25A	pd_risk_discovery	brain_eqtl	0.922142609
22	6.98E-10	0.047718948	8.65E-11	0.004965013	0.947316039	1.00E-04	1.00E-04	1.00E-05	CHADL	pd_risk_discovery	brain_eqtl	0.952281051
17	1.94E-35	0.003038165	2.53E-35	0.002957595	0.99400424	1.00E-04	1.00E-04	1.00E-05	CHRNB1	pd_risk_discovery	brain_eqtl	0.996961835
49	3.23E-47	0.000448318	1.06E-45	0.013739595	0.985812087	1.00E-04	1.00E-04	1.00E-05	CTSB	pd_risk_discovery	brain_eqtl	0.999551682
13	1.17E-11	0.001096678	1.05E-08	0.984236575	0.014666737	1.00E-04	1.00E-04	1.00E-05	EHMT2	pd_risk_discovery	blood_eqtl	0.998903312
29	0.025894392	0.047109344	0.014572107	0.025624053	0.886800104	1.00E-04	1.00E-04	1.00E-05	EP300	pd_risk_discovery	brain_eqtl	0.912424157
74	0	0.131431694	0	0.019510725	0.849057581	1.00E-04	1.00E-04	1.00E-05	GPNMB	pd_risk_replication	blood_eqtl	0.868568306
71	0	1.10E-08	0	0.019400776	0.980599213	1.00E-04	1.00E-04	1.00E-05	GPNMB	pd_risk_discovery	blood_eqtl	0.999999989
27	1.26E-129	1.36E-08	4.50E-124	0.003873617	0.99612637	1.00E-04	1.00E-04	1.00E-05	GPNMB	pd_risk_discovery	brain_eqtl	0.999999986
2	7.69E-10	0.005559411	1.91E-10	0.000387904	0.994052685	1.00E-04	1.00E-04	1.00E-05	GRN	pd_risk_discovery	brain_eqtl	0.994440589
10	2.17E-21	0.166107482	1.06E-20	0.808885854	0.025006664	1.00E-04	1.00E-04	1.00E-05	HSD3B7	pd_risk_replication	blood_eqtl	0.833892518
2	2.28E-14	0.00555817	9.12E-15	0.001228489	0.993213341	1.00E-04	1.00E-04	1.00E-05	HSD3B7	pd_risk_replication	brain_eqtl	0.99444183
9	7.52E-23	0.005742897	8.93E-21	0.681692673	0.31256443	1.00E-04	1.00E-04	1.00E-05	HSD3B7	pd_risk_discovery	blood_eqtl	0.994257103
1	1.86E-16	4.53E-05	4.10E-15	0	0.999954666	1.00E-04	1.00E-04	1.00E-05	HSD3B7	pd_risk_discovery	brain_eqtl	0.999954666
77	8.40E-31	0.097319943	4.35E-32	0.004145231	0.898534826	1.00E-04	1.00E-04	1.00E-05	IMPG2	pd_risk_discovery	blood_eqtl	0.902680057
29	5.68E-20	0.098084355	2.20E-21	0.002888654	0.899026992	1.00E-04	1.00E-04	1.00E-05	ITIH3	pd_risk_discovery	blood_eqtl	0.901915645
26	2.91E-09	0.063351349	1.01E-09	0.021037843	0.915610805	1.00E-04	1.00E-04	1.00E-05	LGALS3	pd_risk_discovery	brain_eqtl	0.936648647
24	8.52E-17	0.00013804	4.49E-13	0.726468822	0.273393138	1.00E-04	1.00E-04	1.00E-05	MAP3K14	pd_risk_discovery	blood_eqtl	0.99986196
35	3.01E-231	3.39E-09	2.82E-224	0.030767575	0.969232422	1.00E-04	1.00E-04	1.00E-05	MAPT	pd_risk_replication	brain_eqtl	0.999999997
32	3.54E-254	3.80E-32	2.93E-224	0.030488923	0.969511077	1.00E-04	1.00E-04	1.00E-05	MAPT	pd_risk_discovery	brain_eqtl	1
18	1.60E-56	0.05592688	1.01E-57	0.002582955	0.941490165	1.00E-04	1.00E-04	1.00E-05	MLX	pd_risk_discovery	blood_eqtl	0.94407312
39	8.66E-20	9.18E-05	3.09E-17	0.031793289	0.96811487	1.00E-04	1.00E-04	1.00E-05	MMRN1	pd_risk_replication	brain_eqtl	0.999908159
38	1.93E-27	2.04E-12	1.76E-17	0.017653686	0.982346314	1.00E-04	1.00E-04	1.00E-05	MMRN1	pd_risk_discovery	brain_eqtl	1
240	6.08E-11	0.02791441	2.09E-09	0.961576484	0.010509105	1.00E-04	1.00E-04	1.00E-05	NDUFAF2	pd_risk_discovery	brain_eqtl	0.972085588
11	0.002548383	0.181978344	7.86E-05	0.004804158	0.810590487	1.00E-04	1.00E-04	1.00E-05	P2RY12	pd_risk_discovery	brain_eqtl	0.815394645
67	0.00231927	0.065047902	0.00158368	0.043529505	0.887519643	1.00E-04	1.00E-04	1.00E-05	PAM	pd_risk_discovery	brain_eqtl	0.931049147
3	0.000527454	0.134806246	6.66E-06	0.000837733	0.86382191	1.00E-04	1.00E-04	1.00E-05	TPP1	pd_risk_discovery	brain_eqtl	0.864659643
15	8.35E-28	0.156160365	4.23E-29	0.007073052	0.836766583	1.00E-04	1.00E-04	1.00E-05	VKORC1	pd_risk_replication	blood_eqtl	0.843839635
11	1.17E-30	0.000218879	5.34E-29	0.00900568	0.990775441	1.00E-04	1.00E-04	1.00E-05	VKORC1	pd_risk_discovery	blood_eqtl	0.999781121
57	2.66E-48	3.33E-07	4.05E-43	0.049731768	0.950267898	1.00E-04	1.00E-04	1.00E-05	WNT3	pd_risk_replication	blood_eqtl	0.999999667
53	1.23E-69	1.54E-28	7.98E-42	0.999321014	0.000678986	1.00E-04	1.00E-04	1.00E-05	WNT3	pd_risk_discovery	blood_eqtl	1
