# Supplementary material for: Finding genetically-supported drug targets for Parkinson’s disease using Mendelian randomization of the druggable genome
Source: Nat Commun. 2021 Dec 20;12:7342. doi: 10.1038/s41467-021-26280-1 (PMC8688480; doi:10.1038/s41467-021-26280-1)
Supplement: Supplementary file 11 — Supplementary Data 8 [file 41467_2021_26280_MOESM11_ESM.csv]

exposure	outcome	nsnp	method	beta	se	p	clump_thresh	tissue
HSD3B7	pd_risk_discovery	2	ivw	1.170583178	0.179509168	6.98E-11	0.2	blood_eqtl
BST1	pd_risk_discovery	13	ivw	-0.205238882	0.049592967	3.50E-05	0.2	blood_eqtl
BST1	pd_risk_discovery	13	mr_egger	0.029041682	0.103307677	0.778619638	0.2	blood_eqtl
BST1	pd_risk_discovery	13	maximum_likelihood	-0.204716664	0.049789503	3.93E-05	0.2	blood_eqtl
GPNMB	pd_risk_discovery	10	ivw	0.271749719	0.040079501	1.20E-11	0.2	blood_eqtl
GPNMB	pd_risk_discovery	10	mr_egger	0.209943644	0.080190836	0.008843376	0.2	blood_eqtl
GPNMB	pd_risk_discovery	10	maximum_likelihood	0.277904823	0.040574464	7.42E-12	0.2	blood_eqtl
MAP3K12	pd_risk_discovery	5	ivw	-0.393668396	0.110907776	0.000385947	0.2	blood_eqtl
MAP3K12	pd_risk_discovery	5	mr_egger	0.341363543	0.751116078	0.649486921	0.2	blood_eqtl
MAP3K12	pd_risk_discovery	5	maximum_likelihood	-0.397807267	0.113485137	0.000455975	0.2	blood_eqtl
VKORC1	pd_risk_discovery	3	ivw	0.642367733	0.149002853	1.62E-05	0.2	blood_eqtl
VKORC1	pd_risk_discovery	3	mr_egger	0.362462747	0.329836499	0.27180452	0.2	blood_eqtl
VKORC1	pd_risk_discovery	3	maximum_likelihood	0.671674898	0.163005242	3.78E-05	0.2	blood_eqtl
WNT3	pd_risk_discovery	3	ivw	-1.189648059	0.132307086	2.44E-19	0.2	blood_eqtl
WNT3	pd_risk_discovery	3	mr_egger	-0.373314734	0.873648233	0.669156795	0.2	blood_eqtl
WNT3	pd_risk_discovery	3	maximum_likelihood	-1.406738306	0.168581811	7.15E-17	0.2	blood_eqtl
IRAK3	pd_progression_cont_UPDRS2_scaled	15	ivw	-0.236719519	0.049539568	1.77E-06	0.2	blood_eqtl
IRAK3	pd_progression_cont_UPDRS2_scaled	15	mr_egger	-0.111249123	0.062851761	0.076723146	0.2	blood_eqtl
IRAK3	pd_progression_cont_UPDRS2_scaled	15	maximum_likelihood	-0.237305466	0.050486121	2.60E-06	0.2	blood_eqtl
IRAK3	pd_progression_cont_UPDRS4_scaled	12	ivw	-0.239691913	0.04109423	5.45E-09	0.2	blood_eqtl
IRAK3	pd_progression_cont_UPDRS4_scaled	12	mr_egger	-0.144822583	0.053768502	0.00707175	0.2	blood_eqtl
IRAK3	pd_progression_cont_UPDRS4_scaled	12	maximum_likelihood	-0.234504361	0.042105192	2.55E-08	0.2	blood_eqtl
QDPR	pd_progression_cont_UPDRS4_scaled	16	ivw	0.029888341	0.069957842	0.669209191	0.2	blood_eqtl
QDPR	pd_progression_cont_UPDRS4_scaled	16	mr_egger	-0.085742515	0.113897742	0.451568552	0.2	blood_eqtl
QDPR	pd_progression_cont_UPDRS4_scaled	16	maximum_likelihood	0.030843537	0.069971811	0.659358183	0.2	blood_eqtl
IRAK3	pd_progression_surv_DEPR	15	ivw	-1.655606441	0.387658054	1.95E-05	0.2	blood_eqtl
IRAK3	pd_progression_surv_DEPR	15	mr_egger	-0.469157127	0.201612824	0.019964187	0.2	blood_eqtl
IRAK3	pd_progression_surv_DEPR	15	maximum_likelihood	-1.418320713	0.409611372	0.000534981	0.2	blood_eqtl
IRAK3	pd_progression_surv_DYSKINESIAS	15	ivw	-0.484669913	0.116499889	3.18E-05	0.2	blood_eqtl
IRAK3	pd_progression_surv_DYSKINESIAS	15	mr_egger	-0.430996077	0.142886809	0.00255841	0.2	blood_eqtl
IRAK3	pd_progression_surv_DYSKINESIAS	15	maximum_likelihood	-0.448912354	0.115427277	0.000100602	0.2	blood_eqtl
BST1	pd_age_at_onset	13	ivw	0.77581603	0.222545629	0.00049012	0.2	blood_eqtl
BST1	pd_age_at_onset	13	mr_egger	0.153424087	0.662393549	0.816832594	0.2	blood_eqtl
BST1	pd_age_at_onset	13	maximum_likelihood	0.811284447	0.223164553	0.000277588	0.2	blood_eqtl
MAPT	pd_risk_discovery	1	wald_ratio	0.612640595	0.049306611	1.91E-35	0.2	brain_eqtl
CHRNB1	pd_risk_discovery	1	wald_ratio	0.44393439	0.096288417	4.02E-06	0.2	brain_eqtl
LGALS3	pd_risk_discovery	2	ivw	0.745649038	0.172292706	1.51E-05	0.2	brain_eqtl
MMRN1	pd_risk_discovery	1	wald_ratio	0.419156943	0.05215189	9.19E-16	0.2	brain_eqtl
PIGF	pd_risk_discovery	2	ivw	-0.316931888	0.085661985	0.000215773	0.2	brain_eqtl
CD38	pd_risk_discovery	1	wald_ratio	-0.361053919	0.289439919	0.212242555	0.2	brain_eqtl
HSD3B7	pd_risk_discovery	1	wald_ratio	-0.589944528	0.108177461	4.94E-08	0.2	brain_eqtl
ACVR2A	pd_risk_discovery	1	wald_ratio	1.193504821	0.335673231	0.000377181	0.2	brain_eqtl
GPNMB	pd_risk_discovery	4	ivw	0.192462491	0.03954066	1.13E-06	0.2	brain_eqtl
GPNMB	pd_risk_discovery	4	mr_egger	0.357557332	0.173514678	0.039334071	0.2	brain_eqtl
GPNMB	pd_risk_discovery	4	maximum_likelihood	0.195059447	0.039655889	8.71E-07	0.2	brain_eqtl
NDUFAF2	pd_risk_discovery	3	ivw	0.52786244	0.15700198	0.000773413	0.2	brain_eqtl
NDUFAF2	pd_risk_discovery	3	mr_egger	-0.528531458	1.011673604	0.601369034	0.2	brain_eqtl
NDUFAF2	pd_risk_discovery	3	maximum_likelihood	0.62611083	0.190721588	0.001027624	0.2	brain_eqtl
CTSB	pd_risk_discovery	5	ivw	-0.37615154	0.077743234	1.31E-06	0.2	brain_eqtl
CTSB	pd_risk_discovery	5	mr_egger	-0.423469598	0.088020839	1.50E-06	0.2	brain_eqtl
CTSB	pd_risk_discovery	5	maximum_likelihood	-0.380692047	0.078715659	1.32E-06	0.2	brain_eqtl
STK4	pd_progression_cont_HY	2	ivw	0.321858307	0.081264025	7.47E-05	0.2	brain_eqtl
ADAM32	pd_progression_cont_HY	3	ivw	0.108956566	0.116900408	0.351312718	0.2	brain_eqtl
ADAM32	pd_progression_cont_HY	3	mr_egger	0.012276513	0.318362757	0.969240079	0.2	brain_eqtl
ADAM32	pd_progression_cont_HY	3	maximum_likelihood	0.110241355	0.117611251	0.348585333	0.2	brain_eqtl
CD177	pd_progression_surv_DEPR	2	ivw	-2.051242208	0.479557209	1.89E-05	0.2	brain_eqtl
RHD	pd_progression_surv_DYSKINESIAS	3	ivw	0.830033555	0.183508804	6.09E-06	0.2	brain_eqtl
RHD	pd_progression_surv_DYSKINESIAS	3	mr_egger	-3.135831246	8.29469767	0.705391589	0.2	brain_eqtl
RHD	pd_progression_surv_DYSKINESIAS	3	maximum_likelihood	0.836820629	0.196163252	1.99E-05	0.2	brain_eqtl
CD38	pd_age_at_onset	1	wald_ratio	1.676961179	1.940540487	0.387493291	0.2	brain_eqtl
MMRN1	pd_age_at_onset	1	wald_ratio	-0.961342412	0.359376452	0.00747228	0.2	brain_eqtl
CTSB	pd_age_at_onset	5	ivw	1.062794331	0.591265731	0.072257839	0.2	brain_eqtl
CTSB	pd_age_at_onset	5	mr_egger	1.384375467	0.650618497	0.033355017	0.2	brain_eqtl
CTSB	pd_age_at_onset	5	maximum_likelihood	1.090033829	0.599896898	0.069211711	0.2	brain_eqtl
